# Supplementary material for: Crystal and mol­ecular structure of meso-2,6-di­bromo­hepta­nedioic acid (meso-2,6-di­bromo­pimelic acid)
Source: Acta Crystallogr E Crystallogr Commun. 2016 Feb 10;72(Pt 3):322–4. doi: 10.1107/S2056989016001754 (PMC4778831; doi:10.1107/S2056989016001754)
Supplement: Supplementary file 1 [file e-72-00322-sup1.cif]

##############################################################################
#                                                                            #
# This CIF contains the data in a paper accepted for publication in          #
# Acta Crystallographica Section E. It conforms to the requirements of       #
# Notes for Authors for Acta Crystallographica Section E, and has been       #
# peer reviewed under the auspices of the IUCr Commission on Journals.       #
#                                                                            #
# Full details of the Crystallographic Information File format               #
# are given in the paper "The Crystallographic Information File (CIF):       #
# a New Standard Archive File for Crystallography" by S. R. Hall, F. H.      #
# Allen and I. D. Brown [Acta Cryst. (1991), A47, 655-685].                  #
#                                                                            #
# The current version of the core CIF dictionary is obtainable from          #
# ftp://ftp.iucr.org/pub/cif_core.dic.                                       #
#                                                                            #
# Software is freely available for graphical display of the structure(s)     #
# in this CIF. For information consult the CIF software page                 #
# http://www.iucr.org/resources/cif/software.                                #
#                                                                            #
# This file may be used for bona fide research purposes within the           #
# scientific community so long as proper attribution is given to the journal # 
# article from which it was obtained.                                        #
#                                                                            #
##############################################################################
data_I
_database_code_depnum_ccdc_archive 'CCDC 1450356'
_audit_creation_method     'SHELXL-2014 & ZCIF'
_journal_date_recd_electronic     2016-01-23
_journal_date_accepted     2016-01-27
_journal_name_full     'Acta Crystallographica, Section E'
_journal_year     2016
_journal_volume     72
_journal_issue      3
_journal_page_first     322
_journal_page_last     324
_journal_paper_category     GO
_journal_paper_doi     10.1107/S2056989016001754
_journal_coeditor_code     PK2573
_publ_contact_author_name     'Joseph P. Y. Kao'
_publ_contact_author_address
;
Center for Biomedical Engineering and Technology,
University of Maryland School of Medicine, Baltimore, MD 21201, USA
Department of Physiology, University of Maryland School of Medicine, Baltimore,
MD 21201, USA
;
_publ_contact_author_email     'jkao@umaryland.edu'
_publ_contact_author_fax     ?
_publ_contact_author_phone     '1-410-706-4167'
_publ_section_title
;
The crystal and molecular structure of <i>meso</i>-2,6-dibromoheptanedioic acid
(<i>meso</i>-2,6-dibromopimelic acid)
;
_publ_section_title_footnote     .
loop_
    _publ_author_name
    _publ_author_footnote
    _publ_author_address
    'Dirda, Nathaniel D. A.' .
;
Center for Biomedical Engineering and Technology,
University of Maryland School of Medicine, Baltimore, MD 21201,
USA
;
    'Zavalij, Peter Y.' .
;
Department of Chemistry and Biochemistry, University of Maryland, College Park,
MD 20742,
USA
;
    'Kao, Joseph P. Y.' .
;
Center for Biomedical Engineering and Technology,
University of Maryland School of Medicine, Baltimore, MD 21201, USA
Department of Physiology, University of Maryland School of Medicine, Baltimore,
MD 21201,
USA
;
_publ_section_synopsis
;
The molecular structure of the title compound, confirms the
<i>meso</i>-(2<i>R</i>,6<i>S</i>) configuration. In the crystal, molecules are
linked by pairs of O---H...O\\db C hydrogen bonds, forming chains parallel to
the <i>c</i> axis. Adjacent chains are linked by C\\db O...Br halogen bonds.
;
_chemical_name_systematic
;
<i>meso</i>-2,6-Dibromoheptanedioic acid
;
_chemical_formula_moiety     'C7 H10 Br2 O4'
_chemical_formula_sum     'C7 H10 Br2 O4'
_chemical_formula_iupac     'C7 H10 Br2 O4'
_chemical_formula_weight     317.97
_symmetry_cell_setting     orthorhombic
_symmetry_space_group_name_H-M     Pbca
_shelx_space_group_comment
;
The symmetry employed for this shelxl refinement is uniquely defined
by the following loop, which should always be used as a source of
symmetry information in preference to the above space-group names.
They are only intended as comments.
;
_space_group_crystal_system     orthorhombic
_space_group_name_H-M_alt     'P b c a'
_space_group_name_Hall     '-P 2ac 2ab'
loop_
    _space_group_symop_operation_xyz
    'x, y, z'
    '-x+1/2, -y, z+1/2'
    '-x, y+1/2, -z+1/2'
    'x+1/2, -y+1/2, -z'
    '-x, -y, -z'
    'x-1/2, y, -z-1/2'
    'x, -y-1/2, z-1/2'
    '-x-1/2, y-1/2, z'
_cell_length_a     10.4277(7)
_cell_length_b     10.7014(7)
_cell_length_c     18.7154(13)
_cell_angle_alpha     90
_cell_angle_beta     90
_cell_angle_gamma     90
_cell_volume     2088.5(2)
_cell_formula_units_Z     8
_cell_measurement_reflns_used     9811
_cell_measurement_theta_min     2.2
_cell_measurement_theta_max     34.7
_cell_measurement_temperature     150(2)
_cell_special_details     ?
_exptl_crystal_description     plate
_exptl_crystal_colour     colourless
_exptl_crystal_size_max     0.35
_exptl_crystal_size_mid     0.27
_exptl_crystal_size_min     0.09
_exptl_crystal_density_diffrn     2.023
_exptl_crystal_density_meas     ?
_exptl_crystal_density_method     'not measured'
_exptl_crystal_F_000     1232
_exptl_absorpt_coefficient_mu     7.744
_exptl_absorpt_correction_type     multi-scan
_exptl_absorpt_process_details
;
(SADABS; Sheldrick, 2008)
;
_shelx_estimated_absorpt_T_min     0.172
_shelx_estimated_absorpt_T_max     0.542
_exptl_absorpt_correction_T_min     0.231
_exptl_absorpt_correction_T_max     0.498
_diffrn_ambient_temperature     150(2)
_diffrn_radiation_type     MoK\a
_diffrn_radiation_wavelength     0.71073
_diffrn_radiation_monochromator     graphite
_diffrn_measurement_device_type     'Bruker SMART APEXII CCD'
_diffrn_measurement_method     '\f and \w scans'
_diffrn_detector_area_resol_mean     8.333
_diffrn_reflns_number     35789
_diffrn_reflns_av_R_equivalents     0.0369
_diffrn_reflns_theta_min     2.176
_diffrn_reflns_theta_max     34.994
_diffrn_reflns_theta_full     25.242
_diffrn_measured_fraction_theta_max     1.000
_diffrn_measured_fraction_theta_full     1.000
_diffrn_reflns_limit_h_min     -16
_diffrn_reflns_limit_h_max     16
_diffrn_reflns_limit_k_min     -17
_diffrn_reflns_limit_k_max     17
_diffrn_reflns_limit_l_min     -30
_diffrn_reflns_limit_l_max     30
_refine_special_details     ?
_reflns_number_total     4598
_reflns_number_gt     3488
_reflns_threshold_expression     'I > 2\s(I)'
_refine_ls_structure_factor_coef     Fsqd
_refine_ls_matrix_type     full
_refine_ls_R_factor_all     0.0539
_refine_ls_R_factor_gt     0.0359
_refine_ls_wR_factor_gt     0.0777
_refine_ls_wR_factor_ref     0.0841
_refine_ls_goodness_of_fit_ref     1.076
_refine_ls_restrained_S_all     1.076
_refine_ls_number_reflns     4598
_refine_ls_number_parameters     130
_refine_ls_number_restraints     0
_refine_ls_hydrogen_treatment     refU
_refine_ls_weighting_scheme     calc
_refine_ls_weighting_details
              'w=1/[\s^2^(Fo^2^)+(0.0200P)^2^+6.0000P] where P=(Fo^2^+2Fc^2^)/3'
_atom_sites_solution_hydrogens     geom
_atom_sites_solution_primary     direct
_atom_sites_solution_secondary     difmap
_refine_ls_shift/su_max     0.001
_refine_ls_shift/su_mean     0.000
_refine_diff_density_max     2.067
_refine_diff_density_min     -1.145
_refine_ls_extinction_method     none
_refine_ls_extinction_coef     .
loop_
    _atom_type_symbol
    _atom_type_description
    _atom_type_scat_dispersion_real
    _atom_type_scat_dispersion_imag
    _atom_type_scat_source
    'C' 'C' 0.0033 0.0016
                         'International Tables Vol C Tables 4.2.6.8 and 6.1.1.4'
    'H' 'H' 0.0000 0.0000
                         'International Tables Vol C Tables 4.2.6.8 and 6.1.1.4'
    'O' 'O' 0.0106 0.0060
                         'International Tables Vol C Tables 4.2.6.8 and 6.1.1.4'
    'Br' 'Br' -0.2901 2.4595
                         'International Tables Vol C Tables 4.2.6.8 and 6.1.1.4'
_computing_data_collection
;
<i>APEX2</i> (Bruker, 2010)
;
_computing_cell_refinement
;
<i>APEX2</i> (Bruker, 2010)
;
_computing_data_reduction
;
<i>APEX2</i> and SAINT (Bruker, 2010)
;
_computing_structure_solution
;
<i>SHELXS97</i> (Sheldrick, 2008)
;
_computing_structure_refinement
;
<i>SHELXL2014</i> (Sheldrick, 2015)
;
_computing_molecular_graphics
;
<i>XSHELL</i> (Bruker, 2010) and <i>Mercury</i> (Macrae <i>et al.</i>,
2008)
;
_computing_publication_material
;
<i>APEX2</i> (Bruker, 2010),
<i>SHELXL2014</i> (Sheldrick, 2015),
<i>PLATON</i> (Spek, 2009) and
<i>publCIF</i> (Westrip, 2010)
;
loop_
    _atom_site_type_symbol
    _atom_site_label
    _atom_site_fract_x
    _atom_site_fract_y
    _atom_site_fract_z
    _atom_site_U_iso_or_equiv
    _atom_site_adp_type
    _atom_site_calc_flag
    _atom_site_occupancy
    _atom_site_disorder_assembly
    _atom_site_disorder_group
    O O1 0.4428(2) 0.35337(18) 0.81180(10) 0.0271(4) Uani d 1 . .
    O O2 0.5097(2) 0.53602(18) 0.85748(10) 0.0289(4) Uani d 1 . .
    H H2 0.5328 0.4903 0.8916 0.044(11) Uiso calc 1 . .
    C C1 0.4560(2) 0.4669(2) 0.80775(12) 0.0200(4) Uani d 1 . .
    C C2 0.4148(2) 0.5420(2) 0.74305(12) 0.0190(4) Uani d 1 . .
    H H2A 0.4858 0.6007 0.7303 0.024(8) Uiso calc 1 . .
    Br Br2 0.26550(3) 0.64147(3) 0.77267(2) 0.02812(7) Uani d 1 . .
    C C3 0.3835(2) 0.4638(2) 0.67757(12) 0.0221(4) Uani d 1 . .
    H H3A 0.3411 0.5169 0.6413 0.022(8) Uiso calc 1 . .
    H H3B 0.3233 0.3963 0.6910 0.013(7) Uiso calc 1 . .
    C C4 0.5050(3) 0.4068(3) 0.64587(13) 0.0241(5) Uani d 1 . .
    H H4A 0.5692 0.4736 0.6380 0.030(9) Uiso calc 1 . .
    H H4B 0.5417 0.3462 0.6802 0.033(9) Uiso calc 1 . .
    C C5 0.4780(2) 0.3408(2) 0.57527(13) 0.0212(4) Uani d 1 . .
    H H5A 0.4112 0.2765 0.5831 0.034(9) Uiso calc 1 . .
    H H5B 0.4435 0.4024 0.5408 0.037(10) Uiso calc 1 . .
    C C6 0.5957(2) 0.2790(2) 0.54304(13) 0.0204(4) Uani d 1 . .
    H H6A 0.6299 0.2163 0.5778 0.029(9) Uiso calc 1 . .
    Br Br6 0.73130(2) 0.40137(2) 0.52174(2) 0.02402(6) Uani d 1 . .
    C C7 0.5646(2) 0.2132(2) 0.47354(12) 0.0204(4) Uani d 1 . .
    O O3 0.5852(2) 0.10197(18) 0.46621(11) 0.0296(4) Uani d 1 . .
    O O4 0.5102(2) 0.28358(18) 0.42491(10) 0.0300(4) Uani d 1 . .
    H H4 0.4863 0.2389 0.3905 0.053(12) Uiso calc 1 . .
loop_
    _atom_site_aniso_label
    _atom_site_aniso_U_11
    _atom_site_aniso_U_22
    _atom_site_aniso_U_33
    _atom_site_aniso_U_12
    _atom_site_aniso_U_13
    _atom_site_aniso_U_23
    O1 0.0382(10) 0.0244(9) 0.0188(8) -0.0048(8) -0.0049(7) 0.0012(7)
    O2 0.0425(11) 0.0238(9) 0.0205(8) -0.0040(8) -0.0098(8) 0.0008(7)
    C1 0.0205(10) 0.0243(11) 0.0152(9) 0.0001(8) 0.0009(7) 0.0002(8)
    C2 0.0185(9) 0.0204(10) 0.0181(10) 0.0006(8) 0.0003(7) 0.0012(8)
    Br2 0.02097(11) 0.03372(14) 0.02965(13) 0.00479(10) 0.00001(10) -0.00452(10)
    C3 0.0233(11) 0.0270(11) 0.0159(9) -0.0003(9) -0.0012(8) 0.0008(8)
    C4 0.0264(11) 0.0294(12) 0.0166(9) 0.0032(9) -0.0013(8) -0.0036(9)
    C5 0.0226(11) 0.0239(11) 0.0171(9) 0.0003(8) -0.0008(8) -0.0005(8)
    C6 0.0255(11) 0.0190(10) 0.0169(9) 0.0006(8) -0.0024(8) 0.0009(8)
    Br6 0.02087(10) 0.02733(12) 0.02386(11) -0.00204(9) -0.00007(9) -0.00097(9)
    C7 0.0218(10) 0.0228(10) 0.0165(9) -0.0007(8) -0.0008(8) 0.0014(8)
    O3 0.0387(11) 0.0247(9) 0.0253(9) 0.0061(8) -0.0103(8) -0.0034(7)
    O4 0.0493(12) 0.0215(8) 0.0193(8) 0.0027(8) -0.0100(8) -0.0001(7)
_geom_special_details
;
All esds (except the esd in the dihedral angle between two l.s. planes) are
estimated using the full covariance matrix. The cell esds are taken into
account individually in the estimation of esds in distances, angles and
torsion angles; correlations between esds in cell parameters are only used
when they are defined by crystal symmetry. An approximate (isotropic)
treatment of cell esds is used for estimating esds involving l.s. planes.
;
loop_
    _geom_bond_atom_site_label_1
    _geom_bond_atom_site_label_2
    _geom_bond_site_symmetry_2
    _geom_bond_distance
    _geom_bond_publ_flag
    O1 C1 . 1.225(3) ?
    O2 C1 . 1.314(3) ?
    O2 H2 . 0.8400 ?
    C1 C2 . 1.516(3) ?
    C2 C3 . 1.519(3) ?
    C2 Br2 . 1.966(2) ?
    C2 H2A . 1.0000 ?
    C3 C4 . 1.526(4) ?
    C3 H3A . 0.9900 ?
    C3 H3B . 0.9900 ?
    C4 C5 . 1.524(3) ?
    C4 H4A . 0.9900 ?
    C4 H4B . 0.9900 ?
    C5 C6 . 1.520(3) ?
    C5 H5A . 0.9900 ?
    C5 H5B . 0.9900 ?
    C6 C7 . 1.515(3) ?
    C6 Br6 . 1.968(2) ?
    C6 H6A . 1.0000 ?
    C7 O3 . 1.217(3) ?
    C7 O4 . 1.310(3) ?
    O4 H4 . 0.8400 ?
loop_
    _geom_angle_atom_site_label_1
    _geom_angle_atom_site_label_2
    _geom_angle_atom_site_label_3
    _geom_angle_site_symmetry_1
    _geom_angle_site_symmetry_3
    _geom_angle
    _geom_angle_publ_flag
    C1 O2 H2 . . 109.5 ?
    O1 C1 O2 . . 124.2(2) ?
    O1 C1 C2 . . 122.9(2) ?
    O2 C1 C2 . . 112.8(2) ?
    C1 C2 C3 . . 114.4(2) ?
    C1 C2 Br2 . . 106.66(16) ?
    C3 C2 Br2 . . 110.85(16) ?
    C1 C2 H2A . . 108.2 ?
    C3 C2 H2A . . 108.2 ?
    Br2 C2 H2A . . 108.2 ?
    C2 C3 C4 . . 110.8(2) ?
    C2 C3 H3A . . 109.5 ?
    C4 C3 H3A . . 109.5 ?
    C2 C3 H3B . . 109.5 ?
    C4 C3 H3B . . 109.5 ?
    H3A C3 H3B . . 108.1 ?
    C5 C4 C3 . . 111.6(2) ?
    C5 C4 H4A . . 109.3 ?
    C3 C4 H4A . . 109.3 ?
    C5 C4 H4B . . 109.3 ?
    C3 C4 H4B . . 109.3 ?
    H4A C4 H4B . . 108.0 ?
    C6 C5 C4 . . 113.3(2) ?
    C6 C5 H5A . . 108.9 ?
    C4 C5 H5A . . 108.9 ?
    C6 C5 H5B . . 108.9 ?
    C4 C5 H5B . . 108.9 ?
    H5A C5 H5B . . 107.7 ?
    C7 C6 C5 . . 111.7(2) ?
    C7 C6 Br6 . . 106.84(16) ?
    C5 C6 Br6 . . 111.78(16) ?
    C7 C6 H6A . . 108.8 ?
    C5 C6 H6A . . 108.8 ?
    Br6 C6 H6A . . 108.8 ?
    O3 C7 O4 . . 124.1(2) ?
    O3 C7 C6 . . 120.9(2) ?
    O4 C7 C6 . . 114.9(2) ?
    C7 O4 H4 . . 109.5 ?
loop_
    _geom_torsion_atom_site_label_1
    _geom_torsion_atom_site_label_2
    _geom_torsion_atom_site_label_3
    _geom_torsion_atom_site_label_4
    _geom_torsion_site_symmetry_1
    _geom_torsion_site_symmetry_2
    _geom_torsion_site_symmetry_3
    _geom_torsion_site_symmetry_4
    _geom_torsion
    _geom_torsion_publ_flag
    O1 C1 C2 C3 . . . . -13.0(3) ?
    O2 C1 C2 C3 . . . . 165.5(2) ?
    O1 C1 C2 Br2 . . . . 109.9(2) ?
    O2 C1 C2 Br2 . . . . -71.6(2) ?
    C1 C2 C3 C4 . . . . -70.5(3) ?
    Br2 C2 C3 C4 . . . . 168.86(17) ?
    C2 C3 C4 C5 . . . . -173.3(2) ?
    C3 C4 C5 C6 . . . . -178.1(2) ?
    C4 C5 C6 C7 . . . . 179.3(2) ?
    C4 C5 C6 Br6 . . . . -61.1(2) ?
    C5 C6 C7 O3 . . . . -122.1(3) ?
    Br6 C6 C7 O3 . . . . 115.4(2) ?
    C5 C6 C7 O4 . . . . 55.2(3) ?
    Br6 C6 C7 O4 . . . . -67.3(2) ?
loop_
    _geom_hbond_atom_site_label_D
    _geom_hbond_atom_site_label_H
    _geom_hbond_atom_site_label_A
    _geom_hbond_site_symmetry_A
    _geom_hbond_distance_DH
    _geom_hbond_distance_HA
    _geom_hbond_distance_DA
    _geom_hbond_angle_DHA
    O2 H2 O3 7_566 0.84 1.80 2.635(3) 177
    O4 H4 O1 7_565 0.84 1.83 2.669(3) 176
_shelx_hkl_file
;
   2   0   0   67.01    1.97
  -2   0   0   65.79    1.95
   2   0   0   67.02    1.97
  -4   0   0  995.00   28.47
   4   0   0 1000.00   28.78
   4   0   0  994.62   28.67
  -5   0   0    0.36    0.07
   5   0   0    0.30    0.13
   5   0   0    0.29    0.07
   6   0   0  431.68   11.97
  -6   0   0  410.85   11.91
   6   0   0  406.23   12.02
   7   0   0    0.13    0.19
  -7   0   0    0.81    0.10
   7   0   0    0.33    0.11
  -8   0   0  162.07    4.59
   8   0   0  163.60    4.69
   8   0   0  154.91    4.65
  -9   0   0    0.13    0.14
  -9   0   0    0.10    0.12
   9   0   0    0.15    0.24
  10   0   0   27.90    1.06
 -10   0   0   29.30    0.92
 -10   0   0   29.46    0.89
 -11   0   0    0.14    0.15
  11   0   0   -0.37    0.34
 -11   0   0   -0.08    0.18
  12   0   0   16.29    0.84
 -12   0   0   18.35    0.64
 -13   0   0    0.39    0.23
  13   0   0    0.19    0.43
  14   0   0   -0.07    0.51
 -14   0   0    0.02    0.25
 -15   0   0    0.36    0.27
  15   0   0    0.33    0.55
 -16   0   0    0.37    0.32
  16   0   0    0.48    0.59
  17   0   0    0.97    0.68
   1  -1   0    0.01    0.02
   1  -1   0    0.03    0.02
   1   1   0    0.07    0.01
   1   1   0    0.01    0.02
  -1  -1   0    0.03    0.02
   1  -1   0   -0.01    0.04
   2   1   0   94.81    2.69
  -2   1   0   90.10    2.68
   2   1   0   95.42    2.70
   2  -1   0   94.81    2.70
   2  -1   0   90.66    2.70
  -2  -1   0   94.40    2.67
  -3   1   0    0.16    0.04
   3   1   0    0.03    0.04
  -3  -1   0    0.05    0.04
   3  -1   0    0.07    0.05
   3   1   0    0.04    0.06
   3  -1   0    0.07    0.09
   4  -1   0   39.94    1.16
   4  -1   0   38.47    1.19
   4   1   0   38.93    1.17
   4   1   0   39.57    1.15
  -4  -1   0   40.18    1.14
  -4   1   0   39.02    1.14
   5  -1   0   -0.01    0.14
   5   1   0    0.05    0.11
  -5   1   0    0.05    0.06
   5   1   0    0.02    0.07
   5  -1   0   -0.01    0.08
  -5  -1   0    0.14    0.07
   6   1   0   64.49    1.90
  -6   1   0   67.35    1.88
  -6  -1   0   66.74    1.89
   6  -1   0   63.39    1.96
   6   1   0   64.71    1.93
   6  -1   0   64.25    1.91
   7   1   0    0.17    0.18
  -7   1   0    0.16    0.08
   7  -1   0   -0.15    0.12
  -7  -1   0    0.06    0.09
   7  -1   0    0.18    0.20
   7   1   0    0.06    0.10
   8  -1   0  129.61    3.88
  -8  -1   0  129.62    3.82
  -8  -1   0  134.33    3.78
  -8   1   0  134.15    3.77
   8   1   0  133.12    3.86
   8  -1   0  126.87    3.82
   9  -1   0   -0.04    0.17
  -9   1   0    0.06    0.11
   9  -1   0    0.00    0.28
  -9  -1   0    0.04    0.12
  -9   1   0    0.14    0.15
  -9  -1   0   -0.04    0.13
   9   1   0    0.16    0.25
 -10   1   0   55.11    1.57
  10  -1   0   54.85    1.74
 -10  -1   0   53.43    1.61
 -10   1   0   53.40    1.61
 -10  -1   0   53.15    1.58
  10   1   0   52.40    1.70
 -11  -1   0   -0.08    0.17
 -11   1   0   -0.27    0.19
 -11  -1   0   -0.05    0.16
  11   1   0   -0.56    0.34
  11  -1   0    0.15    0.36
  12   1   0   51.46    1.66
  12  -1   0   46.31    1.65
 -12  -1   0   47.70    1.48
 -12   1   0   48.82    1.50
 -13   1   0   -0.27    0.23
  13   1   0   -0.23    0.43
  13  -1   0    0.38    0.46
 -13  -1   0   -0.09    0.21
  14   1   0   33.17    1.31
 -14  -1   0   33.31    1.08
  14  -1   0   34.42    1.33
 -14   1   0   32.59    1.10
 -15   1   0   -0.15    0.28
  15  -1   0    0.25    0.54
 -15  -1   0    0.37    0.28
  15   1   0   -0.62    0.53
  16   1   0   12.33    0.88
 -16   1   0   13.07    0.60
  16  -1   0   11.37    0.87
 -17   1   0    0.65    0.34
  17  -1   0   -0.07    0.65
  17   1   0   -0.36    0.64
   0  -2   0   22.55    0.69
   0  -2   0   22.73    0.68
  -1  -2   0   -0.42    0.04
  -2  -2   0    3.00    0.13
   2  -2   0    3.14    0.13
   2  -2   0    3.35    0.16
   2   2   0    2.73    0.14
  -2  -2   0    2.83    0.11
   2  -2   0    3.18    0.13
   3  -2   0   -0.06    0.09
  -3   2   0    0.07    0.08
  -3  -2   0   -0.18    0.05
   3  -2   0   -0.09    0.05
  -3  -2   0   -0.14    0.03
   3   2   0    0.23    0.07
  -4   2   0    0.72    0.09
   4   2   0    0.70    0.06
  -4  -2   0    0.73    0.07
   4   2   0    0.69    0.10
   4  -2   0    0.59    0.08
   4  -2   0    0.82    0.15
   5  -2   0    0.12    0.16
   5  -2   0    0.03    0.08
   5   2   0   -0.02    0.07
  -5  -2   0    0.03    0.07
   5   2   0   -0.08    0.11
  -5   2   0    0.06    0.07
  -5  -2   0    0.00    0.06
   6  -2   0    0.44    0.10
   6   2   0    0.45    0.14
  -6  -2   0    0.60    0.10
  -6   2   0    0.58    0.08
   6  -2   0    0.57    0.19
  -6  -2   0    0.49    0.08
   7  -2   0   -0.17    0.23
   7  -2   0    0.00    0.13
  -7  -2   0    0.07    0.09
  -7  -2   0    0.15    0.10
  -7   2   0    0.08    0.08
   7   2   0   -0.02    0.18
   8  -2   0    0.82    0.29
   8  -2   0    1.24    0.17
  -8  -2   0    1.53    0.13
  -8  -2   0    1.37    0.13
   8   2   0    1.05    0.23
  -8   2   0    1.41    0.12
  -9  -2   0   -0.16    0.13
  -9   2   0    0.09    0.11
   9  -2   0   -0.11    0.30
   9   2   0   -0.16    0.25
   9  -2   0   -0.08    0.15
  -9  -2   0    0.15    0.13
  10   2   0    0.02    0.30
 -10  -2   0   -0.05    0.15
  10  -2   0    0.16    0.34
 -10  -2   0    0.03    0.14
 -10   2   0   -0.18    0.18
 -10   2   0    0.02    0.13
  11  -2   0   -0.29    0.38
 -11  -2   0   -0.16    0.16
 -11  -2   0   -0.21    0.17
 -11   2   0   -0.24    0.20
  11   2   0   -0.33    0.33
 -12  -2   0    0.03    0.18
  12  -2   0   -0.15    0.41
 -12  -2   0    0.30    0.19
 -12   2   0    0.15    0.21
  12   2   0   -0.59    0.39
 -13   2   0    0.09    0.25
  13  -2   0    0.54    0.46
  13   2   0   -0.45    0.42
 -13  -2   0    0.26    0.21
  14   2   0    0.74    0.51
 -14  -2   0   -0.03    0.23
 -14   2   0   -0.46    0.26
  14  -2   0   -0.13    0.50
  15  -2   0    0.44    0.53
 -15   2   0    0.53    0.30
  15   2   0   -0.71    0.57
  16   2   0    0.31    0.60
  16  -2   0   -0.40    0.58
 -16   2   0    0.27    0.32
  17   2   0    0.63    0.70
 -17   2   0    0.52    0.35
  17  -2   0   -0.21    0.61
   0  -3   0    0.00    0.03
   0  -3   0    0.00    0.04
   0  -3   0    0.09    0.05
  -1  -3   0    0.14    0.02
   1  -3   0    0.13    0.04
   1   3   0    0.15    0.06
   1  -3   0    0.20    0.06
  -1  -3   0    0.15    0.04
   1  -3   0    0.27    0.05
   2  -3   0    6.33    0.21
   2  -3   0    6.29    0.25
   2  -3   0    7.03    0.21
   2   3   0    6.10    0.22
  -3  -3   0    0.28    0.03
   3  -3   0    0.33    0.10
   3  -3   0    0.15    0.06
  -3  -3   0    0.27    0.06
   3  -3   0    0.19    0.06
   3   3   0    0.13    0.07
  -4  -3   0   88.19    2.55
  -4  -3   0   89.37    2.56
   4   3   0   87.05    2.57
  -4   3   0   88.11    2.56
   4  -3   0   89.89    2.57
   4  -3   0   88.30    2.60
   5  -3   0    0.14    0.10
   5   3   0    0.13    0.12
   5  -3   0    0.11    0.16
  -5  -3   0    0.20    0.08
  -5   3   0    0.09    0.10
  -5  -3   0    0.18    0.06
   6  -3   0   58.22    1.85
   6  -3   0   61.20    1.79
  -6  -3   0   61.52    1.77
   6   3   0   62.69    1.81
  -6   3   0   58.95    1.76
  -6  -3   0   61.33    1.77
   7  -3   0    0.13    0.12
   7  -3   0   -0.02    0.24
  -7  -3   0    0.23    0.09
   7   3   0    0.81    0.20
  -7   3   0    0.29    0.10
  -7  -3   0    0.17    0.11
   8  -3   0  112.74    3.30
  -8  -3   0  114.23    3.25
   8  -3   0  100.36    3.37
   8   3   0  116.58    3.33
  -8  -3   0  116.04    3.28
  -8   3   0  115.48    3.24
  -9  -3   0   -0.03    0.14
   9  -3   0   -0.16    0.31
  -9   3   0    0.27    0.12
  -9  -3   0    0.03    0.12
   9  -3   0    0.10    0.16
   9   3   0   -0.05    0.26
 -10  -3   0   52.62    1.57
  10   3   0   52.36    1.67
  10  -3   0   51.99    1.75
 -10   3   0   53.30    1.60
 -10  -3   0   53.49    1.57
  11  -3   0    0.25    0.40
 -11   3   0   -0.12    0.19
 -11  -3   0   -0.05    0.17
  11   3   0   -0.11    0.34
 -11  -3   0    0.03    0.16
 -12  -3   0   47.45    1.43
  12   3   0   48.58    1.60
 -12  -3   0   46.85    1.44
 -12   3   0   46.39    1.47
  12  -3   0   46.33    1.63
  13  -3   0    0.07    0.44
 -13   3   0    0.11    0.26
  13   3   0   -0.06    0.40
 -13  -3   0   -0.01    0.21
  14   3   0   33.23    1.30
 -14   3   0   31.70    1.10
  14  -3   0   33.71    1.33
  15   3   0   -0.07    0.55
  15  -3   0   -0.36    0.54
 -15   3   0    0.12    0.31
  16  -3   0    9.62    0.77
  16   3   0   12.47    0.87
 -16   3   0    9.16    0.57
  17   3   0    0.76    0.70
 -17   3   0    0.28    0.38
   0  -4   0  465.00   14.53
   0  -4   0  524.52   14.55
   0  -4   0  522.10   14.45
   1  -4   0    0.14    0.06
   1   4   0    0.00    0.07
  -1  -4   0    0.30    0.06
   1  -4   0    0.04    0.08
   1  -4   0   -0.02    0.05
  -1  -4   0    0.08    0.03
   2  -4   0  604.59   17.88
  -2  -4   0  616.14   17.73
   2  -4   0  599.75   17.80
   2   4   0  634.44   17.81
   2  -4   0  639.39   17.72
   3  -4   0    0.29    0.08
   3   4   0    0.24    0.09
  -3  -4   0    0.23    0.07
   3  -4   0    0.36    0.11
   3  -4   0    0.26    0.07
  -4  -4   0  359.29   10.38
   4  -4   0  367.34   10.39
  -4  -4   0  362.04   10.41
   4  -4   0  365.74   10.43
  -4   4   0  355.46   10.32
   4  -4   0  359.01   10.32
   4   4   0  359.39   10.37
   5   4   0    0.14    0.12
   5  -4   0    0.10    0.11
   5  -4   0    0.41    0.17
  -5  -4   0    0.28    0.06
  -5  -4   0    0.30    0.10
  -5   4   0    0.00    0.14
  -6  -4   0  200.32    5.78
  -6   4   0  197.51    5.79
   6  -4   0  208.94    5.85
   6   4   0  198.43    5.83
  -6  -4   0  204.81    5.82
   6  -4   0  200.46    5.87
   7  -4   0    0.16    0.13
  -7  -4   0    0.02    0.08
   7  -4   0    0.25    0.22
  -7  -4   0    0.05    0.12
  -7   4   0    0.27    0.11
   8  -4   0   67.75    2.16
   8  -4   0   70.05    2.08
   8   4   0   70.61    2.11
  -8   4   0   69.23    2.03
  -8  -4   0   69.87    2.04
  -8  -4   0   71.53    2.05
   9  -4   0   -0.07    0.19
   9  -4   0   -0.19    0.31
  -9  -4   0    0.13    0.12
  -9  -4   0    0.10    0.15
   9   4   0    0.08    0.26
  10  -4   0   30.47    1.19
 -10  -4   0   33.77    1.03
 -10  -4   0   34.57    1.02
  10   4   0   31.06    1.12
 -10   4   0   35.31    1.06
  11  -4   0    0.30    0.39
  11   4   0   -0.46    0.34
 -11   4   0    0.27    0.23
 -11  -4   0    0.05    0.16
 -11  -4   0    0.05    0.19
  12   4   0    7.63    0.53
 -12   4   0    7.28    0.39
 -12  -4   0    6.73    0.39
  12  -4   0    7.05    0.57
  13  -4   0    0.09    0.45
 -13   4   0    0.18    0.28
  13   4   0    0.01    0.45
  14   4   0   -0.03    0.51
 -14   4   0    0.02    0.30
  14  -4   0    0.94    0.49
  15  -4   0    0.05    0.54
  15   4   0    0.35    0.59
 -15   4   0    0.22    0.32
 -16   4   0   -0.03    0.34
  16  -4   0   -0.08    0.56
  16   4   0   -0.38    0.62
  17   4   0    0.04    0.65
 -17   4   0    0.29    0.37
   0  -5   0   -0.09    0.07
   0  -5   0   -0.03    0.04
   0  -5   0    0.00    0.09
   1   5   0    0.03    0.10
   1   5   0    0.22    0.04
  -1  -5   0    0.15    0.08
   1  -5   0    0.14    0.10
   1  -5   0    0.12    0.08
   1  -5   0    0.20    0.06
  -2  -5   0    0.18    0.08
   2  -5   0    0.19    0.11
   2   5   0    0.20    0.10
   2  -5   0    0.16    0.08
   2  -5   0    0.38    0.07
   3  -5   0    0.00    0.08
   3  -5   0    0.13    0.09
   3  -5   0    0.08    0.12
  -3  -5   0    0.28    0.10
   3   5   0    0.14    0.11
  -4  -5   0   43.91    1.30
   4  -5   0   45.87    1.34
   4  -5   0   44.20    1.30
   4   5   0   42.01    1.32
   4  -5   0   44.81    1.31
  -5  -5   0    0.08    0.11
  -5  -5   0    0.10    0.06
   5  -5   0    0.02    0.11
   5  -5   0    0.07    0.17
   5   5   0    0.10    0.15
  -5   5   0    0.14    0.12
  -6  -5   0    8.98    0.29
  -6  -5   0    8.93    0.34
   6   5   0    8.54    0.38
  -6   5   0    8.66    0.39
   6  -5   0    8.47    0.43
   6  -5   0    9.01    0.35
   7  -5   0    0.01    0.16
  -7  -5   0   -0.06    0.14
   7  -5   0    0.47    0.22
  -7   5   0    0.02    0.14
  -7  -5   0   -0.13    0.08
   7   5   0   -0.08    0.20
   8  -5   0   16.33    0.58
  -8  -5   0   16.73    0.52
   8   5   0   16.05    0.64
   8  -5   0   16.22    0.70
  -8   5   0   16.46    0.54
  -8  -5   0   16.12    0.56
  -9   5   0   -0.02    0.17
  -9  -5   0    0.12    0.12
   9  -5   0    0.29    0.19
  -9  -5   0   -0.01    0.16
   9   5   0    0.00    0.25
   9  -5   0    0.56    0.32
 -10   5   0   31.50    1.00
 -10  -5   0   30.05    0.96
  10  -5   0   30.79    1.13
  10   5   0   31.21    1.10
 -11  -5   0    0.02    0.19
  11   5   0   -0.26    0.33
 -11   5   0   -0.25    0.24
  11  -5   0    0.53    0.40
  12  -5   0   14.04    0.82
  12   5   0   13.74    0.77
 -12   5   0   13.70    0.59
 -12  -5   0   13.68    0.53
 -13   5   0    0.27    0.29
  13  -5   0    0.15    0.45
  13   5   0   -0.05    0.42
 -13  -5   0    0.13    0.24
  14  -5   0    4.94    0.57
  14   5   0    4.33    0.55
 -14   5   0    4.16    0.39
  15  -5   0   -0.18    0.48
 -15   5   0    0.32    0.31
  15   5   0   -0.49    0.55
  16   5   0   10.85    0.82
 -16   5   0    8.50    0.58
   0  -6   0   14.21    0.47
   0  -6   0   15.64    0.49
   0  -6   0   14.85    0.45
   1   6   0    0.18    0.04
  -1  -6   0    0.11    0.10
   1  -6   0    0.27    0.12
   1  -6   0    0.09    0.06
   1   6   0    0.03    0.11
   1  -6   0   -0.08    0.10
  -2  -6   0   12.86    0.42
   2  -6   0   13.33    0.46
   2  -6   0   11.94    0.41
   2  -6   0   13.04    0.42
   2   6   0   13.46    0.45
   3  -6   0    0.16    0.14
  -3  -6   0    0.24    0.11
   3  -6   0    0.37    0.11
   3   6   0    0.05    0.13
   3  -6   0    0.00    0.09
  -4  -6   0    4.13    0.23
   4   6   0    3.94    0.28
   4  -6   0    3.60    0.21
   4  -6   0    4.48    0.29
   4  -6   0    4.07    0.22
   5  -6   0   -0.08    0.12
   5   6   0   -0.01    0.17
  -5  -6   0   -0.09    0.13
   5  -6   0    0.16    0.15
   5  -6   0    0.46    0.18
  -6  -6   0    5.16    0.26
   6   6   0    5.55    0.32
   6  -6   0    5.09    0.26
   6  -6   0    5.99    0.33
  -6   6   0    5.25    0.34
   7  -6   0   -0.12    0.23
   7  -6   0   -0.15    0.17
  -7   6   0    0.22    0.19
  -7  -6   0    0.07    0.15
   7   6   0    0.15    0.20
  -8   6   0    2.03    0.19
  -8  -6   0    1.82    0.19
   8  -6   0    1.32    0.20
   8  -6   0    1.96    0.31
   8   6   0    2.02    0.27
   9  -6   0   -0.33    0.29
   9   6   0    0.14    0.26
   9  -6   0   -0.10    0.20
  -9   6   0   -0.41    0.17
  -9  -6   0    0.01    0.18
 -10   6   0    1.05    0.24
 -10  -6   0    1.35    0.21
  10  -6   0    1.03    0.36
  10   6   0    1.17    0.33
  11   6   0    0.21    0.38
 -11  -6   0    0.12    0.21
  11  -6   0    0.48    0.38
 -11   6   0    0.01    0.22
  12  -6   0    1.29    0.43
 -12   6   0    0.67    0.28
  12   6   0    1.69    0.46
 -12  -6   0    0.88    0.24
 -13  -6   0    0.01    0.26
  13   6   0   -0.16    0.47
 -13   6   0    0.12    0.29
  13  -6   0   -0.07    0.44
 -14   6   0    0.53    0.30
  14   6   0    0.88    0.54
  14  -6   0    0.86    0.48
 -15   6   0   -0.25    0.34
  15   6   0    1.07    0.58
  15  -6   0   -0.54    0.47
  16   6   0   -0.10    0.62
 -16   6   0    0.03    0.37
   0   7   0   -0.12    0.06
   0   7   0   -0.11    0.13
   0  -7   0    0.09    0.14
   0  -7   0    0.07    0.11
   1   7   0    0.14    0.05
   1   7   0    0.17    0.13
   1  -7   0    0.06    0.14
   1  -7   0    0.23    0.08
  -1  -7   0    0.15    0.12
   1  -7   0    0.20    0.11
   2   7   0   19.14    0.64
   2  -7   0   18.86    0.59
  -2  -7   0   18.82    0.61
   2  -7   0   19.89    0.64
   2  -7   0   19.88    0.61
  -3  -7   0   -0.13    0.11
   3  -7   0   -0.06    0.10
   3  -7   0    0.00    0.12
   3  -7   0    0.03    0.14
   3   7   0    0.21    0.14
   4  -7   0    1.83    0.21
   4  -7   0    1.81    0.16
  -4  -7   0    1.47    0.17
   4  -7   0    1.52    0.14
   4   7   0    2.04    0.21
   5  -7   0    0.17    0.19
  -5  -7   0    0.20    0.15
   5   7   0    0.15    0.19
   5  -7   0    0.32    0.14
   5  -7   0    0.12    0.15
   6  -7   0   26.76    0.86
  -6  -7   0   27.22    0.86
   6  -7   0   27.53    0.92
  -6   7   0   27.40    0.89
   6   7   0   28.11    0.91
   7  -7   0    0.10    0.18
  -7  -7   0   -0.20    0.17
   7  -7   0    0.35    0.24
   7   7   0   -0.14    0.22
  -7   7   0    0.23    0.22
  -8   7   0   14.70    0.54
   8  -7   0   14.35    0.63
   8   7   0   14.44    0.60
   8  -7   0   14.52    0.55
  -8  -7   0   14.61    0.54
  -9  -7   0    0.12    0.21
  -9   7   0   -0.14    0.19
   9  -7   0    0.59    0.31
   9   7   0    0.10    0.31
 -10   7   0   29.56    0.98
  10  -7   0   31.51    1.09
 -10  -7   0   30.54    0.98
  10   7   0   28.32    1.05
  11   7   0    0.22    0.39
 -11   7   0    0.18    0.26
  11  -7   0    0.06    0.37
 -11  -7   0    0.03    0.24
 -12   7   0    7.12    0.47
  12   7   0    7.57    0.59
 -12  -7   0    7.05    0.42
  12  -7   0    7.36    0.57
 -13   7   0   -0.13    0.30
 -13  -7   0    0.04    0.26
  13   7   0    0.23    0.49
  13  -7   0   -0.30    0.43
 -14   7   0    5.46    0.45
  14  -7   0    7.39    0.59
  14   7   0    6.30    0.62
  15   7   0    0.58    0.59
 -15   7   0    0.02    0.35
  16   7   0    5.25    0.73
 -16   7   0    5.19    0.48
   0   8   0   66.44    1.98
   0   8   0   66.30    1.93
   0  -8   0   66.71    1.95
  -1   8   0    0.26    0.09
   1   8   0   -0.02    0.06
   1   8   0    0.20    0.15
   1  -8   0    0.46    0.14
  -1  -8   0   -0.07    0.12
   2  -8   0   56.43    1.67
   2  -8   0   55.53    1.70
   2   8   0   55.76    1.70
  -2  -8   0   58.43    1.68
   2  -8   0   57.12    1.67
  -3  -8   0    0.05    0.14
   3   8   0    0.08    0.16
   3  -8   0   -0.08    0.11
   3  -8   0    0.01    0.15
   3  -8   0    0.35    0.18
   4  -8   0   38.21    1.19
  -4  -8   0   38.16    1.15
   4  -8   0   37.38    1.14
   4  -8   0   37.50    1.15
   4   8   0   38.21    1.19
  -5  -8   0   -0.12    0.15
   5  -8   0    0.01    0.17
   5  -8   0    0.91    0.22
   5   8   0    0.21    0.21
   5  -8   0   -0.06    0.15
  -6  -8   0   29.86    0.96
   6  -8   0   30.58    0.96
   6  -8   0   31.65    1.02
   6   8   0   32.84    1.03
  -6   8   0   29.55    0.99
  -7   8   0   -0.02    0.24
  -7   8   0   -0.09    0.18
   7  -8   0    0.34    0.25
  -7  -8   0   -0.12    0.19
   7  -8   0   -0.06    0.19
   7   8   0    0.27    0.23
  -8   8   0   11.68    0.46
   8  -8   0   12.11    0.56
   8   8   0   10.99    0.59
  -8  -8   0   12.13    0.48
  -9  -8   0   -0.08    0.21
   9  -8   0    0.11    0.30
   9   8   0   -0.06    0.29
  -9   8   0   -0.30    0.20
  10  -8   0    6.45    0.48
 -10   8   0    6.76    0.42
  10   8   0    7.19    0.53
 -10  -8   0    7.24    0.43
  11   8   0   -0.19    0.41
 -11  -8   0    0.04    0.25
 -11   8   0    0.06    0.27
  11  -8   0   -0.22    0.36
 -12   8   0    2.32    0.33
  12  -8   0    1.85    0.45
 -12  -8   0    1.95    0.31
  12   8   0    1.97    0.49
 -13   8   0   -0.05    0.29
  13  -8   0   -0.12    0.42
  13   8   0    0.44    0.51
 -13  -8   0   -0.24    0.29
 -14  -8   0    0.38    0.32
  14  -8   0    0.75    0.45
  14   8   0    1.28    0.57
 -14   8   0    0.43    0.34
 -15   8   0    0.23    0.37
  15   8   0   -0.05    0.59
   0  -9   0   -0.19    0.15
   0   9   0    0.10    0.08
   0   9   0    0.00    0.19
   1   9   0    0.26    0.18
  -1  -9   0    0.06    0.15
   1  -9   0    0.05    0.16
  -1   9   0    0.00    0.10
   1  -9   0    0.35    0.17
   2   9   0    2.93    0.24
   2  -9   0    3.31    0.25
  -2  -9   0    3.18    0.22
   2  -9   0    2.89    0.21
  -2   9   0    3.37    0.19
   3  -9   0    0.07    0.20
  -3   9   0    0.01    0.12
   3  -9   0   -0.19    0.17
   3   9   0    0.11    0.19
  -3  -9   0    0.19    0.17
   4   9   0    6.93    0.42
  -4  -9   0    6.09    0.35
   4  -9   0    6.96    0.35
   4  -9   0    6.28    0.29
   4  -9   0    6.98    0.39
  -4   9   0    6.35    0.29
  -5   9   0    0.05    0.15
   5  -9   0    0.20    0.23
   5  -9   0   -0.19    0.19
   5  -9   0    0.22    0.16
  -5  -9   0   -0.26    0.16
   5   9   0    0.05    0.24
   6  -9   0    1.53    0.26
  -6  -9   0    1.39    0.22
   6   9   0    1.35    0.28
  -6   9   0    1.16    0.19
   6  -9   0    1.37    0.26
   7  -9   0   -0.16    0.25
   7   9   0   -0.07    0.26
  -7  -9   0   -0.04    0.20
  -7   9   0    0.18    0.19
   8   9   0    2.15    0.33
  -8   9   0    2.03    0.24
   8  -9   0    1.60    0.31
  -8  -9   0    1.58    0.25
  -9   9   0    0.07    0.24
   9  -9   0    0.27    0.31
   9   9   0    0.19    0.35
  -9  -9   0    0.03    0.24
  10  -9   0   -0.03    0.33
 -10   9   0   -0.29    0.26
 -10  -9   0    0.21    0.25
  10   9   0   -0.38    0.39
  11  -9   0    0.06    0.39
  11   9   0   -0.05    0.39
 -11   9   0   -0.16    0.28
 -11  -9   0   -0.10    0.28
 -12  -9   0    0.92    0.31
  12  -9   0    0.89    0.41
 -12   9   0    0.92    0.29
  12   9   0    0.53    0.47
 -13   9   0    0.09    0.33
  13  -9   0   -0.69    0.44
 -13  -9   0   -0.26    0.31
  13   9   0   -0.53    0.46
  14   9   0    0.96    0.57
 -14   9   0    0.94    0.37
 -14  -9   0    0.58    0.32
  15   9   0    0.72    0.62
 -15   9   0   -0.08    0.38
   0  10   0    0.96    0.23
   0 -10   0    0.46    0.19
   1 -10   0    0.34    0.18
   1  10   0    0.06    0.20
  -1  10   0   -0.13    0.11
  -1  10   0   -0.18    0.20
  -1 -10   0   -0.05    0.16
   2  10   0    3.93    0.30
   2 -10   0    4.03    0.29
   2 -10   0    4.02    0.29
  -2 -10   0    3.45    0.24
  -2  10   0    3.87    0.22
   3  10   0    0.09    0.23
  -3 -10   0   -0.05    0.19
  -3  10   0    0.08    0.13
   3 -10   0   -0.14    0.19
   3 -10   0    0.05    0.22
   4 -10   0    1.62    0.26
  -4 -10   0    0.85    0.22
  -4  10   0    1.03    0.17
   4 -10   0    1.33    0.23
   4  10   0    1.44    0.27
   5 -10   0    0.13    0.23
  -5 -10   0   -0.26    0.21
   5  10   0   -0.04    0.26
   5 -10   0    0.26    0.25
  -5  10   0    0.10    0.16
  -6 -10   0    0.71    0.23
   6 -10   0    1.41    0.28
   6 -10   0    0.99    0.26
  -6  10   0    0.51    0.19
   6  10   0    0.92    0.30
  -7 -10   0   -0.16    0.23
  -7  10   0   -0.45    0.20
   7  10   0    0.35    0.31
   7 -10   0    0.21    0.28
  -8  10   0    0.08    0.23
   8 -10   0    0.44    0.31
  -8 -10   0    0.12    0.24
   8  10   0   -0.30    0.34
  -9 -10   0   -0.02    0.25
   9  10   0   -0.04    0.36
  -9  10   0   -0.07    0.25
   9 -10   0    0.20    0.34
  10  10   0   -0.24    0.37
 -10  10   0   -0.36    0.27
 -10 -10   0    0.21    0.27
  10 -10   0    0.23    0.37
 -11  10   0   -0.06    0.29
  11 -10   0    0.19    0.40
  11  10   0    0.11    0.45
 -11 -10   0    0.17    0.29
  12  10   0    0.34    0.50
 -12 -10   0    0.14    0.32
 -12  10   0    0.02    0.31
  12 -10   0   -0.05    0.41
 -13 -10   0    0.06    0.32
  13  10   0    0.76    0.55
 -13  10   0    0.10    0.31
  14  10   0    1.14    0.59
 -14 -10   0    0.08    0.36
 -14  10   0    1.05    0.39
   0  11   0    0.06    0.25
   0 -11   0    0.06    0.21
  -1 -11   0   -0.05    0.21
  -1  11   0   -0.35    0.25
   1  11   0    0.29    0.25
   1 -11   0   -0.10    0.20
  -2  11   0    0.78    0.15
   2 -11   0    1.05    0.25
  -2 -11   0    0.79    0.22
   2 -11   0    1.11    0.22
  -2  11   0    0.98    0.25
   2  11   0    1.18    0.24
  -3  11   0    0.01    0.15
  -3 -11   0   -0.18    0.22
   3 -11   0   -0.14    0.21
   3  11   0    0.05    0.25
   3 -11   0    0.17    0.24
   4 -11   0    1.41    0.26
   4  11   0    1.22    0.29
  -4 -11   0    1.54    0.25
   4 -11   0    1.26    0.28
  -4  11   0    1.46    0.18
   5  11   0    0.24    0.29
   5 -11   0    0.09    0.25
  -5  11   0    0.09    0.19
   5 -11   0    0.13    0.26
  -5 -11   0   -0.09    0.23
  -6 -11   0    0.87    0.25
   6 -11   0    1.17    0.29
   6 -11   0    0.89    0.29
  -6  11   0    0.61    0.20
   6  11   0    0.58    0.29
   7  11   0    0.84    0.35
  -7  11   0   -0.34    0.23
  -7 -11   0    0.17    0.25
   7 -11   0    0.26    0.29
  -8 -11   0    0.37    0.27
  -8  11   0    0.26    0.24
   8  11   0    0.25    0.37
   8 -11   0    0.30    0.31
  -9 -11   0    0.31    0.28
  -9  11   0    0.06    0.26
   9 -11   0    0.23    0.33
   9  11   0    0.04    0.40
  10  11   0   -0.21    0.44
 -10 -11   0    0.04    0.31
  10 -11   0    0.28    0.36
 -10  11   0   -0.02    0.28
 -11  11   0   -0.46    0.30
  11  11   0    0.55    0.48
 -11 -11   0   -0.41    0.30
  11 -11   0    0.05    0.37
  12 -11   0   -0.27    0.42
 -12 -11   0    0.49    0.34
  12  11   0    0.30    0.52
 -12  11   0    0.06    0.33
 -13 -11   0    0.19    0.34
  13  11   0    0.70    0.57
 -13  11   0   -0.14    0.36
 -14 -11   0   -0.14    0.35
   0 -12   0    2.29    0.27
   0  12   0    2.37    0.32
   1  12   0    0.12    0.28
  -1 -12   0   -0.02    0.24
   1 -12   0   -0.21    0.23
  -1  12   0    0.02    0.28
   2 -12   0    3.01    0.29
   2  12   0    3.11    0.34
  -2 -12   0    3.45    0.30
  -2  12   0    3.61    0.34
   3 -12   0    0.43    0.27
  -3 -12   0   -0.07    0.22
   3 -12   0    0.43    0.26
   3  12   0    0.25    0.27
  -4  12   0    0.50    0.19
   4  12   0    0.40    0.28
   4 -12   0    0.57    0.27
  -4 -12   0    0.81    0.26
   4 -12   0    0.76    0.28
   5  12   0    0.39    0.32
  -5  12   0    0.15    0.20
   5 -12   0   -0.20    0.28
   5 -12   0    0.27    0.28
  -5 -12   0   -0.04    0.26
   6 -12   0    0.72    0.30
  -6 -12   0    0.31    0.27
  -6  12   0    0.02    0.22
   6  12   0    0.21    0.34
   7 -12   0    0.15    0.31
  -7 -12   0    0.24    0.28
   7  12   0    0.10    0.34
  -7  12   0   -0.31    0.23
  -8 -12   0    0.02    0.29
   8  12   0   -0.09    0.39
  -8  12   0    0.05    0.27
   8 -12   0    0.18    0.33
  -9 -12   0   -0.02    0.30
  -9  12   0   -0.05    0.27
   9  12   0   -0.49    0.38
   9 -12   0   -0.19    0.34
  10 -12   0   -0.44    0.36
 -10 -12   0    0.11    0.32
  10  12   0   -0.05    0.42
 -10  12   0    0.47    0.30
 -11 -12   0   -0.09    0.34
 -11  12   0    0.40    0.33
  11  12   0   -0.07    0.45
  11 -12   0   -0.16    0.40
  12  12   0    0.66    0.55
 -12  12   0    0.65    0.36
 -12 -12   0    1.09    0.36
 -13  12   0    0.16    0.38
 -13 -12   0    0.07    0.35
   0  13   0   -0.22    0.30
   0 -13   0    0.08    0.26
   1 -13   0   -0.08    0.26
  -1 -13   0   -0.06    0.27
   1  13   0   -0.01    0.31
  -1  13   0    0.54    0.31
  -2  13   0    0.22    0.31
  -2 -13   0    0.14    0.26
   2 -13   0   -0.15    0.26
   2  13   0    0.38    0.33
  -3 -13   0   -0.37    0.27
   3  13   0    0.34    0.33
  -3  13   0    0.08    0.31
   3 -13   0    0.03    0.29
   4 -13   0    1.51    0.32
   4  13   0    1.44    0.37
  -4 -13   0    1.21    0.29
   4 -13   0    1.42    0.32
   5 -13   0   -0.06    0.29
   5  13   0   -0.05    0.32
   5 -13   0    0.13    0.32
  -5 -13   0   -0.17    0.28
   6  13   0    0.67    0.38
  -6 -13   0    0.47    0.29
   6 -13   0    0.35    0.31
  -6  13   0   -0.02    0.24
   7 -13   0   -0.12    0.32
   7  13   0   -0.39    0.40
  -7 -13   0    0.10    0.27
  -7  13   0    0.22    0.26
  -8  13   0    0.88    0.28
   8 -13   0    1.54    0.37
   8  13   0    1.42    0.44
  -8 -13   0    1.55    0.33
  -9  13   0    0.07    0.29
   9 -13   0   -0.44    0.37
  -9 -13   0   -0.15    0.32
   9  13   0    0.41    0.46
  10 -13   0   -0.03    0.40
 -10 -13   0    0.24    0.36
  10  13   0    0.73    0.50
 -10  13   0    0.03    0.32
  11  13   0   -0.62    0.51
 -11  13   0    0.41    0.34
 -11 -13   0    0.41    0.36
 -12  13   0    1.05    0.37
 -12 -13   0    0.50    0.38
   0  14   0    0.14    0.34
   0 -14   0    0.19    0.31
   1 -14   0   -0.03    0.29
   1  14   0    0.07    0.33
  -1 -14   0   -0.46    0.29
  -1  14   0   -0.45    0.32
  -2 -14   0    0.06    0.29
   2 -14   0    0.54    0.32
  -2  14   0    0.66    0.35
   2  14   0    0.51    0.36
  -3  14   0    0.47    0.34
   3 -14   0    0.04    0.31
   3  14   0   -0.12    0.33
  -3 -14   0    0.00    0.26
   4 -14   0    0.14    0.34
  -4 -14   0    0.37    0.28
   4  14   0    0.31    0.38
  -4  14   0   -0.10    0.33
  -5 -14   0    0.11    0.30
   5 -14   0    0.27    0.33
   5  14   0    0.86    0.39
   6  14   0    0.04    0.40
  -6 -14   0    0.31    0.31
   6 -14   0    0.18    0.34
  -7 -14   0    0.27    0.32
   7  14   0    0.39    0.43
   7 -14   0    0.06    0.35
   8 -14   0   -0.10    0.38
   8  14   0    0.58    0.45
  -8 -14   0    0.03    0.33
  -9 -14   0    0.06    0.34
   9 -14   0   -0.32    0.39
  -9  14   0    0.32    0.31
   9  14   0    0.31    0.48
 -10  14   0    0.49    0.35
 -10 -14   0    0.74    0.37
  10  14   0   -0.31    0.52
 -11 -14   0    0.22    0.37
 -11  14   0    0.66    0.36
   0  15   0   -0.14    0.33
   0 -15   0   -0.33    0.32
   1 -15   0    0.32    0.34
  -1  15   0    0.29    0.36
   1  15   0    0.22    0.39
  -1 -15   0    0.10    0.32
  -2  15   0    0.85    0.37
   2  15   0    0.99    0.39
   2 -15   0    0.57    0.33
  -2 -15   0    0.61    0.33
   3 -15   0    0.80    0.37
  -3  15   0    0.10    0.36
  -3 -15   0    0.11    0.33
   3  15   0   -0.03    0.39
   4  15   0    1.70    0.42
  -4 -15   0    0.83    0.34
  -4  15   0    1.24    0.38
  -5  15   0   -0.11    0.36
  -5 -15   0    0.36    0.34
   5  15   0   -0.73    0.41
  -6  15   0    0.95    0.39
  -6 -15   0    1.39    0.36
   6  15   0    0.84    0.45
   6 -15   0    1.53    0.40
  -7 -15   0   -0.45    0.34
   7  15   0    0.18    0.45
   7 -15   0    0.01    0.36
   8 -15   0    2.10    0.40
   8  15   0    2.03    0.47
  -8 -15   0    2.18    0.39
   9  15   0    1.40    0.52
  -9 -15   0    0.31    0.37
   0 -16   0   27.57    1.00
  -1  16   0    0.07    0.39
   1  16   0    0.35    0.41
   1 -16   0    0.41    0.36
  -1 -16   0   -0.22    0.35
  -2  16   0    0.29    0.38
   2  16   0   -0.20    0.42
  -2 -16   0    0.28    0.35
   2 -16   0    0.74    0.37
  -3  16   0   -0.12    0.38
  -3 -16   0   -0.20    0.37
   3 -16   0    0.30    0.40
   3  16   0    0.33    0.43
  -4  16   0    5.00    0.46
   4  16   0    4.54    0.50
  -4 -16   0    3.95    0.43
  -5 -16   0   -0.26    0.36
  -5  16   0    0.20    0.38
   5  16   0    0.18    0.44
  -6  16   0    2.06    0.44
   6  16   0    2.33    0.50
  -6 -16   0    1.59    0.40
  -7  16   0    0.14    0.40
   7  16   0    0.17    0.49
  -7 -16   0    0.16    0.38
   0 -17   0    0.10    0.38
   0  17   0   -0.40    0.42
   1 -17   0    0.50    0.41
   1  17   0   -0.12    0.44
  -1  17   0   -0.29    0.41
  -1 -17   0    0.44    0.40
   2 -17   0    0.97    0.43
  -2 -17   0    1.07    0.39
  -2  17   0    0.69    0.42
   2  17   0    0.88    0.46
  -3  17   0    0.29    0.41
  -3 -17   0    0.52    0.38
   3  17   0    0.84    0.47
   4  17   0    0.36    0.47
  -4 -17   0    0.79    0.42
  -4  17   0    0.42    0.40
  -5  17   0   -0.29    0.40
  -5 -17   0    0.11    0.39
   5  17   0   -0.16    0.48
  -6  17   0    0.65    0.45
   0  18   0    0.37    0.48
   0 -18   0    0.35    0.43
   1 -18   0    0.93    0.45
   1  18   0    0.35    0.47
  -1  18   0   -0.49    0.44
  -1 -18   0    0.68    0.41
  -2  18   0    0.62    0.43
   1   0   1    0.07    0.03
   1   0  -1    0.03    0.02
   1   0  -1    0.00    0.01
  -1   0  -1    0.02    0.02
  -1   0   1    0.03    0.02
   2   0  -1    0.19    0.03
   2   0   1   -0.06    0.05
  -2   0  -1    0.03    0.03
  -2   0  -1    0.04    0.02
  -2   0   1    0.06    0.03
   2   0  -1    0.00    0.04
  -3   0  -1    0.05    0.03
   3   0   1    0.03    0.04
  -3   0   1    0.06    0.04
  -3   0  -1    0.04    0.04
   3   0  -1    0.05    0.07
   3   0  -1    0.03    0.04
   3   0   1    0.05    0.07
   4   0   1    0.22    0.10
   4   0   1   -0.07    0.06
  -4   0   1    0.08    0.06
   4   0  -1    0.03    0.08
   4   0  -1    0.01    0.05
  -4   0  -1    0.06    0.04
  -5   0   1    0.08    0.07
   5   0  -1    0.08    0.12
   5   0   1    0.14    0.07
   5   0  -1    0.03    0.07
   5   0   1   -0.01    0.13
  -5   0  -1    0.05    0.05
   6   0  -1   -0.09    0.15
   6   0  -1   -0.02    0.09
  -6   0  -1    0.08    0.08
  -6   0   1    0.12    0.08
   6   0   1    0.11    0.16
   6   0   1   -0.14    0.09
  -6   0  -1    0.13    0.07
   7   0  -1    0.10    0.18
  -7   0  -1   -0.05    0.08
  -7   0  -1    0.06    0.10
  -7   0   1    0.03    0.09
   7   0   1   -0.16    0.19
   7   0  -1    0.08    0.11
  -8   0   1    0.13    0.11
   8   0  -1    0.18    0.23
  -8   0  -1    0.00    0.09
  -8   0  -1   -0.23    0.12
   8   0   1    0.03    0.23
   8   0  -1   -0.02    0.13
  -9   0  -1   -0.22    0.14
  -9   0  -1    0.00    0.11
  -9   0   1    0.00    0.12
   9   0  -1    0.32    0.26
   9   0  -1   -0.15    0.15
   9   0   1   -0.10    0.24
  10   0   1   -0.15    0.28
 -10   0   1   -0.03    0.16
 -10   0  -1   -0.03    0.16
 -10   0   1    0.02    0.14
  10   0  -1   -0.37    0.17
 -10   0  -1    0.00    0.12
  10   0  -1   -0.18    0.30
 -11   0  -1   -0.17    0.18
  11   0   1   -0.01    0.35
  11   0  -1    0.08    0.34
 -11   0   1   -0.04    0.16
 -11   0   1   -0.02    0.18
 -12   0  -1    0.04    0.20
 -12   0   1    0.08    0.21
  12   0   1   -0.47    0.40
  12   0  -1   -0.08    0.39
  13   0   1    0.17    0.43
  13   0  -1    0.03    0.43
 -13   0   1   -0.05    0.22
 -13   0  -1   -0.14    0.22
 -14   0  -1    0.21    0.26
  14   0   1    0.09    0.49
 -14   0   1    0.05    0.26
  14   0  -1    0.32    0.48
  15   0  -1   -0.16    0.57
 -15   0   1    0.10    0.27
 -15   0  -1   -0.05    0.27
  15   0   1    0.39    0.57
  16   0  -1   -0.48    0.56
  16   0   1   -0.26    0.58
 -16   0   1    0.41    0.31
 -16   0  -1    0.35    0.32
  17   0  -1    0.18    0.66
  17   0   1    0.90    0.69
   0  -1   1    0.03    0.02
   0   1  -1   -0.02    0.01
   0   1   1    0.00    0.02
   0  -1  -1    0.03    0.02
   0  -1  -1    0.00    0.02
   1  -1   1    0.35    0.05
   1   1  -1    0.14    0.03
   1  -1   1    0.06    0.02
   1   1  -1    0.11    0.03
  -1  -1  -1    0.19    0.03
  -1  -1  -1    0.23    0.04
  -1  -1   1    0.06    0.03
   1  -1  -1    0.12    0.04
   1  -1  -1    0.32    0.04
  -1   1  -1    0.07    0.03
   1   1   1    0.12    0.03
   1  -1  -1    0.05    0.03
   2  -1   1   78.62    2.32
   2   1  -1   77.51    2.30
  -2  -1  -1   82.23    2.31
   2   1  -1   82.72    2.31
  -2  -1  -1   85.41    2.29
  -2   1   1   76.08    2.31
   2  -1   1   82.28    2.32
   2   1   1   79.12    2.31
  -2  -1   1   80.96    2.29
   2  -1  -1   75.97    2.31
   2  -1  -1   82.08    2.32
  -2   1  -1   76.67    2.29
   3   1  -1   30.47    0.85
   3   1  -1   28.47    0.86
  -3  -1  -1   29.75    0.85
   3  -1   1   27.41    0.88
   3  -1   1   29.15    0.86
  -3  -1  -1   30.13    0.85
  -3   1   1   29.20    0.86
   3  -1  -1   28.74    0.88
   3   1   1   28.28    0.87
   3  -1  -1   30.00    0.86
  -3  -1   1   30.07    0.85
  -3   1  -1   28.13    0.84
   4  -1   1    0.96    0.08
   4   1  -1    1.03    0.07
  -4   1   1    0.97    0.08
   4   1  -1    0.93    0.10
  -4  -1  -1    0.83    0.06
   4  -1   1    0.85    0.13
  -4  -1  -1    1.00    0.07
   4   1   1    1.04    0.10
   4  -1  -1    1.29    0.14
   4  -1  -1    1.06    0.08
  -4  -1   1    0.89    0.07
  -4   1  -1    1.01    0.07
  -5  -1  -1   44.16    1.32
   5   1  -1   46.44    1.33
  -5  -1  -1   45.44    1.31
   5   1  -1   44.35    1.35
   5  -1   1   43.66    1.38
  -5   1   1   46.16    1.32
   5  -1   1   44.18    1.33
   5   1   1   45.63    1.36
  -5  -1   1   46.56    1.32
  -5   1  -1   45.86    1.31
   5  -1  -1   44.14    1.37
   5  -1  -1   46.06    1.33
  -6   1   1   12.56    0.40
  -6  -1  -1   12.14    0.40
   6   1  -1   12.34    0.40
   6  -1   1   13.51    0.52
   6  -1   1   12.18    0.41
  -6  -1  -1   12.53    0.39
   6   1  -1   12.05    0.46
   6  -1  -1   12.23    0.41
  -6  -1   1   12.45    0.40
   6   1   1   12.73    0.46
  -6   1  -1   13.01    0.39
   6  -1  -1   12.02    0.50
  -7   1   1   15.87    0.50
   7   1  -1   16.16    0.57
  -7  -1  -1   15.63    0.50
   7  -1   1   14.79    0.51
  -7  -1  -1   16.10    0.49
   7  -1   1   15.70    0.63
   7   1  -1   15.75    0.51
   7  -1  -1   15.33    0.62
   7   1   1   15.34    0.59
  -7   1  -1   15.25    0.51
   7  -1  -1   15.85    0.52
  -7   1  -1   16.29    0.49
  -7  -1   1   16.28    0.51
   8  -1   1    9.32    0.50
  -8   1   1   10.26    0.37
   8   1  -1    9.80    0.49
  -8  -1  -1   10.07    0.37
   8   1  -1   10.62    0.38
  -8  -1  -1   11.01    0.36
  -8  -1   1   10.99    0.38
   8  -1  -1   10.29    0.39
   8  -1  -1    9.76    0.49
  -8   1  -1   10.67    0.39
   8   1   1   11.15    0.51
  -8   1  -1   10.76    0.35
  -9  -1  -1   37.70    1.14
  -9   1   1   37.36    1.12
  -9  -1  -1   38.17    1.11
   9   1  -1   36.61    1.14
   9   1  -1   37.41    1.23
   9  -1   1   37.62    1.26
   9   1   1   38.30    1.24
  -9   1  -1   38.46    1.10
   9  -1  -1   36.53    1.15
   9  -1  -1   35.84    1.25
  -9   1  -1   37.78    1.14
  -9  -1   1   37.10    1.12
 -10   1   1    7.59    0.32
  10   1  -1    8.58    0.48
 -10  -1  -1    6.82    0.33
 -10  -1  -1    7.24    0.31
  10  -1   1    7.49    0.51
  10  -1  -1    6.51    0.47
  10  -1  -1    6.88    0.36
  10   1   1    7.55    0.48
 -10   1  -1    7.55    0.36
 -10  -1   1    7.67    0.33
 -10  -1   1    6.75    0.33
 -10   1  -1    7.95    0.30
 -11   1   1   18.55    0.60
 -11  -1  -1   18.28    0.62
 -11   1   1   18.09    0.64
 -11  -1  -1   18.21    0.60
  11  -1   1   17.79    0.83
  11   1  -1   18.12    0.81
 -11   1  -1   18.78    0.64
  11   1   1   18.51    0.81
 -11  -1   1   18.15    0.61
  11  -1  -1   16.89    0.81
 -11  -1   1   16.96    0.63
 -12   1   1    6.04    0.38
  12  -1   1    6.31    0.55
  12   1  -1    6.50    0.53
 -12  -1  -1    6.60    0.36
 -12  -1   1    6.61    0.36
 -12  -1   1    6.34    0.36
  12   1   1    7.08    0.52
  12  -1  -1    6.09    0.53
 -12   1  -1    6.37    0.38
  13  -1   1    8.75    0.67
  13   1  -1    9.05    0.64
 -13  -1  -1    8.99    0.46
 -13   1   1    9.76    0.46
 -13  -1   1    9.25    0.44
  13  -1  -1   10.78    0.74
 -13   1  -1    8.37    0.45
  13   1   1    9.27    0.65
  14  -1   1    2.66    0.56
 -14   1   1    2.35    0.32
 -14  -1  -1    2.44    0.28
  14   1  -1    3.21    0.54
 -14   1  -1    2.67    0.31
  14   1   1    2.90    0.54
 -14  -1   1    1.79    0.29
  14  -1  -1    3.27    0.54
  15   1  -1    6.11    0.65
  15  -1   1    6.06    0.66
 -15   1   1    5.43    0.39
 -15  -1  -1    5.52    0.38
  15  -1  -1    4.91    0.63
 -15   1  -1    6.02    0.44
 -15  -1   1    5.52    0.38
  15   1   1    5.99    0.67
 -16   1   1    2.65    0.35
  16  -1   1    2.83    0.65
  16   1  -1    3.66    0.66
 -16   1  -1    3.15    0.37
  16  -1  -1    3.27    0.66
  16   1   1    3.57    0.68
  17   1  -1    2.64    0.69
 -17   1   1    2.72    0.39
  17  -1   1    3.58    0.69
  17   1   1    1.93    0.73
  17  -1  -1    3.12    0.64
 -17   1  -1    2.95    0.40
   0   2  -1   60.83    1.77
   0  -2   1   60.26    1.77
   0  -2  -1   60.62    1.77
   0  -2   1   62.08    1.76
   0  -2  -1   63.16    1.77
  -1  -2  -1  156.23    4.55
   1   2  -1  151.99    4.54
   1   2  -1  156.95    4.55
   1  -2   1  154.43    4.52
  -1  -2  -1  161.00    4.53
   1  -2   1  156.90    4.54
   1  -2   1  167.83    4.57
   1  -2  -1  155.99    4.53
   1  -2  -1  159.95    4.53
   1  -2  -1  157.33    4.58
  -1  -2   1  160.49    4.54
   1   2   1  155.38    4.55
   2  -2   1  352.57    9.78
   2   2  -1  337.84    9.74
  -2  -2  -1  339.47    9.75
   2  -2   1  329.16    9.69
   2  -2   1  342.80    9.66
  -2  -2  -1  344.64    9.68
   2   2  -1  311.79    9.73
  -2  -2   1  338.16    9.69
   2  -2  -1  328.58    9.68
   2  -2  -1  353.20    9.70
  -3  -2  -1  219.25    6.06
   3   2  -1  200.82    6.08
   3   2  -1  219.70    6.12
   3  -2   1  222.88    6.15
   3  -2   1  201.81    6.11
  -3  -2  -1  216.31    6.12
  -3   2   1  207.52    6.07
   3   2   1  202.47    6.08
  -3   2  -1  213.04    6.05
   3  -2  -1  213.91    6.13
  -3  -2   1  216.93    6.09
   3  -2  -1  207.56    6.10
  -4  -2  -1  107.16    2.99
   4  -2   1  106.21    3.00
  -4   2   1  101.10    2.98
   4   2  -1  105.24    2.99
  -4  -2  -1  106.82    2.96
   4   2  -1  105.43    2.99
   4  -2   1   99.70    3.03
   4   2   1   98.29    2.99
   4  -2  -1  107.43    3.00
   4  -2  -1   95.26    3.02
  -4   2  -1  100.92    2.96
  -4  -2   1  106.20    2.97
  -5   2   1   62.46    1.85
  -5  -2  -1   65.68    1.84
   5   2  -1   62.00    1.87
   5  -2   1   62.19    1.92
  -5  -2  -1   63.94    1.85
   5  -2   1   65.34    1.86
   5   2  -1   64.90    1.85
  -5   2  -1   62.48    1.83
   5  -2  -1   59.69    1.90
   5   2   1   64.59    1.88
   5  -2  -1   65.33    1.87
  -5  -2   1   64.53    1.84
   6   2  -1   53.29    1.53
   6  -2   1   50.33    1.57
  -6  -2  -1   51.15    1.48
   6  -2   1   51.60    1.51
  -6   2   1   51.58    1.48
   6   2  -1   49.44    1.49
  -6  -2  -1   51.13    1.49
  -6  -2   1   51.54    1.49
  -6   2  -1   51.65    1.47
   6  -2  -1   51.30    1.50
   6   2   1   51.13    1.53
   6  -2  -1   45.53    1.56
  -7  -2  -1   22.55    0.69
  -7  -2  -1   22.76    0.69
   7   2  -1   21.86    0.75
   7  -2   1   23.46    0.71
   7   2  -1   22.25    0.69
   7  -2   1   22.69    0.84
  -7   2   1   22.54    0.69
  -7   2  -1   23.47    0.67
   7  -2  -1   21.76    0.70
  -7  -2   1   23.99    0.70
   7  -2  -1   19.72    0.81
   7   2   1   22.89    0.77
  -8  -2  -1   39.95    1.15
  -8   2   1   39.03    1.14
   8  -2   1   37.20    1.30
  -8  -2  -1   39.13    1.16
   8  -2   1   38.19    1.17
   8   2  -1   38.78    1.16
   8   2  -1   40.04    1.23
   8  -2  -1   33.18    1.27
  -8  -2   1   39.12    1.16
   8  -2  -1   38.96    1.17
   8   2   1   38.12    1.22
  -8   2  -1   38.59    1.17
  -8   2  -1   40.38    1.13
  -9   2   1   13.91    0.45
   9   2  -1   12.48    0.59
  -9  -2  -1   13.25    0.46
   9  -2   1   11.96    0.67
  -9  -2  -1   13.08    0.45
  -9  -2   1   12.72    0.46
   9  -2  -1   12.94    0.49
   9  -2  -1   12.66    0.65
  -9  -2   1   13.36    0.45
   9   2   1   13.33    0.60
  -9   2  -1   12.92    0.43
  -9   2  -1   13.33    0.47
 -10  -2  -1    8.93    0.36
  10   2  -1    8.23    0.55
 -10   2   1    9.03    0.35
 -10  -2  -1    8.66    0.35
  10  -2   1    8.77    0.63
 -10  -2   1    8.76    0.37
 -10   2  -1    9.48    0.40
 -10  -2   1    8.70    0.37
  10  -2  -1    8.81    0.40
  10  -2  -1    8.31    0.60
  10   2   1    8.30    0.55
  11   2  -1    1.29    0.36
 -11   2   1    1.27    0.20
 -11  -2  -1    1.28    0.17
 -11  -2  -1    1.27    0.19
  11  -2   1    1.41    0.41
  11  -2  -1    0.99    0.39
 -11  -2   1    1.26    0.19
 -11   2  -1    1.46    0.23
  11   2   1    1.41    0.34
 -11  -2   1    1.24    0.18
  11  -2  -1    1.42    0.23
 -12  -2  -1    5.86    0.33
  12  -2   1    4.97    0.54
  12   2  -1    5.13    0.47
 -12   2   1    5.57    0.38
 -12  -2   1    5.61    0.35
 -12   2  -1    5.86    0.38
  12   2   1    5.43    0.51
 -12  -2   1    5.43    0.34
  12  -2  -1    5.44    0.52
 -13  -2  -1    0.18    0.21
 -13   2   1   -0.42    0.24
  13  -2   1   -0.25    0.46
  13   2  -1    0.42    0.45
 -13  -2   1    0.07    0.20
  13  -2  -1    1.01    0.45
  13   2   1    0.38    0.46
 -13   2  -1    0.06    0.22
  14  -2   1   -0.63    0.51
 -14   2   1    0.78    0.28
 -14  -2  -1    0.66    0.25
  14   2  -1    1.06    0.52
 -14   2  -1    0.53    0.28
 -14  -2   1    0.63    0.25
  14  -2  -1    0.08    0.50
  14   2   1    1.12    0.52
  15  -2   1    0.10    0.55
 -15   2   1    0.21    0.31
  15   2  -1    0.07    0.54
 -15   2  -1    0.55    0.30
  15  -2  -1    0.25    0.51
  15   2   1   -0.05    0.54
 -16   2   1    0.46    0.32
  16  -2   1   -1.13    0.55
  16   2  -1    0.39    0.63
 -16   2  -1    0.34    0.32
  16   2   1    0.72    0.60
  16  -2  -1   -0.52    0.53
 -17   2   1    1.77    0.36
  17   2  -1    1.18    0.66
  17  -2   1    0.69    0.65
  17   2   1    1.37    0.69
 -17   2  -1    1.30    0.36
   0  -3   1   -0.13    0.06
   0  -3  -1   -0.14    0.06
   0  -3   1   -0.26    0.05
   0  -3  -1   -0.25    0.03
   0  -3  -1   -0.24    0.05
   1  -3   1   15.51    0.51
  -1  -3  -1   16.71    0.48
   1   3  -1   16.48    0.48
   1  -3   1   16.19    0.49
   1  -3   1   16.69    0.49
   1   3  -1   16.72    0.51
  -1  -3  -1   16.50    0.49
   1  -3  -1   16.22    0.50
  -1  -3   1   16.67    0.49
   1  -3  -1   15.94    0.49
   1  -3  -1   16.20    0.49
   1   3   1   16.01    0.50
   2   3  -1    1.47    0.11
  -2  -3  -1    1.47    0.10
   2  -3   1    1.71    0.13
   2  -3   1    1.72    0.10
   2  -3   1    1.35    0.09
  -2  -3  -1    1.35    0.08
   2  -3  -1    1.54    0.12
   2  -3  -1    1.49    0.09
  -2  -3   1    1.47    0.11
   2   3   1    1.49    0.11
   2  -3  -1    1.67    0.11
   3  -3   1   17.75    0.53
   3  -3   1   17.25    0.58
   3   3  -1   17.37    0.52
  -3  -3  -1   18.01    0.54
   3   3  -1   17.55    0.55
  -3  -3  -1   17.60    0.52
   3  -3   1   17.90    0.54
   3  -3  -1   16.92    0.54
   3   3   1   17.26    0.55
   3  -3  -1   17.36    0.54
   3  -3  -1   18.55    0.57
   4  -3   1   14.50    0.54
  -4  -3  -1   16.10    0.47
   4   3  -1   14.98    0.50
   4   3  -1   16.11    0.47
   4  -3   1   15.41    0.49
  -4   3   1   15.56    0.52
  -4  -3  -1   15.80    0.48
   4  -3  -1   16.38    0.54
   4   3   1   15.48    0.51
  -4  -3   1   15.59    0.48
  -4   3  -1   16.10    0.50
   4  -3  -1   16.33    0.49
   5  -3   1   26.59    0.82
   5   3  -1   26.44    0.83
  -5  -3  -1   27.42    0.80
  -5  -3  -1   27.30    0.81
   5  -3   1   26.68    0.89
   5   3  -1   27.82    0.80
  -5   3   1   26.31    0.84
  -5   3  -1   27.01    0.81
   5   3   1   27.34    0.84
   5  -3  -1   26.71    0.87
  -5  -3   1   27.32    0.81
   5  -3  -1   27.98    0.82
   6   3  -1   46.41    1.40
  -6  -3  -1   46.70    1.36
   6  -3   1   44.14    1.45
  -6  -3  -1   47.53    1.36
   6   3  -1   46.80    1.36
  -6   3   1   45.77    1.37
   6  -3   1   45.95    1.38
  -6   3  -1   45.79    1.34
   6   3   1   46.85    1.40
  -6  -3   1   47.67    1.36
   6  -3  -1   44.01    1.44
   6  -3  -1   47.20    1.38
  -7   3   1    1.93    0.14
  -7  -3  -1    1.79    0.13
   7  -3   1    1.53    0.28
   7   3  -1    1.26    0.20
   7  -3   1    1.39    0.15
  -7  -3  -1    2.04    0.12
  -7   3  -1    1.90    0.14
  -7  -3   1    1.97    0.12
   7  -3  -1    1.98    0.29
   7   3   1    1.79    0.22
   7  -3  -1    1.81    0.17
  -7  -3   1    1.71    0.15
   8   3  -1   12.11    0.54
  -8  -3  -1   13.08    0.44
   8  -3   1   12.23    0.47
   8  -3   1   11.28    0.60
  -8   3   1   12.43    0.43
  -8  -3  -1   12.59    0.42
  -8  -3   1   12.47    0.44
  -8   3  -1   13.35    0.46
  -8   3  -1   13.36    0.40
  -8  -3   1   12.45    0.42
   8  -3  -1   12.55    0.62
   8   3   1   12.56    0.52
   8  -3  -1   12.41    0.45
  -9   3   1    6.26    0.28
  -9  -3  -1    5.76    0.27
   9  -3   1    4.87    0.45
  -9  -3  -1    5.96    0.29
   9   3  -1    5.46    0.38
  -9  -3   1    5.72    0.27
  -9  -3   1    5.64    0.29
   9  -3  -1    6.03    0.30
   9   3   1    5.65    0.40
   9  -3  -1    4.75    0.44
  -9   3  -1    5.16    0.32
  10   3  -1   25.21    0.91
  10  -3   1   23.19    0.99
 -10  -3  -1   23.70    0.76
 -10  -3  -1   23.75    0.76
 -10  -3   1   23.98    0.76
  10  -3  -1   23.53    0.78
 -10   3  -1   23.85    0.78
  10  -3  -1   23.73    0.96
  10   3   1   23.27    0.87
 -10  -3   1   23.71    0.76
  11   3  -1    0.44    0.32
 -11  -3  -1   -0.03    0.17
  11  -3   1   -0.10    0.41
 -11   3   1    0.11    0.19
 -11  -3  -1    0.28    0.17
 -11   3  -1    0.40    0.20
 -11  -3   1    0.24    0.19
  11  -3  -1    0.09    0.40
  11   3   1    0.75    0.36
  11  -3  -1   -0.12    0.22
 -11  -3   1    0.28    0.16
 -12   3   1   15.50    0.61
  12  -3   1   14.18    0.84
 -12  -3  -1   15.32    0.56
 -12  -3  -1   15.36    0.57
  12   3  -1   16.71    0.80
 -12   3  -1   15.57    0.61
  12  -3  -1   15.02    0.81
 -12  -3   1   15.07    0.57
 -12  -3   1   16.02    0.57
  12   3   1   16.34    0.80
  13   3  -1    0.39    0.46
 -13   3   1    0.43    0.27
 -13  -3  -1    0.44    0.22
  13  -3   1    0.16    0.47
 -13   3  -1    0.48    0.24
  13   3   1   -0.03    0.45
  13  -3  -1    0.46    0.44
 -13  -3   1    0.32    0.21
  14  -3   1   10.28    0.72
 -14   3   1   10.06    0.53
  14   3  -1   10.17    0.72
  14  -3  -1   10.59    0.75
  14   3   1   10.51    0.73
 -14   3  -1    9.55    0.53
 -15   3   1    0.55    0.32
  15  -3   1    0.93    0.54
  15   3  -1    1.00    0.57
  15   3   1    0.51    0.57
 -15   3  -1    1.01    0.32
  15  -3  -1    0.55    0.50
 -16   3   1    3.32    0.39
  16   3  -1    3.55    0.68
  16  -3   1    4.08    0.64
  16  -3  -1    3.60    0.62
 -16   3  -1    4.33    0.40
  16   3   1    3.71    0.71
  17  -3   1   -0.39    0.57
  17   3  -1    1.52    0.67
 -17   3   1    0.19    0.35
  17   3   1    1.01    0.66
 -17   3  -1    0.23    0.36
   0  -4  -1   32.15    0.95
   0  -4   1   32.03    0.95
   0  -4  -1   32.73    0.96
   0  -4   1   32.22    0.97
   0   4  -1   33.22    0.95
   1  -4   1   71.72    2.01
   1  -4   1   69.79    2.03
   1  -4   1   71.45    2.00
   1   4  -1   67.81    2.02
  -1  -4  -1   68.76    2.00
   1   4  -1   70.02    2.00
  -1  -4  -1   71.22    2.00
   1  -4  -1   69.40    2.00
   1   4   1   69.32    2.02
   1  -4  -1   66.97    2.02
   1  -4  -1   67.32    2.01
   2  -4   1   58.74    1.71
  -2  -4  -1   57.59    1.68
   2  -4   1   57.15    1.67
  -2  -4  -1   57.73    1.67
   2   4  -1   58.24    1.69
   2  -4   1   58.28    1.69
   2  -4  -1   57.90    1.68
   2   4   1   56.65    1.69
   2  -4  -1   58.50    1.69
   2  -4  -1   57.51    1.69
  -2  -4   1   59.07    1.68
  -3  -4  -1   82.60    2.53
   3  -4   1   87.90    2.56
   3  -4   1   87.94    2.51
   3  -4   1   89.78    2.54
   3   4  -1   88.18    2.54
  -3  -4  -1   87.57    2.52
   3   4   1   87.83    2.54
   3  -4  -1   87.35    2.52
   3  -4  -1   86.54    2.54
  -3  -4   1   88.60    2.52
   3  -4  -1   86.97    2.54
   4  -4   1   18.66    0.57
   4   4  -1   17.83    0.59
   4  -4   1   18.19    0.57
  -4  -4  -1   18.76    0.57
  -4   4   1   17.22    0.58
   4  -4   1   18.43    0.63
  -4  -4  -1   18.06    0.55
   4   4   1   18.77    0.60
   4  -4  -1   18.79    0.61
  -4  -4   1   19.13    0.57
   4  -4  -1   18.80    0.57
  -4  -4   1   18.66    0.54
  -5  -4  -1   43.88    1.26
   5  -4   1   42.92    1.34
  -5   4   1   41.94    1.30
   5  -4   1   43.45    1.28
   5   4  -1   42.38    1.29
  -5  -4  -1   42.92    1.27
  -5  -4   1   43.65    1.26
   5  -4  -1   43.36    1.29
   5   4   1   41.99    1.30
   5  -4  -1   43.23    1.32
  -5  -4   1   44.19    1.27
  -5   4  -1   44.50    1.29
  -6  -4  -1    6.37    0.27
  -6   4   1    7.04    0.32
   6   4  -1    6.50    0.31
   6  -4   1    5.64    0.41
   6  -4   1    6.28    0.27
  -6  -4  -1    6.62    0.24
  -6  -4   1    6.38    0.28
  -6  -4   1    6.92    0.23
   6  -4  -1    6.75    0.28
  -6   4  -1    6.74    0.27
   6  -4  -1    6.70    0.38
   6   4   1    5.79    0.31
   7  -4   1    5.10    0.25
  -7   4   1    5.57    0.27
  -7  -4  -1    5.73    0.22
  -7  -4  -1    5.00    0.25
   7   4  -1    4.93    0.35
   7  -4   1    4.58    0.35
  -7  -4   1    5.22    0.26
   7  -4  -1    4.98    0.26
   7   4   1    5.20    0.31
  -7   4  -1    5.27    0.23
   7  -4  -1    6.10    0.40
  -7  -4   1    5.28    0.21
  -8  -4  -1   10.12    0.35
  -8  -4  -1    9.81    0.39
   8  -4   1   10.19    0.41
   8  -4   1    9.50    0.56
   8   4  -1    9.92    0.49
  -8   4   1   10.41    0.38
  -8  -4   1   10.33    0.35
   8  -4  -1    9.36    0.53
  -8  -4   1    9.71    0.39
  -8   4  -1   10.42    0.34
   8   4   1   10.20    0.50
   8  -4  -1   10.24    0.39
  -8   4  -1   10.44    0.40
  -9   4   1    8.95    0.35
   9  -4   1    7.85    0.58
   9   4  -1    9.12    0.52
  -9  -4  -1    9.04    0.35
  -9  -4  -1    9.62    0.38
   9  -4  -1    9.25    0.41
  -9  -4   1    9.68    0.38
  -9   4  -1    9.50    0.41
  -9  -4   1    8.66    0.34
   9   4   1    9.19    0.52
   9  -4  -1    9.12    0.56
 -10  -4  -1    1.90    0.19
  10   4  -1    2.83    0.36
  10  -4   1    1.77    0.40
 -10  -4  -1    2.04    0.18
 -10  -4   1    2.07    0.21
  10  -4  -1    1.49    0.38
 -10  -4   1    2.43    0.18
  10   4   1    1.65    0.31
  10  -4  -1    1.38    0.24
 -10   4  -1    2.10    0.22
 -11   4   1    1.02    0.22
 -11  -4  -1    0.92    0.17
  11   4  -1    1.06    0.37
 -11  -4  -1    0.86    0.20
  11  -4   1    0.33    0.40
 -11   4  -1    0.47    0.23
 -11  -4   1    0.59    0.17
  11  -4  -1    1.06    0.39
  11   4   1    0.91    0.37
 -11  -4   1    0.71    0.20
  11  -4  -1    0.89    0.24
 -12   4   1   -0.28    0.22
  12  -4   1   -0.14    0.43
  12   4  -1    0.30    0.41
 -12  -4  -1    0.04    0.20
 -12  -4   1    0.00    0.22
  12  -4  -1    0.18    0.40
  12   4   1    0.13    0.41
 -12   4  -1    0.51    0.23
  13   4  -1   -0.16    0.45
  13  -4   1    0.32    0.47
 -13   4   1    0.18    0.25
 -13  -4   1   -0.03    0.23
 -13   4  -1    0.36    0.27
  13  -4  -1    0.26    0.43
  13   4   1   -0.40    0.44
 -14   4   1   -0.07    0.30
  14   4  -1   -0.12    0.50
  14  -4   1    0.44    0.51
  14   4   1    0.26    0.51
 -14   4  -1    0.24    0.30
  14  -4  -1    0.38    0.46
  15  -4   1   -0.23    0.53
 -15   4   1    0.13    0.32
  15   4  -1    0.51    0.56
  15   4   1    0.40    0.56
 -15   4  -1    0.42    0.30
  15  -4  -1    0.01    0.49
  16  -4   1   -0.76    0.58
 -16   4   1    0.03    0.34
  16   4  -1   -0.56    0.62
 -16   4  -1   -0.14    0.34
  16   4   1    0.44    0.63
 -17   4   1    0.20    0.37
  17   4  -1    0.64    0.67
  17   4   1    0.60    0.67
 -17   4  -1    0.47    0.37
   0  -5   1   -0.21    0.07
   0  -5  -1   -0.14    0.05
   0  -5  -1   -0.16    0.08
   0  -5  -1    0.01    0.09
   0  -5   1   -0.21    0.09
   0   5   1   -0.18    0.09
   0   5  -1   -0.12    0.05
   1   5  -1    1.20    0.12
   1  -5   1    1.03    0.09
   1  -5   1    1.34    0.13
   1   5  -1    1.07    0.07
   1  -5   1    1.19    0.08
  -1  -5  -1    1.08    0.10
  -1  -5  -1    1.21    0.07
  -1   5  -1    1.15    0.09
   1  -5  -1    1.04    0.08
   1   5   1    1.09    0.11
   1  -5  -1    0.81    0.09
   1  -5  -1    1.03    0.11
  -1  -5   1    1.05    0.10
   2  -5   1    1.45    0.14
   2  -5   1    1.31    0.10
   2   5  -1    1.15    0.13
  -2  -5  -1    1.29    0.11
   2  -5   1    1.38    0.09
   2  -5  -1    1.26    0.11
   2   5   1    1.34    0.12
  -2  -5   1    1.32    0.10
   2  -5  -1    1.56    0.13
   2  -5  -1    1.31    0.09
   3  -5   1   11.91    0.38
   3   5  -1   12.06    0.42
   3  -5   1   11.11    0.42
   3  -5   1   11.26    0.38
  -3  -5  -1   11.39    0.39
   3   5   1   11.91    0.42
  -3  -5   1   11.66    0.40
   3  -5  -1   11.84    0.41
   3  -5  -1   11.82    0.39
   3  -5  -1   11.89    0.38
   4  -5   1    0.83    0.11
   4  -5   1    1.02    0.11
   4   5  -1    0.66    0.14
   4  -5   1    1.01    0.17
  -4  -5  -1    0.76    0.06
  -4  -5  -1    0.70    0.11
   4  -5  -1    1.15    0.15
   4  -5  -1    0.74    0.10
   4   5   1    0.70    0.14
  -4  -5   1    0.61    0.10
   4  -5  -1    0.72    0.12
   5  -5   1   53.90    1.60
   5  -5   1   52.81    1.55
   5   5  -1   52.05    1.56
  -5  -5  -1   51.14    1.53
  -5   5   1   51.50    1.56
  -5  -5  -1   51.09    1.52
  -5  -5   1   52.35    1.54
   5  -5  -1   53.60    1.58
   5   5   1   51.23    1.56
  -5   5  -1   51.71    1.54
  -5  -5   1   53.10    1.51
   5  -5  -1   52.51    1.55
   6  -5   1    0.53    0.20
   6   5  -1   -0.20    0.16
  -6  -5  -1    0.13    0.12
   6  -5   1    0.21    0.12
  -6   5   1    0.02    0.18
  -6  -5  -1    0.30    0.08
   6   5   1   -0.24    0.17
  -6   5  -1    0.34    0.16
   6  -5  -1    0.28    0.19
   6  -5  -1    0.13    0.12
  -6  -5   1    0.24    0.13
  -6  -5   1    0.02    0.07
   7   5  -1   31.39    1.00
  -7   5   1   31.07    0.98
  -7  -5  -1   30.37    0.95
   7  -5   1   30.65    0.97
  -7  -5  -1   31.31    0.93
   7  -5   1   31.52    1.07
   7  -5  -1   32.67    1.04
  -7   5  -1   30.86    0.95
   7  -5  -1   31.35    0.97
  -7  -5   1   31.85    0.96
   7   5   1   30.48    1.00
  -7  -5   1   32.69    0.93
   8   5  -1    0.62    0.24
   8  -5   1    0.13    0.17
  -8   5   1    0.52    0.16
  -8  -5  -1    0.25    0.15
   8  -5   1    0.46    0.29
  -8  -5  -1    0.12    0.11
  -8  -5   1    0.23    0.10
   8   5   1    0.09    0.24
   8  -5  -1    0.57    0.27
  -8  -5   1    0.20    0.16
   8  -5  -1    0.07    0.16
  -8   5  -1    0.12    0.15
   9   5  -1   21.36    0.81
   9  -5   1   20.75    0.87
  -9  -5  -1   21.36    0.67
  -9  -5  -1   20.46    0.70
   9  -5  -1   22.40    0.84
   9   5   1   21.48    0.82
   9  -5  -1   20.97    0.73
  -9   5  -1   21.89    0.73
  -9  -5   1   21.76    0.71
  -9  -5   1   21.09    0.66
 -10  -5  -1   -0.04    0.17
  10   5  -1   -0.10    0.28
  10  -5   1    0.77    0.38
 -10   5  -1   -0.03    0.22
  10  -5  -1   -0.06    0.23
  10   5   1    0.46    0.30
  10  -5  -1   -0.04    0.33
 -10  -5   1   -0.03    0.18
  11  -5   1   29.42    1.16
  11   5  -1   30.73    1.12
 -11   5   1   30.88    0.98
 -11  -5  -1   29.70    0.95
  11  -5  -1   29.97    1.14
  11  -5  -1   28.82    0.99
  11   5   1   30.77    1.12
 -11   5  -1   30.41    0.99
 -11  -5   1   30.02    0.97
  12   5  -1    0.65    0.43
  12  -5   1    0.17    0.47
 -12   5   1    0.24    0.26
 -12  -5  -1    0.32    0.22
 -12  -5   1    0.27    0.23
  12   5   1    0.37    0.38
 -12   5  -1    0.13    0.27
  12  -5  -1    0.28    0.40
 -13   5   1   13.05    0.61
  13   5  -1   15.06    0.83
  13  -5   1   14.08    0.84
 -13  -5  -1   14.12    0.57
  13   5   1   13.24    0.75
 -13   5  -1   13.65    0.61
  13  -5  -1   14.46    0.78
 -13  -5   1   13.30    0.57
 -14   5   1   -0.05    0.31
  14  -5   1    0.47    0.51
  14   5  -1    0.23    0.52
  14  -5  -1   -0.11    0.48
  14   5   1    0.87    0.52
 -14   5  -1    0.15    0.31
  15  -5   1    4.37    0.61
 -15   5   1    3.93    0.41
  15   5  -1    4.56    0.66
  15  -5  -1    4.05    0.57
 -15   5  -1    4.04    0.41
  15   5   1    3.75    0.63
 -16   5   1    0.04    0.36
  16   5  -1    0.48    0.63
  16  -5   1    0.33    0.54
  16   5   1    0.53    0.62
 -16   5  -1    0.05    0.36
  17   5  -1    4.34    0.76
   0  -6   1   26.03    0.77
   0   6  -1   25.52    0.76
   0  -6  -1   24.91    0.76
   0  -6   1   26.34    0.80
   0   6   1   25.78    0.79
   0  -6  -1   26.00    0.79
   0  -6  -1   25.34    0.77
   1  -6   1   17.98    0.58
   1  -6   1   18.27    0.55
  -1  -6  -1   17.72    0.52
  -1  -6  -1   17.28    0.56
   1   6  -1   18.13    0.52
   1   6  -1   17.49    0.58
   1  -6  -1   17.40    0.55
   1  -6  -1   17.43    0.53
   1  -6  -1   17.63    0.56
  -1   6  -1   17.36    0.53
  -1  -6   1   17.57    0.55
   1   6   1   17.12    0.57
  -2  -6  -1  120.23    3.39
   2  -6   1  116.40    3.38
   2  -6   1  117.82    3.41
   2  -6   1  118.49    3.42
   2   6  -1  117.06    3.41
   2  -6  -1  117.89    3.38
   2  -6  -1  118.58    3.41
  -2  -6   1  117.41    3.38
   2   6   1  114.80    3.41
   2  -6  -1  116.24    3.40
  -3  -6  -1   28.65    0.87
   3   6  -1   26.79    0.89
   3  -6   1   29.07    0.86
   3  -6   1   30.71    0.91
   3  -6   1   28.08    0.86
   3  -6  -1   28.57    0.89
  -3  -6   1   29.68    0.87
   3  -6  -1   28.22    0.86
   3   6   1   28.55    0.89
   3  -6  -1   28.79    0.86
   4   6  -1   20.20    0.67
  -4  -6  -1   20.56    0.65
   4  -6   1   21.23    0.71
   4  -6   1   20.95    0.65
   4  -6   1   20.91    0.65
   4  -6  -1   21.28    0.66
   4  -6  -1   21.30    0.68
   4  -6  -1   20.92    0.65
   4   6   1   19.94    0.67
  -4  -6   1   20.66    0.66
  -5  -6  -1    7.18    0.31
   5  -6   1    7.49    0.39
   5  -6   1    7.07    0.29
   5   6  -1    7.16    0.34
   5  -6   1    7.36    0.32
  -5   6   1    7.59    0.34
   5  -6  -1    7.72    0.34
   5  -6  -1    7.32    0.30
   5   6   1    7.34    0.37
   5  -6  -1    7.18    0.35
  -5  -6   1    7.60    0.32
  -6   6   1   32.85    1.07
  -6  -6  -1   33.03    1.03
   6  -6   1   33.41    1.09
   6  -6   1   33.47    1.04
   6   6  -1   34.23    1.06
   6  -6  -1   34.17    1.08
  -6   6  -1   34.68    1.05
   6  -6  -1   34.11    1.04
   6   6   1   33.29    1.07
  -6  -6   1   34.28    1.03
   7  -6   1    4.95    0.30
   7   6  -1    4.68    0.34
   7  -6   1    4.87    0.36
  -7  -6  -1    4.92    0.29
  -7   6   1    4.91    0.36
  -7   6  -1    5.34    0.30
  -7  -6   1    4.96    0.29
  -7   6  -1    5.49    0.32
   7  -6  -1    4.92    0.37
   7  -6  -1    5.28    0.30
   7   6   1    4.57    0.33
   8   6  -1   13.28    0.58
  -8  -6  -1   12.39    0.47
  -8   6   1   12.06    0.50
   8  -6   1   13.11    0.62
   8   6   1   12.26    0.54
  -8  -6   1   12.72    0.48
   8  -6  -1   13.07    0.57
  -8   6  -1   12.59    0.46
   8  -6  -1   11.61    0.46
   9  -6   1    1.50    0.36
   9   6  -1    1.19    0.31
  -9  -6  -1    1.51    0.20
  -9  -6   1    1.12    0.20
  -9   6  -1    1.48    0.22
   9  -6  -1    1.32    0.22
   9  -6  -1    1.21    0.31
   9   6   1    1.33    0.32
 -10   6   1   10.31    0.45
  10   6  -1    9.86    0.57
  10  -6   1   10.62    0.66
 -10  -6  -1   10.92    0.44
 -10   6  -1   10.72    0.45
  10   6   1   11.35    0.62
  10  -6  -1   10.11    0.46
 -10  -6   1   10.38    0.45
  10  -6  -1   10.80    0.60
  11   6  -1    1.60    0.38
 -11   6   1    2.22    0.26
 -11  -6  -1    2.08    0.24
  11  -6   1    2.06    0.44
 -11   6  -1    1.83    0.26
 -11  -6   1    1.69    0.24
  11  -6  -1    1.41    0.38
  11   6   1    1.94    0.41
 -12   6   1    0.12    0.27
 -12  -6  -1    0.33    0.24
  12   6  -1    0.57    0.43
  12  -6   1   -0.41    0.43
 -12   6  -1    0.22    0.27
  12   6   1    0.17    0.38
 -12  -6   1    0.17    0.25
  12  -6  -1    0.21    0.38
 -13   6   1    1.07    0.31
  13  -6   1    0.25    0.48
  13   6  -1    1.04    0.49
 -13  -6  -1    1.06    0.27
 -13  -6   1    0.62    0.27
  13  -6  -1    1.79    0.45
  13   6   1    0.65    0.48
 -13   6  -1    1.52    0.29
  14   6  -1    1.86    0.55
 -14   6   1    2.46    0.36
  14  -6   1    2.06    0.53
 -14   6  -1    2.02    0.33
  14  -6  -1    0.96    0.46
  14   6   1    2.81    0.56
  15   6  -1    0.80    0.59
 -15   6   1    0.41    0.35
  15  -6   1    0.39    0.55
  15   6   1   -0.02    0.56
 -15   6  -1   -0.19    0.34
  16   6  -1    0.07    0.63
 -16   6   1    0.76    0.38
 -16   6  -1    0.11    0.37
  16   6   1    0.57    0.62
   0  -7  -1   -0.12    0.11
   0  -7  -1    0.07    0.07
   0   7  -1   -0.06    0.07
   0  -7   1   -0.03    0.11
   0  -7   1   -0.02    0.13
   0   7   1   -0.17    0.13
   1  -7   1    3.82    0.27
   1   7  -1    3.97    0.28
   1   7  -1    4.19    0.16
  -1  -7  -1    4.25    0.16
   1  -7   1    4.38    0.22
  -1  -7  -1    4.11    0.23
   1  -7  -1    4.40    0.23
  -1   7  -1    3.95    0.18
  -1  -7   1    4.39    0.23
   1  -7  -1    4.18    0.18
   1   7   1    4.24    0.27
   1  -7  -1    4.44    0.26
   2  -7   1   10.61    0.42
   2  -7   1   10.25    0.36
  -2  -7  -1    9.86    0.36
   2   7  -1   10.05    0.42
  -2  -7   1   10.09    0.37
   2   7   1   10.19    0.41
   2  -7  -1   10.43    0.37
   2  -7  -1   10.07    0.38
  -2   7  -1    9.89    0.34
   2  -7  -1   10.00    0.34
  -3  -7  -1    0.61    0.14
   3  -7   1    0.72    0.13
   3   7  -1    0.56    0.16
   3  -7   1    0.46    0.11
   3  -7   1    0.96    0.17
   3   7   1    0.60    0.16
  -3  -7   1    0.62    0.13
   3  -7  -1    0.63    0.14
   3  -7  -1    0.82    0.16
   3  -7  -1    0.74    0.12
  -3   7  -1    0.70    0.11
   4  -7   1    5.19    0.24
   4  -7   1    5.06    0.25
   4   7  -1    5.34    0.30
   4  -7   1    4.81    0.33
  -4  -7  -1    4.54    0.27
   4   7   1    4.74    0.32
  -4  -7   1    5.05    0.25
   4  -7  -1    5.41    0.28
   4  -7  -1    4.84    0.30
  -4   7  -1    4.75    0.24
   4  -7  -1    4.92    0.24
  -5  -7  -1    7.97    0.34
   5  -7   1    7.97    0.35
   5  -7   1    8.07    0.33
   5   7  -1    8.00    0.41
   5  -7   1    7.91    0.39
   5  -7  -1    7.84    0.38
  -5  -7   1    7.83    0.35
   5  -7  -1    8.10    0.33
  -5   7  -1    7.52    0.32
   5   7   1    8.12    0.37
   5  -7  -1    7.40    0.36
  -6   7   1   25.70    0.82
   6  -7   1   25.42    0.86
   6  -7   1   24.37    0.79
   6   7  -1   23.60    0.82
  -6  -7  -1   24.14    0.78
  -6   7  -1   23.90    0.81
   6   7   1   25.11    0.84
   6  -7  -1   24.55    0.79
   6  -7  -1   25.80    0.83
  -6   7  -1   25.06    0.79
  -6  -7   1   24.20    0.78
  -7   7   1    4.12    0.31
  -7  -7  -1    3.78    0.25
   7  -7   1    3.96    0.34
   7   7  -1    3.62    0.29
  -7   7  -1    3.67    0.28
   7   7   1    3.97    0.32
  -7  -7   1    3.09    0.24
  -7   7  -1    3.83    0.25
   7  -7  -1    3.89    0.30
   7  -7  -1    3.60    0.26
   8   7  -1   16.71    0.66
   8  -7   1   17.81    0.72
  -8  -7  -1   17.06    0.59
  -8   7   1   16.44    0.64
   8  -7  -1   16.82    0.59
   8   7   1   17.48    0.69
  -8  -7   1   16.18    0.58
   8  -7  -1   16.81    0.66
  -8   7  -1   17.26    0.61
   9   7  -1   12.04    0.62
  -9  -7  -1   12.09    0.47
   9  -7   1   12.76    0.63
   9  -7  -1   12.83    0.61
  -9  -7   1   11.40    0.48
   9  -7  -1   11.41    0.50
   9   7   1   11.41    0.57
  -9   7  -1   11.42    0.47
  10   7  -1   16.47    0.72
  10  -7   1   17.35    0.78
 -10   7   1   16.35    0.63
 -10  -7  -1   16.79    0.62
  10  -7  -1   17.10    0.64
  10   7   1   15.90    0.71
  10  -7  -1   17.47    0.72
 -10   7  -1   16.81    0.64
 -10  -7   1   15.98    0.61
 -11  -7  -1    2.61    0.26
 -11   7   1    2.25    0.29
  11  -7   1    1.89    0.42
  11   7  -1    2.17    0.44
 -11  -7   1    1.80    0.26
  11  -7  -1    2.48    0.38
 -11   7  -1    2.01    0.29
  11   7   1    2.46    0.43
 -12  -7  -1   13.13    0.55
  12  -7   1   12.77    0.77
  12   7  -1   13.90    0.79
 -12   7   1   14.29    0.61
  12   7   1   13.39    0.78
  12  -7  -1   12.75    0.70
 -12   7  -1   13.10    0.60
 -12  -7   1   13.46    0.56
 -13   7   1    2.66    0.35
  13   7  -1    1.91    0.53
 -13  -7  -1    1.95    0.30
  13  -7   1    2.02    0.50
  13  -7  -1    2.54    0.45
 -13  -7   1    2.15    0.30
 -13   7  -1    2.90    0.35
  13   7   1    2.96    0.54
  14   7  -1    8.39    0.69
  14  -7   1    6.85    0.65
 -14   7   1    6.88    0.47
 -14  -7   1    6.82    0.49
 -14   7  -1    7.46    0.52
  14   7   1    6.51    0.66
  14  -7  -1    6.77    0.58
 -15   7   1    1.64    0.39
  15  -7   1    2.00    0.56
  15   7  -1    2.54    0.62
  15   7   1    2.91    0.61
 -15   7  -1    1.49    0.38
  16   7  -1    4.64    0.71
 -16   7   1    5.00    0.48
  16   7   1    5.41    0.75
 -16   7  -1    4.60    0.47
   0  -8   1   44.68    1.32
   0  -8  -1   44.54    1.30
   0  -8   1   45.07    1.36
   0   8  -1   44.98    1.30
   0   8  -1   43.71    1.35
   0   8   1   44.06    1.35
   0  -8  -1   44.41    1.33
   1  -8   1   77.40    2.26
   1   8  -1   75.88    2.21
   1   8  -1   73.78    2.25
  -1  -8  -1   77.61    2.23
   1  -8   1   75.73    2.22
   1  -8  -1   75.49    2.22
   1   8   1   76.58    2.21
   1  -8  -1   75.70    2.22
  -1  -8   1   76.44    2.23
   1   8   1   77.08    2.25
  -1   8  -1   76.36    2.22
   1  -8  -1   76.82    2.25
   2  -8   1   51.29    1.54
   2  -8   1   51.45    1.50
   2   8  -1   50.48    1.53
  -2  -8  -1   48.88    1.50
   2   8   1   51.28    1.53
   2  -8  -1   50.96    1.49
   2  -8  -1   49.87    1.50
  -2   8  -1   51.73    1.50
   2  -8  -1   49.16    1.52
  -2  -8   1   51.96    1.51
   3  -8   1   86.68    2.51
  -3  -8  -1   89.12    2.52
   3   8  -1   88.44    2.55
   3  -8   1   86.44    2.56
   3  -8  -1   85.27    2.51
  -3  -8   1   83.73    2.51
   3  -8  -1   87.71    2.52
   3  -8  -1   86.41    2.54
  -3   8  -1   87.75    2.52
   3   8   1   81.89    2.54
   4  -8   1   29.15    0.92
   4   8  -1   30.14    0.97
  -4  -8  -1   29.94    0.93
   4  -8   1   28.68    0.96
   4  -8  -1   30.01    0.92
   4  -8  -1   30.03    0.95
  -4  -8   1   29.62    0.92
   4  -8  -1   29.97    0.93
   4   8   1   30.12    0.95
  -4   8  -1   30.46    0.91
  -5  -8  -1   28.08    0.89
   5   8  -1   28.27    0.92
   5  -8   1   28.82    0.88
   5  -8   1   28.57    0.95
   5   8   1   26.53    0.91
   5  -8  -1   28.11    0.92
   5  -8  -1   28.65    0.88
  -5   8  -1   28.01    0.88
   5  -8  -1   27.64    0.90
  -5  -8   1   29.51    0.89
   6   8  -1   16.27    0.65
   6  -8   1   16.61    0.60
  -6  -8  -1   15.39    0.57
   6  -8   1   17.58    0.65
  -6   8   1   15.22    0.61
  -6   8  -1   16.70    0.56
  -6   8  -1   15.56    0.60
  -6  -8   1   16.32    0.57
   6  -8  -1   16.50    0.57
   6   8   1   16.79    0.64
   6  -8  -1   16.73    0.63
   7  -8   1   21.94    0.82
  -7  -8  -1   21.68    0.74
   7   8  -1   21.56    0.79
  -7   8   1   21.33    0.81
  -7  -8   1   21.48    0.74
   7  -8  -1   23.19    0.74
   7   8   1   21.84    0.79
  -7   8  -1   23.20    0.74
   7  -8  -1   23.06    0.79
  -8  -8  -1   11.08    0.46
   8  -8   1   11.82    0.57
   8   8  -1    9.51    0.58
   8  -8  -1   10.79    0.52
  -8   8  -1   10.95    0.46
  -8  -8   1   10.93    0.47
   8  -8  -1   10.58    0.46
   8   8   1   10.27    0.52
  -9  -8  -1   11.29    0.48
  -9   8   1   10.70    0.49
   9   8  -1   11.72    0.63
   9  -8   1   11.35    0.61
   9  -8  -1   11.55    0.56
   9  -8  -1   11.98    0.51
   9   8   1   11.08    0.62
  -9  -8   1   11.28    0.49
  -9   8  -1   11.59    0.49
  10   8  -1    0.24    0.34
  10  -8   1    0.26    0.36
 -10   8   1    0.32    0.25
 -10  -8  -1    0.40    0.23
  10  -8  -1    0.37    0.32
  10   8   1    0.05    0.33
 -10  -8   1    0.36    0.23
 -10   8  -1    0.16    0.25
 -11  -8  -1    0.10    0.24
  11   8  -1   -0.48    0.36
 -11   8   1    0.32    0.27
  11  -8   1    0.43    0.42
 -11  -8   1    0.20    0.25
  11   8   1    0.70    0.42
 -11   8  -1    0.35    0.25
  11  -8  -1    0.08    0.36
  12   8  -1    4.54    0.55
 -12   8   1    4.52    0.38
  12  -8   1    3.36    0.49
 -12  -8  -1    4.36    0.34
  12   8   1    3.71    0.53
 -12   8  -1    4.38    0.37
 -12  -8   1    4.55    0.34
  12  -8  -1    4.09    0.45
  13   8  -1    1.03    0.53
  13  -8   1    0.95    0.46
 -13  -8  -1    0.80    0.30
 -13   8   1    1.07    0.33
  13  -8  -1    1.28    0.44
  13   8   1    1.19    0.48
 -13  -8   1    0.99    0.29
 -13   8  -1    0.75    0.30
  14   8  -1    0.64    0.56
  14  -8   1    0.54    0.48
 -14   8   1    0.77    0.35
 -14   8  -1    0.26    0.35
 -14  -8   1    0.36    0.33
  14   8   1    1.30    0.56
 -15   8   1    0.13    0.37
  15   8  -1    0.52    0.60
  15   8   1    1.39    0.61
 -15   8  -1    1.13    0.38
   0   9  -1    0.04    0.09
   0   9  -1   -0.13    0.20
   0  -9  -1    0.11    0.16
   0   9   1    0.12    0.18
   0  -9   1   -0.11    0.15
   0   9   1    0.04    0.08
  -1   9   1    0.89    0.20
   1  -9   1    0.75    0.20
  -1  -9  -1    0.31    0.17
   1   9  -1    0.79    0.21
   1  -9   1    0.70    0.16
  -1   9  -1    0.80    0.11
   1  -9  -1    0.59    0.17
   1  -9  -1    0.84    0.11
   1  -9  -1    0.98    0.20
   1   9   1    0.75    0.19
  -1  -9   1    0.90    0.17
   2  -9   1    4.19    0.29
   2  -9   1    4.73    0.27
   2   9  -1    3.77    0.27
  -2  -9  -1    4.38    0.29
   2  -9  -1    4.13    0.28
   2  -9  -1    4.22    0.28
  -2   9  -1    4.43    0.22
   2   9   1    4.43    0.28
  -2  -9   1    4.09    0.26
   2  -9  -1    4.40    0.22
   3  -9   1    1.12    0.18
   3   9  -1    1.05    0.21
  -3  -9  -1    1.28    0.19
   3  -9   1    1.45    0.23
   3  -9  -1    1.60    0.16
  -3  -9   1    1.38    0.19
   3  -9  -1    1.71    0.21
   3  -9  -1    1.71    0.19
   3   9   1    1.34    0.22
  -3   9  -1    1.21    0.14
  -4  -9  -1   -0.07    0.18
   4  -9   1    0.47    0.23
   4   9  -1    0.31    0.22
   4  -9   1    0.08    0.17
  -4   9  -1    0.10    0.14
   4  -9  -1    0.19    0.14
   4  -9  -1    0.22    0.19
   4  -9  -1    0.41    0.20
  -4  -9   1    0.23    0.18
   4   9   1    0.23    0.22
   5   9  -1   13.68    0.55
   5  -9   1   13.86    0.55
   5  -9   1   13.28    0.52
  -5  -9  -1   12.77    0.51
   5  -9  -1   14.02    0.53
   5  -9  -1   13.83    0.49
   5  -9  -1   14.27    0.55
  -5  -9   1   13.11    0.51
   5   9   1   12.87    0.54
  -5   9  -1   13.58    0.48
  -6   9   1    1.65    0.25
  -6  -9  -1    1.30    0.22
   6  -9   1    1.79    0.29
   6   9  -1    1.64    0.29
   6  -9   1    1.72    0.24
   6   9   1    1.88    0.26
  -6  -9   1    1.87    0.23
   6  -9  -1    1.88    0.26
   6  -9  -1    1.74    0.26
  -6   9  -1    1.55    0.19
   6  -9  -1    1.72    0.21
  -7  -9  -1    3.97    0.28
   7  -9   1    4.32    0.36
  -7   9   1    4.64    0.36
   7   9  -1    4.17    0.37
  -7   9  -1    4.27    0.31
   7  -9  -1    4.10    0.28
   7  -9  -1    4.96    0.35
  -7  -9   1    3.91    0.29
   7   9   1    4.07    0.34
  -8   9   1    2.96    0.25
   8  -9   1    3.65    0.36
   8   9  -1    3.11    0.37
  -8  -9  -1    2.70    0.26
   8  -9  -1    2.75    0.32
  -8  -9   1    2.71    0.27
  -8   9  -1    2.72    0.24
   8   9   1    3.39    0.37
   8  -9  -1    2.32    0.25
  -9  -9  -1   13.58    0.55
  -9   9   1   13.91    0.55
   9  -9   1   13.86    0.67
   9   9  -1   14.33    0.69
   9   9   1   12.95    0.63
  -9  -9   1   13.44    0.56
  -9   9  -1   13.07    0.53
   9  -9  -1   13.18    0.64
  10   9  -1    0.73    0.41
 -10   9   1    0.89    0.27
 -10  -9  -1    0.92    0.26
  10  -9   1    1.13    0.40
 -10  -9   1    0.84    0.26
 -10   9  -1    1.00    0.28
  10  -9  -1    0.89    0.33
  10   9   1    1.23    0.41
  11   9  -1    4.92    0.52
 -11   9   1    5.28    0.38
 -11  -9  -1    4.40    0.34
  11  -9   1    4.64    0.48
 -11  -9   1    4.64    0.35
  11   9   1    4.89    0.51
 -11   9  -1    4.78    0.37
  11  -9  -1    4.86    0.45
  12   9  -1    0.70    0.49
  12  -9   1    1.06    0.46
 -12   9   1    0.83    0.29
 -12  -9  -1    0.61    0.29
 -12  -9   1    0.72    0.29
 -12   9  -1    0.33    0.31
  12  -9  -1    0.71    0.40
  12   9   1    1.13    0.49
 -13   9   1    4.34    0.41
 -13  -9  -1    3.88    0.36
  13  -9   1    4.26    0.53
  13   9  -1    4.72    0.56
 -13  -9   1    4.55    0.38
  13   9   1    4.56    0.60
 -13   9  -1    4.50    0.38
  14  -9   1    0.37    0.49
 -14   9   1    0.32    0.37
 -14  -9  -1    0.28    0.33
  14   9  -1   -0.20    0.56
 -14   9  -1    0.22    0.36
  14   9   1    1.33    0.58
 -14  -9   1    0.88    0.33
 -15   9   1    2.22    0.42
  15   9  -1    3.13    0.66
  15   9   1    3.02    0.65
 -15   9  -1    2.63    0.42
   0  10  -1   10.19    0.50
   0 -10  -1   10.09    0.43
   0  10   1    9.52    0.47
   0 -10   1   10.11    0.42
   1 -10   1    0.82    0.23
  -1 -10  -1    0.72    0.20
  -1  10   1    0.72    0.22
   1 -10   1    0.81    0.19
  -1  10   1    0.90    0.12
   1  10  -1    0.47    0.24
  -1  10  -1    0.71    0.12
   1 -10  -1    0.67    0.20
  -1 -10   1    0.98    0.20
   1  10   1    0.97    0.22
  -1  10  -1    0.67    0.25
   2  10  -1    5.67    0.37
  -2  10   1    4.95    0.26
   2 -10   1    6.27    0.35
  -2 -10  -1    5.51    0.34
   2 -10   1    5.25    0.34
  -2  10  -1    5.35    0.25
   2 -10  -1    5.43    0.36
  -2 -10   1    5.97    0.34
   2 -10  -1    5.64    0.33
   2  10   1    5.28    0.34
  -3 -10  -1    1.63    0.20
   3  10  -1    1.35    0.27
   3 -10   1    1.48    0.25
  -3  10   1    1.99    0.16
   3 -10   1    1.93    0.22
  -3  10  -1    1.68    0.16
   3 -10  -1    1.66    0.22
   3 -10  -1    1.61    0.17
   3  10   1    1.47    0.23
  -3 -10   1    1.79    0.22
   3 -10  -1    1.67    0.24
  -4 -10  -1   14.11    0.53
   4  10  -1   13.87    0.57
   4 -10   1   14.44    0.54
   4 -10   1   14.52    0.60
   4 -10  -1   14.22    0.56
   4 -10  -1   14.27    0.50
  -4 -10   1   14.31    0.55
   4 -10  -1   14.28    0.54
  -4  10  -1   14.24    0.49
   4  10   1   13.79    0.57
   5 -10   1    0.12    0.26
  -5 -10  -1    0.25    0.21
   5 -10   1    0.15    0.23
  -5  10   1    0.22    0.16
   5  10  -1    0.17    0.25
   5 -10  -1    0.01    0.18
   5 -10  -1    0.60    0.24
   5 -10  -1    0.16    0.23
   5  10   1   -0.37    0.25
  -5 -10   1    0.10    0.21
  -5  10  -1    0.01    0.16
  -6 -10  -1    1.49    0.24
   6  10  -1    1.26    0.28
   6 -10   1    2.42    0.32
  -6  10   1    1.15    0.21
   6 -10   1    1.75    0.28
  -6  10  -1    1.41    0.21
   6 -10  -1    1.15    0.22
   6 -10  -1    1.50    0.27
   6 -10  -1    1.85    0.29
  -6 -10   1    1.54    0.25
   6  10   1    1.93    0.29
   7  10  -1    0.79    0.30
  -7  10   1    0.48    0.21
  -7 -10  -1    0.49    0.21
   7 -10   1    0.72    0.30
   7  10   1    0.69    0.32
   7 -10  -1    0.09    0.26
  -7 -10   1    0.77    0.24
  -7  10  -1    0.45    0.21
   8 -10   1    4.31    0.40
  -8  10   1    4.10    0.29
  -8 -10  -1    3.93    0.31
   8  10  -1    3.99    0.39
  -8  10  -1    3.48    0.29
   8 -10  -1    4.77    0.36
   8  10   1    4.26    0.41
  -8 -10   1    3.93    0.31
   9  10  -1   -0.23    0.37
   9 -10   1    0.16    0.34
  -9  10   1   -0.01    0.25
  -9 -10  -1   -0.12    0.25
   9  10   1   -0.06    0.37
  -9  10  -1   -0.02    0.24
  -9 -10   1    0.08    0.26
   9 -10  -1    0.07    0.30
  10 -10   1    0.41    0.37
 -10  10   1    0.68    0.28
 -10 -10  -1    0.47    0.27
  10  10  -1    0.29    0.42
 -10  10  -1    0.42    0.27
 -10 -10   1    0.36    0.28
  10 -10  -1   -0.09    0.32
  10  10   1    0.79    0.38
 -11  10   1    0.13    0.30
  11  10  -1    0.10    0.45
 -11 -10  -1    0.10    0.28
  11 -10   1    0.09    0.40
 -11  10  -1    0.29    0.29
  11  10   1    0.67    0.42
 -11 -10   1    0.09    0.29
  11 -10  -1   -0.18    0.36
 -12 -10  -1    2.15    0.33
  12  10  -1    2.05    0.53
 -12  10   1    2.17    0.36
  12 -10   1    2.36    0.46
 -12  10  -1    2.44    0.33
 -12 -10   1    1.85    0.33
  12  10   1    1.48    0.47
  12 -10  -1    1.39    0.40
 -13  10   1    0.49    0.35
  13  10  -1    0.04    0.55
 -13 -10  -1    0.16    0.31
  13 -10   1    0.14    0.47
 -13  10  -1    0.96    0.35
 -13 -10   1    0.44    0.34
  13  10   1    1.49    0.56
  14  10  -1   -0.23    0.58
 -14  10   1    0.00    0.37
 -14 -10  -1   -0.03    0.35
 -14 -10   1    0.04    0.35
 -14  10  -1    0.33    0.37
  14  10   1    0.34    0.57
   0 -11   1    0.29    0.21
   0 -11  -1    0.07    0.21
   0  11   1    0.03    0.24
   0  11  -1   -0.05    0.26
   1  11  -1    0.02    0.23
   1 -11   1    0.16    0.20
  -1  11   1    0.41    0.24
  -1 -11  -1    0.35    0.22
  -1  11  -1   -0.14    0.23
   1  11   1    0.15    0.24
  -1 -11   1    0.41    0.21
   1 -11  -1    0.11    0.21
   2  11  -1    5.67    0.37
  -2 -11  -1    5.56    0.36
   2 -11   1    5.40    0.37
  -2  11   1    5.71    0.42
   2 -11   1    5.52    0.37
  -2  11   1    4.77    0.26
   2 -11  -1    5.20    0.35
  -2  11  -1    5.03    0.25
   2  11   1    4.95    0.34
  -2 -11   1    5.25    0.36
  -3  11   1    1.21    0.17
  -3 -11  -1    1.25    0.24
   3  11  -1    1.19    0.27
   3 -11   1    1.86    0.28
   3 -11   1    1.46    0.23
   3  11   1    1.62    0.28
   3 -11  -1    1.66    0.24
  -3 -11   1    1.39    0.24
  -3  11  -1    1.33    0.17
   3 -11  -1    2.07    0.26
   4 -11   1    0.49    0.24
  -4 -11  -1    0.29    0.23
   4  11  -1    0.62    0.29
   4 -11   1    0.41    0.27
  -4  11   1    0.36    0.18
   4 -11  -1    0.30    0.24
  -4 -11   1    0.89    0.24
   4 -11  -1    0.49    0.25
   4  11   1    0.06    0.27
  -4  11  -1    0.57    0.17
   5  11  -1   13.33    0.62
  -5 -11  -1   12.02    0.50
   5 -11   1   11.53    0.58
   5 -11   1   12.97    0.57
  -5  11   1   13.01    0.48
  -5  11  -1   12.39    0.47
   5 -11  -1   13.61    0.57
  -5 -11   1   12.05    0.51
   5 -11  -1   12.75    0.57
   5  11   1   13.00    0.61
   6 -11   1    6.59    0.48
  -6  11   1    6.34    0.35
  -6 -11  -1    6.16    0.40
   6  11  -1    6.60    0.45
   6 -11  -1    6.64    0.47
  -6 -11   1    6.43    0.37
  -6  11  -1    6.30    0.35
   6 -11  -1    6.35    0.47
   6  11   1    6.68    0.45
  -7 -11  -1    7.70    0.43
   7 -11   1    6.96    0.50
   7  11  -1    6.41    0.45
  -7  11   1    7.08    0.41
   7  11   1    6.43    0.44
  -7  11  -1    7.38    0.40
   7 -11  -1    7.00    0.46
  -7 -11   1    6.85    0.43
   8 -11   1    8.30    0.54
  -8 -11  -1    7.01    0.44
   8  11  -1    6.72    0.50
  -8  11   1    7.61    0.42
  -8  11  -1    6.57    0.40
  -8 -11   1    6.80    0.45
   8 -11  -1    6.69    0.47
   8  11   1    6.34    0.47
  -9  11   1    6.90    0.42
  -9 -11  -1    4.78    0.37
   9 -11   1    5.37    0.46
   9  11  -1    5.79    0.51
   9 -11  -1    5.93    0.42
  -9  11  -1    6.49    0.41
  -9 -11   1    5.63    0.39
   9  11   1    4.64    0.48
  10  11  -1    5.67    0.54
 -10  11   1    5.90    0.39
 -10 -11  -1    4.49    0.37
  10 -11   1    5.28    0.47
  10 -11  -1    4.64    0.44
 -10 -11   1    5.13    0.39
 -10  11  -1    4.92    0.38
  10  11   1    5.51    0.53
 -11  11   1    8.36    0.51
 -11 -11  -1    7.90    0.50
  11 -11   1    8.24    0.57
  11  11  -1    9.36    0.65
 -11 -11   1    6.61    0.47
  11 -11  -1    8.35    0.60
  11  11   1    8.72    0.63
 -11  11  -1    8.62    0.51
 -12 -11  -1    3.23    0.40
  12  11  -1    4.09    0.59
 -12  11   1    4.44    0.41
  12 -11   1    4.32    0.53
 -12  11  -1    4.10    0.41
 -12 -11   1    4.41    0.40
  12  11   1    4.24    0.59
 -13 -11  -1    4.81    0.43
 -13  11   1    4.43    0.43
  13  11  -1    4.43    0.65
 -13  11  -1    4.40    0.42
 -13 -11   1    3.81    0.43
  13  11   1    4.21    0.63
 -14 -11  -1    2.55    0.41
 -14 -11   1    3.20    0.42
   0 -12  -1   20.09    0.73
   0 -12   1   20.97    0.72
   0  12   1   20.02    0.74
   0  12  -1   20.39    0.76
   1 -12   1   17.58    0.65
  -1  12   1   17.44    0.70
   1  12  -1   19.01    0.73
  -1 -12  -1   17.64    0.66
  -1  12  -1   18.40    0.73
  -1 -12   1   17.34    0.66
   1  12   1   17.07    0.67
   1 -12  -1   17.42    0.66
  -2 -12  -1   18.35    0.71
  -2  12   1   20.14    0.75
   2 -12   1   20.18    0.72
   2 -12   1   19.78    0.75
   2  12   1   18.48    0.73
  -2  12  -1   19.19    0.74
  -2 -12   1   20.57    0.71
   2 -12  -1   19.97    0.71
   3 -12   1   27.40    0.89
   3 -12   1   26.81    0.94
  -3  12   1   26.81    0.93
  -3 -12  -1   26.64    0.90
   3  12  -1   26.34    0.93
   3 -12  -1   26.92    0.90
  -3 -12   1   25.04    0.88
   3 -12  -1   26.21    0.91
   3  12   1   27.11    0.94
   4 -12   1   12.50    0.56
   4 -12   1   12.66    0.57
  -4  12   1   12.51    0.48
  -4 -12  -1   11.87    0.55
   4  12  -1   13.61    0.63
   4  12   1   13.16    0.62
  -4  12  -1   12.51    0.48
   4 -12  -1   13.18    0.57
   4 -12  -1   13.48    0.59
  -4 -12   1   12.94    0.55
   5  12  -1   12.80    0.64
   5 -12   1   11.90    0.57
  -5 -12  -1   11.60    0.54
   5 -12   1   11.11    0.54
  -5  12   1   11.74    0.48
   5 -12  -1   12.79    0.58
   5 -12  -1   11.82    0.58
  -5 -12   1   11.11    0.54
   5  12   1   12.47    0.61
  -5  12  -1   11.96    0.48
   6  12  -1    5.83    0.44
  -6  12   1    7.19    0.39
  -6 -12  -1    6.27    0.43
   6 -12   1    6.79    0.49
   6  12   1    6.20    0.44
  -6 -12   1    6.30    0.43
  -6  12  -1    6.40    0.36
   6 -12  -1    5.73    0.40
  -7  12   1    3.00    0.30
   7  12  -1    3.43    0.42
   7 -12   1    2.55    0.37
  -7 -12  -1    3.10    0.32
  -7 -12   1    3.03    0.33
   7 -12  -1    3.04    0.35
  -7  12  -1    3.37    0.29
   7  12   1    2.96    0.41
   8  12  -1    6.43    0.51
   8 -12   1    4.96    0.44
  -8  12   1    5.51    0.39
  -8 -12  -1    5.29    0.38
  -8 -12   1    5.94    0.40
   8  12   1    5.35    0.46
   8 -12  -1    5.21    0.41
  -8  12  -1    5.62    0.39
   9 -12   1    4.91    0.45
  -9 -12  -1    4.49    0.38
   9  12  -1    4.83    0.48
  -9  12   1    4.97    0.37
   9  12   1    4.20    0.46
  -9 -12   1    4.43    0.39
   9 -12  -1    3.70    0.40
  -9  12  -1    4.88    0.36
  10  12  -1    1.37    0.49
 -10  12   1    1.43    0.32
 -10 -12  -1    1.44    0.33
  10 -12   1    0.70    0.40
  10 -12  -1    1.31    0.38
  10  12   1    0.92    0.43
 -10  12  -1    1.33    0.32
 -10 -12   1    1.27    0.33
 -11  12   1   -0.08    0.33
  11 -12   1    0.65    0.41
  11  12  -1    0.74    0.52
 -11 -12  -1   -0.02    0.33
 -11 -12   1    0.46    0.33
  11  12   1    0.81    0.50
 -11  12  -1    0.51    0.33
  12  12  -1    0.62    0.56
  12 -12   1   -0.11    0.45
 -12  12   1    0.52    0.36
 -12 -12  -1    0.59    0.34
 -12 -12   1    0.34    0.37
  12  12   1    1.27    0.55
 -12  12  -1    0.77    0.35
 -13  12   1   -0.07    0.38
 -13 -12  -1   -0.20    0.34
 -13 -12   1    0.30    0.38
 -13  12  -1    0.09    0.37
   0  13   1    0.23    0.30
   0  13  -1    0.31    0.32
   0 -13   1   -0.18    0.27
   0 -13  -1    0.02    0.26
   1  13  -1    1.30    0.34
  -1  13   1    1.31    0.29
  -1 -13  -1    1.15    0.28
   1 -13   1    0.89    0.27
  -1 -13   1    0.89    0.29
  -1  13  -1    1.44    0.34
   1  13   1    1.10    0.31
   1 -13  -1    1.11    0.28
  -2  13   1   -0.26    0.29
  -2 -13  -1   -0.10    0.27
   2  13  -1    0.24    0.29
   2 -13   1    0.25    0.26
  -2 -13   1    0.00    0.26
   2 -13  -1    0.19    0.27
   2  13   1   -0.05    0.27
  -2  13  -1   -0.02    0.32
  -3 -13  -1    1.11    0.29
  -3  13   1    1.15    0.31
   3  13  -1    1.32    0.36
   3 -13   1    1.03    0.29
   3 -13   1    1.17    0.30
  -3  13  -1    0.54    0.33
   3 -13  -1    1.01    0.31
  -3 -13   1    0.85    0.25
   3  13   1    1.44    0.34
   4  13  -1    1.49    0.34
   4 -13   1    1.75    0.34
  -4 -13  -1    1.09    0.27
  -4  13   1    1.26    0.33
   4 -13   1    1.52    0.32
   4  13   1    1.32    0.35
  -4 -13   1    1.23    0.29
   4 -13  -1    1.74    0.31
   4 -13  -1    1.50    0.30
   5 -13   1    0.43    0.32
   5  13  -1    0.23    0.37
  -5 -13  -1    0.31    0.28
   5 -13  -1    0.38    0.33
  -5 -13   1   -0.17    0.28
   5 -13  -1   -0.15    0.29
   5  13   1    0.17    0.35
  -6 -13  -1    2.51    0.32
   6 -13   1    1.99    0.37
  -6  13   1    2.55    0.28
   6  13  -1    2.55    0.39
   6  13   1    2.59    0.38
  -6  13  -1    2.53    0.26
  -6 -13   1    2.12    0.32
   6 -13  -1    2.30    0.35
  -7  13   1    0.92    0.26
  -7 -13  -1    1.00    0.31
   7 -13   1    0.72    0.35
   7  13  -1    0.63    0.41
  -7 -13   1    0.07    0.30
   7  13   1    0.73    0.36
  -7  13  -1    1.10    0.26
   7 -13  -1    1.03    0.32
   8  13  -1    0.47    0.44
   8 -13   1    0.31    0.36
  -8 -13  -1    0.52    0.32
  -8  13   1    0.35    0.27
   8 -13  -1    0.41    0.33
  -8 -13   1    0.27    0.31
   8  13   1    0.80    0.43
  -8  13  -1    0.55    0.27
   9  13  -1    0.18    0.45
  -9 -13  -1    0.23    0.32
   9 -13   1    0.31    0.38
  -9  13   1    0.13    0.31
   9 -13  -1   -0.31    0.33
   9  13   1    0.79    0.45
  -9 -13   1    0.07    0.33
  -9  13  -1    0.08    0.31
 -10 -13  -1    1.65    0.36
  10  13  -1    1.60    0.51
 -10  13   1    1.50    0.34
  10 -13   1    1.47    0.45
 -10 -13   1    1.84    0.38
 -10  13  -1    1.56    0.33
  10  13   1    1.63    0.50
 -11 -13  -1    0.67    0.35
  11  13  -1    1.02    0.55
 -11  13   1    1.22    0.38
  11 -13   1    0.66    0.44
 -11 -13   1    0.94    0.37
 -11  13  -1    1.21    0.36
  11  13   1    1.16    0.54
 -12 -13  -1    0.85    0.37
 -12  13   1    1.30    0.38
 -12  13  -1    1.12    0.38
 -12 -13   1    1.84    0.40
   0  14  -1    2.03    0.38
   0 -14  -1    1.87    0.32
   0  14   1    1.40    0.35
   0 -14   1    1.43    0.33
  -1 -14  -1    5.44    0.39
   1  14  -1    5.27    0.44
  -1  14   1    5.01    0.41
   1 -14   1    5.12    0.39
  -1  14  -1    5.23    0.42
  -1 -14   1    4.74    0.37
   1 -14  -1    4.88    0.39
   1  14   1    5.18    0.40
   2  14  -1    0.22    0.37
   2 -14   1    0.37    0.30
  -2  14   1    0.41    0.34
  -2 -14  -1    0.20    0.30
   2  14   1   -0.06    0.34
  -2 -14   1    0.46    0.29
   2 -14  -1   -0.12    0.30
  -2  14  -1    0.57    0.36
   3  14  -1    3.57    0.43
  -3 -14  -1    3.73    0.36
  -3  14   1    4.02    0.39
   3 -14   1    4.08    0.38
   3  14   1    3.87    0.41
  -3  14  -1    3.93    0.41
   3 -14  -1    3.81    0.39
  -3 -14   1    3.47    0.35
   4 -14   1    1.14    0.35
   4  14  -1    0.09    0.38
  -4 -14  -1    0.40    0.31
   4 -14   1    0.34    0.34
  -4  14   1    0.68    0.33
  -4 -14   1    0.48    0.30
  -4  14  -1    0.10    0.35
   4 -14  -1    0.93    0.36
   4  14   1    0.68    0.37
   5 -14   1    2.74    0.38
  -5 -14  -1    2.11    0.34
  -5  14   1    2.05    0.37
   5  14  -1    2.14    0.40
  -5 -14   1    2.47    0.34
   5 -14  -1    2.02    0.35
   5  14   1    2.59    0.39
  -6 -14  -1    0.50    0.32
   6 -14   1    0.48    0.36
   6  14  -1    0.14    0.37
   6 -14  -1    0.29    0.33
  -6 -14   1    0.56    0.31
   6  14   1    0.06    0.40
   7  14  -1    0.96    0.45
  -7 -14  -1    1.93    0.34
   7 -14   1    1.43    0.40
   7  14   1    0.57    0.42
   7 -14  -1    1.36    0.34
  -7 -14   1    1.57    0.34
  -8 -14  -1    0.25    0.33
   8  14  -1   -0.15    0.46
   8 -14   1    0.13    0.37
   8 -14  -1    0.48    0.36
  -8 -14   1    0.06    0.34
   8  14   1    0.11    0.45
   9  14  -1    0.39    0.49
  -9  14   1    0.91    0.34
   9 -14   1    0.23    0.39
  -9 -14  -1    0.10    0.34
  -9  14  -1    0.38    0.31
   9  14   1    1.45    0.44
  -9 -14   1   -0.08    0.35
  10  14  -1   -0.15    0.51
 -10 -14  -1    0.18    0.36
  10 -14   1   -0.06    0.43
 -10  14   1    0.62    0.34
  10  14   1   -0.17    0.50
 -10 -14   1    0.52    0.37
 -10  14  -1    0.03    0.35
 -11 -14  -1    0.09    0.37
 -11  14   1    0.04    0.35
 -11  14  -1    0.29    0.36
   0  15  -1    0.36    0.39
   0  15   1    0.09    0.35
   0 -15   1   -0.07    0.33
   0 -15  -1    0.50    0.32
   1  15  -1    0.16    0.34
   1 -15   1    0.30    0.32
  -1 -15  -1    0.33    0.32
  -1  15   1    0.08    0.35
   1 -15  -1    0.41    0.33
  -1 -15   1    0.35    0.31
  -1  15  -1    0.50    0.38
   1  15   1    0.44    0.37
  -2  15   1   -0.26    0.34
   2 -15   1    0.04    0.32
   2  15  -1    0.20    0.40
  -2 -15  -1    0.41    0.33
  -2 -15   1    0.06    0.31
   2 -15  -1    0.30    0.36
  -2  15  -1    0.56    0.38
   2  15   1    0.28    0.37
  -3  15   1    0.83    0.36
   3  15  -1    1.27    0.43
  -3 -15  -1    0.82    0.34
   3 -15   1    0.91    0.38
   3 -15  -1    1.35    0.38
  -3  15  -1    0.45    0.37
  -3 -15   1    0.77    0.33
   3  15   1    0.46    0.40
  -4  15   1    0.56    0.36
  -4 -15  -1    0.68    0.34
   4  15  -1    0.08    0.42
  -4 -15   1    0.62    0.33
   4 -15  -1    1.79    0.41
  -4  15  -1    0.65    0.38
   4  15   1    0.80    0.41
  -5 -15  -1    2.37    0.37
   5  15  -1    2.09    0.45
  -5  15   1    2.15    0.41
  -5 -15   1    1.85    0.36
   5  15   1    2.43    0.44
  -5  15  -1    1.88    0.40
  -6 -15  -1    1.04    0.36
  -6  15   1    0.06    0.36
   6 -15   1    0.46    0.38
   6  15  -1    0.92    0.46
   6  15   1    0.15    0.42
  -6 -15   1    0.23    0.34
   7 -15   1    2.31    0.41
  -7  15   1    1.96    0.42
  -7 -15  -1    1.82    0.38
   7  15  -1    2.07    0.50
  -7 -15   1    1.20    0.36
   7 -15  -1    2.15    0.40
   7  15   1    1.97    0.48
  -8 -15  -1    0.75    0.37
   8  15  -1    0.40    0.48
   8 -15   1    0.92    0.41
  -8 -15   1    0.57    0.36
   8  15   1    0.47    0.44
  -9 -15  -1    2.23    0.41
   9 -15   1    2.37    0.46
   9  15  -1    2.75    0.57
  -9 -15   1    2.58    0.41
   9  15   1    3.17    0.53
   0  16   1    1.78    0.42
   0 -16  -1    1.92    0.38
   0  16  -1    1.88    0.43
   0 -16   1    1.85    0.37
  -1 -16  -1    1.51    0.39
  -1  16   1    1.74    0.40
   1  16  -1    1.88    0.44
   1 -16   1    1.37    0.37
  -1 -16   1    0.73    0.35
   1  16   1    0.94    0.41
   1 -16  -1    1.73    0.38
  -1  16  -1    1.90    0.43
  -2  16   1    4.85    0.46
   2  16  -1    4.29    0.47
  -2 -16  -1    5.14    0.44
   2 -16   1    5.09    0.46
  -2 -16   1    4.85    0.43
   2 -16  -1    4.51    0.47
   2  16   1    4.45    0.48
  -2  16  -1    4.31    0.47
  -3 -16  -1    1.90    0.39
  -3  16   1    1.34    0.39
   3  16  -1    1.86    0.46
   3  16   1    1.68    0.44
  -3  16  -1    2.17    0.42
  -3 -16   1    1.96    0.38
   3 -16  -1    1.78    0.43
   4  16  -1    2.41    0.44
  -4 -16  -1    1.71    0.38
  -4  16   1    2.10    0.41
   4  16   1    2.76    0.47
  -4  16  -1    1.84    0.42
  -4 -16   1    2.78    0.39
   5  16  -1    1.04    0.47
  -5 -16  -1    0.56    0.39
  -5  16   1    1.21    0.39
  -5 -16   1    0.34    0.39
  -5  16  -1    1.47    0.41
   5  16   1    0.85    0.45
  -6  16   1    1.29    0.42
   6  16  -1    1.13    0.50
  -6 -16  -1    1.10    0.40
   6  16   1    0.53    0.47
  -6  16  -1    0.52    0.40
  -6 -16   1    0.45    0.37
  -7 -16  -1    0.65    0.38
   7 -16   1   -0.03    0.40
   7  16  -1    0.78    0.51
  -7  16  -1    0.33    0.43
   7  16   1    0.88    0.49
  -7 -16   1    0.27    0.41
   8 -16   1    2.07    0.46
   0  17   1   -0.08    0.42
   0 -17   1    0.73    0.38
   0 -17  -1    0.40    0.39
   0  17  -1    0.19    0.44
  -1  17   1   -0.30    0.45
  -1 -17  -1    0.38    0.41
   1 -17   1    0.06    0.38
   1  17  -1    1.26    0.46
  -1  17  -1    0.11    0.42
   1  17   1   -0.38    0.42
   1 -17  -1    0.82    0.42
  -1 -17   1    0.48    0.40
   2  17  -1    0.31    0.46
  -2 -17  -1    0.57    0.39
  -2  17   1    0.37    0.41
   2  17   1    0.37    0.44
   2 -17  -1    0.84    0.44
  -2 -17   1    0.95    0.38
  -2  17  -1    0.27    0.42
  -3  17   1    0.05    0.40
   3  17  -1    0.23    0.47
  -3 -17  -1    0.84    0.41
   3  17   1    0.08    0.43
  -3 -17   1    0.03    0.38
  -3  17  -1    0.28    0.41
  -4 -17  -1    0.33    0.38
  -4  17   1    0.61    0.43
   4  17  -1    0.45    0.48
   4  17   1    0.34    0.45
  -4  17  -1   -0.13    0.41
  -4 -17   1    0.45    0.41
   5  17  -1    0.62    0.50
  -5 -17  -1    0.49    0.40
  -5  17   1    0.53    0.43
  -5  17  -1   -0.47    0.40
  -5 -17   1    0.79    0.39
   5  17   1    0.36    0.51
  -6  17  -1    0.50    0.42
   0 -18  -1   -0.16    0.41
   0 -18   1    0.76    0.44
   0  18  -1    0.15    0.46
   0  18   1   -0.14    0.45
  -1  18   1    1.20    0.45
  -1 -18  -1    1.74    0.45
  -1  18  -1    1.85    0.49
   1 -18  -1    2.15    0.47
   1  18   1    1.48    0.47
  -1 -18   1    1.66    0.43
  -2  18   1    0.86    0.45
  -2  18  -1    0.53    0.44
  -3  18   1    2.34    0.47
   0   0   2    3.20    0.15
   0   0   2    3.15    0.13
   0   0  -2    2.69    0.14
   1   0   2   76.08    2.28
  -1   0  -2   79.25    2.28
  -1   0   2   72.23    2.27
  -1   0  -2   78.63    2.27
   1   0  -2   81.86    2.28
  -2   0   2    1.73    0.10
   2   0  -2    1.56    0.08
   2   0  -2    1.87    0.09
   2   0   2    1.57    0.11
  -2   0  -2    1.59    0.08
  -2   0  -2    1.74    0.07
  -3   0  -2   98.23    2.72
  -3   0   2   88.32    2.74
   3   0  -2   95.57    2.76
   3   0   2   94.55    2.77
  -3   0  -2   95.34    2.76
   3   0  -2   95.95    2.75
  -4   0  -2    0.14    0.04
   4   0  -2    0.12    0.10
  -4   0  -2    0.16    0.05
  -4   0   2    0.16    0.07
   4   0   2    0.16    0.10
   4   0  -2    0.51    0.07
  -5   0  -2   54.85    1.57
  -5   0   2   53.47    1.59
  -5   0  -2   53.93    1.60
   5   0  -2   54.52    1.60
   5   0   2   55.62    1.64
   5   0  -2   55.47    1.62
   6   0  -2    0.13    0.15
  -6   0   2    0.37    0.10
   6   0   2   -0.02    0.16
  -6   0  -2    0.40    0.08
   6   0  -2    0.15    0.09
   7   0  -2   16.54    0.60
  -7   0   2   15.41    0.51
   7   0   2   15.39    0.59
  -7   0  -2   15.69    0.51
  -7   0  -2   15.90    0.48
   7   0  -2   15.89    0.51
   8   0  -2    0.68    0.14
  -8   0  -2    0.71    0.10
  -8   0  -2    0.69    0.13
   8   0  -2    0.86    0.23
   8   0   2    0.81    0.23
  -8   0   2    1.02    0.13
  -9   0  -2    3.69    0.20
   9   0   2    3.11    0.35
  -9   0   2    3.44    0.24
   9   0  -2    3.38    0.33
   9   0  -2    3.49    0.25
  -9   0  -2    3.37    0.24
  10   0  -2    3.86    0.29
 -10   0  -2    4.52    0.27
 -10   0  -2    4.18    0.23
  10   0   2    4.23    0.38
  10   0  -2    4.01    0.39
 -10   0   2    3.85    0.27
 -11   0  -2    6.05    0.33
  11   0  -2    5.58    0.34
 -11   0   2    5.99    0.33
  11   0   2    5.80    0.46
  11   0  -2    4.29    0.44
 -11   0   2    5.64    0.31
  12   0   2    0.00    0.36
 -12   0  -2    0.23    0.21
 -12   0   2   -0.01    0.21
  12   0  -2   -0.14    0.40
  13   0  -2   -0.35    0.41
 -13   0  -2    0.36    0.23
  13   0   2    0.30    0.45
 -13   0   2    0.17    0.22
  14   0   2    1.00    0.53
  14   0  -2    1.72    0.51
 -14   0  -2    1.39    0.29
 -14   0   2    1.56    0.29
  15   0   2    0.70    0.57
 -15   0   2   -0.16    0.27
 -15   0  -2   -0.15    0.27
  15   0  -2   -0.54    0.55
  16   0  -2    0.53    0.57
 -16   0  -2    1.37    0.32
 -16   0   2    1.51    0.33
  16   0   2    1.05    0.61
  17   0   2    0.57    0.67
   0  -1  -2    0.07    0.03
   0  -1   2    0.04    0.02
   0   1  -2    0.03    0.03
   0  -1   2    0.07    0.03
   0  -1  -2    0.06    0.03
   0   1   2    0.02    0.02
  -1   1   2    0.13    0.04
   1  -1   2    0.15    0.02
  -1  -1  -2    0.12    0.03
   1   1  -2    0.20    0.03
  -1  -1  -2    0.22    0.04
   1  -1   2    0.13    0.05
   1   1  -2    0.18    0.03
   1   1   2    0.16    0.03
  -1  -1   2    0.15    0.03
  -1   1  -2    0.13    0.03
   1  -1  -2    0.24    0.03
   1  -1  -2    0.12    0.02
   2  -1   2   42.93    1.31
  -2  -1  -2   45.76    1.29
   2   1  -2   43.79    1.29
  -2  -1  -2   45.93    1.28
  -2   1   2   42.38    1.31
   2   1  -2   47.04    1.29
  -2  -1   2   44.10    1.29
  -2   1  -2   45.07    1.30
   2  -1  -2   46.11    1.30
   2  -1  -2   42.36    1.30
  -3  -1  -2   12.04    0.35
   3  -1   2   10.97    0.39
  -3  -1  -2   12.25    0.34
  -3   1   2   10.86    0.37
   3   1  -2   11.65    0.35
   3   1  -2   10.82    0.36
   3   1   2   11.49    0.38
  -3   1  -2   11.72    0.33
  -3   1  -2   11.87    0.35
  -3  -1   2   11.40    0.36
   3  -1  -2   10.40    0.38
   4  -1   2   30.05    0.95
  -4  -1  -2   31.96    0.90
  -4   1   2   29.25    0.91
  -4  -1  -2   31.85    0.91
   4   1  -2   29.89    0.92
   4   1  -2   31.43    0.91
   4  -1  -2   31.62    0.92
  -4   1  -2   31.75    0.89
   4   1   2   31.80    0.94
  -4   1  -2   31.43    0.91
   4  -1  -2   28.50    0.94
  -4  -1   2   31.07    0.91
  -5  -1  -2    7.28    0.25
   5  -1   2    7.13    0.33
   5   1  -2    7.00    0.25
  -5  -1  -2    7.51    0.24
   5   1  -2    7.04    0.30
  -5   1   2    7.23    0.27
   5   1   2    7.62    0.32
  -5  -1   2    7.43    0.26
  -5   1  -2    7.57    0.26
   5  -1  -2    6.61    0.33
  -5   1  -2    7.51    0.23
   5  -1  -2    7.23    0.26
   6   1  -2    0.41    0.14
  -6  -1  -2    0.40    0.09
   6  -1   2    0.78    0.20
  -6   1   2    0.33    0.10
   6   1  -2    0.23    0.09
  -6  -1  -2    0.24    0.07
   6  -1  -2    0.16    0.10
   6   1   2    0.49    0.15
  -6   1  -2    0.18    0.10
  -6   1  -2    0.31    0.06
   6  -1  -2    0.26    0.17
  -6  -1   2    0.37    0.09
  -7  -1  -2    2.02    0.12
   7   1  -2    1.81    0.14
  -7   1   2    2.09    0.14
   7  -1   2    1.90    0.26
  -7  -1  -2    2.07    0.13
   7   1  -2    1.65    0.21
  -7  -1   2    2.19    0.14
   7   1   2    1.80    0.23
  -7   1  -2    1.89    0.13
   7  -1  -2    1.62    0.15
   7  -1  -2    1.53    0.23
  -7   1  -2    1.83    0.14
   8  -1   2    0.09    0.25
  -8  -1  -2    0.07    0.12
   8   1  -2    0.21    0.13
  -8   1   2    0.45    0.13
   8   1  -2    0.05    0.19
  -8  -1  -2    0.18    0.10
  -8   1  -2    0.13    0.13
  -8   1  -2    0.22    0.08
  -8  -1   2    0.27    0.13
   8  -1  -2    0.18    0.13
   8   1   2    0.27    0.21
   8  -1  -2    0.28    0.23
  -9  -1  -2   13.49    0.45
  -9   1   2   13.53    0.47
  -9  -1  -2   13.44    0.47
   9  -1   2   13.38    0.65
   9   1  -2   13.06    0.47
   9   1  -2   13.64    0.60
  -9   1  -2   13.60    0.43
   9  -1  -2   13.19    0.63
  -9  -1   2   14.12    0.46
  -9   1  -2   12.88    0.48
   9  -1  -2   13.05    0.47
   9   1   2   13.55    0.62
  10  -1   2    3.00    0.39
  10   1  -2    2.92    0.35
 -10  -1  -2    2.24    0.20
 -10  -1  -2    2.58    0.17
  10   1  -2    2.36    0.21
 -10   1   2    3.38    0.24
  10  -1  -2    2.22    0.23
 -10   1  -2    2.41    0.20
  10  -1  -2    2.05    0.35
 -10  -1   2    2.80    0.20
  10   1   2    2.77    0.36
 -11   1   2    2.65    0.20
 -11  -1  -2    2.49    0.22
  11   1  -2    2.16    0.38
  11  -1   2    2.92    0.40
  11  -1  -2    2.22    0.24
  11  -1  -2    2.80    0.41
 -11  -1   2    3.03    0.22
 -11  -1   2    2.38    0.23
  11   1   2    3.17    0.41
 -11   1  -2    2.71    0.24
  12  -1   2   -0.21    0.37
  12   1  -2   -0.06    0.39
 -12   1   2   -0.08    0.21
 -12  -1  -2    0.07    0.20
 -12  -1   2    0.08    0.20
  12  -1  -2    0.30    0.39
 -12   1  -2   -0.16    0.22
 -12  -1   2   -0.46    0.19
  12   1   2    0.21    0.40
  13   1  -2    3.48    0.50
 -13   1   2    2.70    0.29
  13  -1   2    2.07    0.51
 -13  -1  -2    2.59    0.28
 -13   1  -2    2.63    0.29
  13   1   2    2.96    0.50
  13  -1  -2    3.86    0.51
 -13  -1   2    2.53    0.26
 -14  -1  -2    0.50    0.27
  14   1  -2    0.64    0.49
  14  -1   2    0.61    0.52
 -14   1   2    0.52    0.27
  14  -1  -2    0.56    0.51
 -14  -1   2    0.39    0.26
  14   1   2    0.97    0.51
 -14   1  -2    0.57    0.27
  15  -1   2    2.53    0.60
 -15  -1  -2    2.14    0.31
  15   1  -2    3.06    0.60
 -15   1   2    2.12    0.32
 -15   1  -2    1.87    0.32
 -15  -1   2    2.11    0.30
  15  -1  -2    3.32    0.56
  15   1   2    2.17    0.60
  16   1  -2    0.71    0.59
 -16   1   2    0.19    0.33
  16  -1   2    0.09    0.61
  16   1   2    1.77    0.63
  16  -1  -2    1.17    0.57
 -16   1  -2    0.29    0.31
  17   1  -2    1.87    0.69
  17  -1   2    0.22    0.68
 -17   1   2    0.94    0.34
  17   1   2    1.99    0.69
 -17   1  -2    0.51    0.36
   0  -2  -2   21.43    0.64
   0   2   2   21.14    0.64
   0  -2  -2   21.38    0.64
   0  -2   2   21.00    0.63
   0  -2   2   20.90    0.65
   0   2  -2   21.07    0.64
   1   2  -2    2.77    0.12
   1   2  -2    2.98    0.13
  -1  -2  -2    2.76    0.12
  -1  -2  -2    2.69    0.12
   1  -2   2    3.35    0.16
   1  -2   2    2.77    0.11
   1  -2  -2    2.68    0.12
  -1  -2   2    2.60    0.12
   1  -2  -2    2.75    0.13
  -1   2  -2    2.97    0.12
   1  -2  -2    2.74    0.12
   1   2   2    2.77    0.12
  -2   2   2  225.51    6.55
  -2  -2  -2  233.17    6.62
   2  -2   2  230.71    6.54
   2   2  -2  237.88    6.61
   2  -2   2  227.37    6.59
   2   2  -2  230.40    6.57
   2  -2  -2  218.02    6.55
   2  -2  -2  229.91    6.62
  -2   2  -2  230.16    6.60
  -2  -2   2  218.57    6.57
   2   2   2  223.38    6.57
   2  -2  -2  238.61    6.57
  -3  -2  -2    3.66    0.15
  -3  -2  -2    3.58    0.13
  -3   2   2    3.43    0.20
   3   2  -2    3.40    0.13
   3  -2   2    3.22    0.22
   3   2  -2    3.39    0.17
   3   2   2    3.60    0.17
  -3   2  -2    3.67    0.14
   3  -2  -2    4.05    0.18
  -3   2  -2    3.05    0.14
  -3  -2   2    3.39    0.15
   3  -2  -2    3.29    0.14
  -4   2   2   34.84    1.06
   4  -2   2   33.70    1.10
   4   2  -2   34.90    1.05
  -4  -2  -2   36.35    1.03
  -4  -2  -2   36.35    1.04
   4   2  -2   35.62    1.04
   4  -2  -2   34.33    1.08
  -4   2  -2   35.09    1.02
  -4   2  -2   35.52    1.05
   4   2   2   35.20    1.06
   4  -2  -2   36.78    1.05
  -4  -2   2   34.94    1.04
   5   2  -2    3.99    0.23
  -5  -2  -2    4.06    0.16
  -5   2   2    4.11    0.21
  -5  -2  -2    4.01    0.16
   5  -2   2    3.60    0.25
   5   2  -2    3.65    0.16
  -5   2  -2    4.13    0.14
   5  -2  -2    3.50    0.24
   5   2   2    3.73    0.24
  -5  -2   2    3.69    0.19
  -5   2  -2    3.97    0.18
   5  -2  -2    4.09    0.18
   6   2  -2   10.13    0.34
  -6   2   2   10.10    0.36
   6   2  -2   10.48    0.40
   6  -2   2   10.37    0.50
  -6  -2  -2   10.02    0.34
  -6  -2  -2   10.37    0.34
   6   2   2    9.64    0.40
  -6   2  -2   10.37    0.31
   6  -2  -2   10.28    0.36
   6  -2  -2    9.68    0.45
  -6   2  -2    9.82    0.36
  -6  -2   2   10.64    0.36
   7   2  -2    2.02    0.22
  -7  -2  -2    2.29    0.14
   7  -2   2    2.27    0.28
  -7  -2  -2    2.34    0.14
   7   2  -2    2.37    0.16
  -7   2   2    2.90    0.19
  -7  -2   2    3.21    0.22
  -7   2  -2    2.49    0.17
   7  -2  -2    2.36    0.28
  -7   2  -2    2.50    0.14
   7   2   2    2.76    0.24
  -8   2   2    6.45    0.28
   8  -2   2    5.71    0.40
   8   2  -2    5.99    0.25
   8   2  -2    5.25    0.39
  -8  -2  -2    5.68    0.25
  -8  -2  -2    5.34    0.26
   8  -2  -2    5.66    0.30
   8   2   2    5.88    0.41
  -8   2  -2    5.16    0.27
   8  -2  -2    5.67    0.39
  -8   2  -2    6.03    0.22
  -8  -2   2    6.05    0.29
  -9  -2  -2    0.19    0.14
  -9   2   2    0.36    0.14
   9   2  -2    0.22    0.23
   9  -2   2    0.41    0.32
  -9  -2  -2    0.31    0.12
   9   2  -2    0.23    0.14
  -9   2  -2    0.18    0.15
   9   2   2    0.04    0.26
   9  -2  -2    0.29    0.18
   9  -2  -2    0.07    0.29
  -9  -2   2    0.31    0.14
  10  -2   2    3.71    0.44
 -10  -2  -2    3.46    0.24
 -10   2   2    4.36    0.26
 -10  -2  -2    3.77    0.24
  10   2  -2    3.83    0.37
 -10   2  -2    3.42    0.24
  10   2   2    3.54    0.35
 -10  -2   2    3.60    0.27
  10  -2  -2    3.90    0.42
 -10  -2   2    3.88    0.26
  10  -2  -2    3.22    0.25
 -11  -2  -2    0.29    0.17
 -11  -2  -2   -0.01    0.15
  11  -2   2   -0.11    0.39
  11   2  -2    0.57    0.35
  11  -2  -2   -0.14    0.20
  11  -2  -2    0.07    0.36
 -11  -2   2    0.02    0.17
 -11  -2   2    0.25    0.17
 -11   2  -2    0.13    0.18
  11   2   2    0.33    0.35
 -12   2   2   -0.15    0.20
  12   2  -2    0.00    0.39
  12  -2   2   -0.25    0.43
 -12  -2  -2   -0.17    0.19
  12  -2  -2   -0.07    0.23
 -12   2  -2   -0.26    0.22
 -12  -2   2   -0.13    0.19
  12  -2  -2    0.43    0.42
  12   2   2    0.02    0.39
 -12  -2   2   -0.17    0.20
  13  -2   2   -0.37    0.46
 -13   2   2    0.22    0.23
 -13  -2  -2    0.13    0.21
  13   2  -2    0.38    0.44
 -13   2  -2   -0.36    0.24
 -13  -2   2    0.18    0.21
  13  -2  -2   -0.57    0.45
  13   2   2    0.16    0.46
  14  -2   2   -0.37    0.52
  14   2  -2   -0.09    0.50
 -14  -2  -2    0.38    0.24
 -14   2   2   -0.14    0.24
 -14   2  -2   -0.23    0.27
  14  -2  -2    0.31    0.48
  14   2   2   -0.36    0.49
 -14  -2   2    0.00    0.24
  15   2  -2    0.09    0.54
 -15   2   2    0.00    0.29
  15  -2   2    0.19    0.55
  15   2   2    0.01    0.55
  15  -2  -2   -0.51    0.52
 -15   2  -2    0.26    0.30
  16  -2   2   -0.43    0.58
 -16   2   2    0.02    0.32
  16   2  -2   -0.18    0.57
  16   2   2   -0.04    0.60
 -16   2  -2    0.25    0.33
  17  -2   2    0.23    0.62
  17   2  -2    0.26    0.63
 -17   2   2    0.23    0.34
  17   2   2    0.79    0.68
 -17   2  -2    0.12    0.35
   0  -3  -2    0.13    0.04
   0   3  -2    0.09    0.03
   0   3   2   -0.02    0.05
   0  -3   2    0.01    0.06
   0  -3  -2    0.03    0.04
   0  -3   2   -0.04    0.04
   1   3  -2   29.05    0.85
   1  -3   2   28.45    0.86
   1   3  -2   28.02    0.84
   1  -3   2   29.36    0.83
  -1  -3  -2   30.28    0.84
  -1  -3  -2   29.35    0.84
  -1   3  -2   29.45    0.84
   1  -3  -2   27.72    0.84
   1  -3  -2   28.34    0.84
   1  -3  -2   28.69    0.84
  -1  -3   2   28.51    0.84
   1   3   2   26.43    0.84
  -1  -3   2   28.94    0.85
   2  -3   2    5.76    0.24
   2   3  -2    5.83    0.22
   2  -3   2    5.44    0.18
  -2  -3  -2    5.69    0.20
   2   3  -2    5.79    0.17
  -2  -3  -2    5.42    0.20
   2  -3  -2    6.12    0.21
  -2   3  -2    5.59    0.19
   2  -3  -2    5.70    0.21
   2   3   2    5.09    0.20
   2  -3  -2    5.91    0.20
   3  -3   2    9.46    0.38
   3  -3   2    9.95    0.31
   3   3  -2   10.53    0.30
   3   3  -2    9.53    0.33
  -3   3   2   10.19    0.34
  -3  -3  -2   10.26    0.32
  -3  -3  -2   10.14    0.31
   3   3   2    9.87    0.34
   3  -3  -2   10.60    0.35
  -3   3  -2    9.90    0.32
  -3  -3   2   10.56    0.33
  -4   3   2   15.15    0.53
   4   3  -2   15.74    0.47
  -4  -3  -2   16.43    0.48
   4   3  -2   15.79    0.51
  -4  -3  -2   16.14    0.49
   4  -3   2   14.47    0.55
  -4  -3   2   15.14    0.49
   4  -3  -2   17.49    0.54
   4   3   2   15.61    0.51
   4  -3  -2   16.02    0.50
  -4   3  -2   16.26    0.49
  -4   3  -2   16.07    0.49
   5  -3   2   48.65    1.52
  -5   3   2   48.00    1.48
   5   3  -2   49.53    1.47
  -5  -3  -2   51.33    1.44
   5   3  -2   48.97    1.44
  -5  -3  -2   50.62    1.44
  -5   3  -2   49.13    1.46
   5  -3  -2   49.39    1.46
  -5   3  -2   48.13    1.42
   5   3   2   49.50    1.47
  -5  -3   2   48.59    1.45
   5  -3  -2   50.73    1.49
  -6  -3  -2   16.45    0.50
   6  -3   2   15.82    0.62
   6   3  -2   15.94    0.50
  -6  -3  -2   16.16    0.51
  -6   3   2   15.67    0.53
   6   3  -2   16.34    0.56
  -6   3  -2   16.33    0.52
   6   3   2   15.79    0.55
  -6  -3   2   16.37    0.52
   6  -3  -2   15.98    0.53
   6  -3  -2   16.26    0.61
  -6   3  -2   16.14    0.48
   7   3  -2    0.40    0.17
  -7  -3  -2    0.51    0.11
  -7   3   2    0.91    0.13
   7   3  -2    0.45    0.11
   7  -3   2    0.25    0.27
  -7  -3  -2    0.53    0.10
  -7   3  -2    0.43    0.14
   7  -3  -2    0.71    0.15
   7  -3  -2    0.75    0.23
  -7  -3   2    0.54    0.12
  -7   3  -2    0.61    0.07
   7   3   2    0.47    0.19
   8   3  -2   13.80    0.55
  -8  -3  -2   13.74    0.47
  -8   3   2   14.17    0.48
   8   3  -2   14.14    0.46
   8  -3   2   13.28    0.69
  -8  -3  -2   13.99    0.46
  -8  -3   2   13.75    0.48
   8  -3  -2   14.46    0.63
  -8   3  -2   14.31    0.49
   8   3   2   13.92    0.58
  -8   3  -2   14.38    0.43
   8  -3  -2   13.47    0.50
   9  -3   2   15.35    0.73
  -9  -3  -2   16.80    0.55
   9   3  -2   16.88    0.68
  -9   3   2   16.02    0.55
  -9  -3  -2   16.29    0.54
   9  -3  -2   15.58    0.56
  -9  -3   2   17.26    0.56
   9  -3  -2   15.83    0.75
   9   3   2   16.70    0.68
  -9   3  -2   16.69    0.58
  -9  -3   2   16.54    0.54
 -10   3   2   15.10    0.51
 -10  -3  -2   15.15    0.51
  10  -3   2   14.28    0.78
 -10  -3  -2   14.00    0.51
  10   3  -2   14.48    0.67
  10  -3  -2   15.03    0.56
  10   3   2   14.58    0.64
  10  -3  -2   14.68    0.71
 -10  -3   2   14.40    0.53
 -10   3  -2   14.13    0.53
 -10  -3   2   14.18    0.50
  11  -3   2    2.00    0.46
 -11  -3  -2    2.16    0.20
  11   3  -2    2.05    0.38
 -11  -3  -2    2.12    0.21
 -11   3  -2    1.78    0.23
 -11  -3   2    2.11    0.22
  11  -3  -2    2.00    0.27
  11   3   2    1.76    0.35
 -11  -3   2    2.23    0.20
  11  -3  -2    2.11    0.40
 -12  -3  -2    6.81    0.36
 -12   3   2    6.09    0.41
  12  -3   2    7.13    0.61
  12   3  -2    7.37    0.55
 -12  -3   2    6.68    0.36
  12  -3  -2    6.58    0.40
  12  -3  -2    7.92    0.55
  12   3   2    7.47    0.52
 -12  -3   2    7.45    0.39
 -12   3  -2    7.09    0.42
  13  -3   2    4.45    0.57
 -13  -3  -2    4.32    0.29
  13   3  -2    5.24    0.54
 -13   3   2    3.85    0.33
 -13  -3   2    3.99    0.30
 -13   3  -2    3.94    0.32
  13  -3  -2    4.39    0.51
  13   3   2    3.90    0.53
  14   3  -2    2.16    0.53
 -14   3   2    1.76    0.32
  14  -3   2    2.20    0.55
  14  -3  -2    0.97    0.50
  14   3   2    2.39    0.54
 -14   3  -2    1.70    0.29
  15  -3   2   -0.30    0.54
 -15   3   2    0.87    0.32
  15   3  -2   -0.49    0.56
  15   3   2    0.92    0.57
  15  -3  -2   -0.17    0.50
 -15   3  -2    0.90    0.32
  16   3  -2    2.63    0.69
 -16   3   2    2.30    0.37
  16  -3   2    1.67    0.61
  16   3   2    2.75    0.65
 -16   3  -2    1.87    0.37
  17  -3   2    2.85    0.69
  17   3  -2    1.91    0.67
 -17   3   2    1.69    0.39
  17   3   2    2.90    0.70
 -17   3  -2    1.81    0.38
   0  -4  -2    3.82    0.14
   0  -4  -2    4.25    0.17
   0   4  -2    3.88    0.14
   0  -4   2    4.13    0.15
   0  -4   2    4.29    0.20
   0   4   2    4.16    0.17
   1   4  -2   48.61    1.44
  -1  -4  -2   50.19    1.42
   1  -4   2   49.59    1.42
  -1  -4  -2   49.09    1.42
   1  -4   2   47.36    1.45
   1   4  -2   49.57    1.42
   1  -4  -2   49.15    1.43
  -1   4  -2   49.69    1.43
  -1  -4   2   49.81    1.45
   1  -4  -2   50.03    1.43
   1   4   2   45.76    1.43
   1  -4  -2   48.53    1.43
  -1  -4   2   49.92    1.42
   2  -4   2    0.94    0.07
  -2  -4  -2    0.84    0.08
   2  -4   2    0.78    0.11
  -2  -4  -2    1.16    0.07
   2   4  -2    0.66    0.09
   2   4   2    0.84    0.10
  -2  -4   2    0.66    0.08
   2  -4  -2    0.73    0.09
  -2   4  -2    0.89    0.08
   2  -4  -2    0.76    0.09
   2  -4  -2    0.66    0.07
  -3  -4  -2   26.88    0.78
   3   4  -2   26.03    0.80
   3  -4   2   25.97    0.77
   3   4  -2   26.21    0.76
   3  -4   2   26.04    0.83
  -3  -4  -2   25.60    0.78
  -3  -4   2   26.14    0.78
  -3   4  -2   27.08    0.79
   3   4   2   26.02    0.80
   3  -4  -2   26.21    0.79
   3  -4  -2   26.31    0.80
   3  -4  -2   26.45    0.79
  -4   4   2    7.29    0.31
   4   4  -2    7.21    0.29
   4  -4   2    6.79    0.35
  -4  -4  -2    7.16    0.25
   4  -4   2    6.89    0.26
  -4  -4  -2    7.22    0.27
   4   4  -2    7.30    0.23
  -4   4  -2    7.29    0.26
  -4  -4   2    7.94    0.28
   4   4   2    7.13    0.31
   4  -4  -2    7.74    0.31
   4  -4  -2    7.50    0.26
  -5  -4  -2   25.42    0.75
   5  -4   2   23.46    0.83
  -5  -4  -2   25.64    0.76
  -5   4   2   25.17    0.81
   5   4  -2   25.22    0.74
   5   4  -2   24.28    0.78
  -5   4  -2   24.79    0.76
   5  -4  -2   25.40    0.77
  -5  -4   2   25.41    0.77
   5   4   2   24.09    0.78
  -5   4  -2   24.66    0.77
   5  -4  -2   26.27    0.80
   6   4  -2    0.46    0.15
  -6  -4  -2    0.32    0.11
  -6   4   2    0.47    0.16
   6  -4   2    0.49    0.23
   6   4  -2    0.46    0.08
   6   4   2    0.74    0.16
  -6  -4   2    0.41    0.12
   6  -4  -2    0.35    0.13
   6  -4  -2    0.65    0.18
  -7  -4  -2    7.56    0.28
   7   4  -2    7.28    0.39
  -7  -4  -2    7.09    0.30
  -7   4   2    7.12    0.34
   7  -4   2    6.78    0.49
   7   4   2    7.03    0.36
  -7  -4   2    7.51    0.26
   7  -4  -2    7.44    0.33
  -7   4  -2    7.06    0.25
   7  -4  -2    7.43    0.44
  -7  -4   2    7.66    0.31
  -7   4  -2    7.02    0.32
  -8   4   2    1.36    0.16
  -8  -4  -2    1.27    0.14
   8   4  -2    0.88    0.24
  -8  -4  -2    1.25    0.15
   8  -4   2    0.96    0.32
   8  -4  -2    0.97    0.19
   8  -4  -2    1.45    0.29
  -8  -4   2    1.52    0.17
  -8  -4   2    1.56    0.13
   8   4   2    1.32    0.23
  -8   4  -2    1.32    0.17
   9  -4   2    4.45    0.45
   9   4  -2    5.00    0.38
  -9  -4  -2    5.66    0.26
  -9   4   2    5.31    0.28
  -9  -4  -2    5.37    0.27
   9   4   2    5.47    0.40
   9  -4  -2    5.43    0.30
   9  -4  -2    5.87    0.41
  -9  -4   2    4.78    0.30
  -9  -4   2    5.28    0.25
  -9   4  -2    5.05    0.30
 -10  -4  -2    2.14    0.19
  10   4  -2    1.74    0.35
  10  -4   2    1.95    0.38
 -10  -4  -2    2.35    0.19
  10  -4  -2    1.98    0.36
  10   4   2    2.00    0.35
 -10   4  -2    2.06    0.24
 -10  -4   2    2.57    0.18
 -10  -4   2    1.76    0.22
  10  -4  -2    2.15    0.26
  11  -4   2    0.84    0.43
 -11  -4  -2    1.10    0.20
 -11  -4  -2    1.15    0.18
  11   4  -2    0.95    0.37
  11  -4  -2    0.86    0.38
 -11   4  -2    1.04    0.22
  11   4   2    0.21    0.36
  11  -4  -2    0.98    0.26
 -11  -4   2    1.25    0.21
 -11  -4   2    1.20    0.17
  12   4  -2    1.65    0.43
  12  -4   2    0.99    0.47
 -12   4   2    1.49    0.27
 -12  -4  -2    1.48    0.22
 -12  -4   2    1.31    0.24
  12  -4  -2    1.28    0.27
  12  -4  -2    1.70    0.41
  12   4   2    1.44    0.43
 -12   4  -2    1.29    0.27
  13   4  -2    0.23    0.45
  13  -4   2   -0.04    0.48
 -13   4   2   -0.15    0.27
 -13   4  -2    0.35    0.25
  13   4   2    0.42    0.41
 -13  -4   2   -0.09    0.24
  13  -4  -2   -0.07    0.41
 -14   4   2    0.20    0.30
  14  -4   2    0.31    0.52
  14   4  -2    0.20    0.54
  14  -4  -2    0.33    0.44
 -14   4  -2   -0.20    0.30
  14   4   2    0.60    0.46
  15   4  -2    0.13    0.60
  15  -4   2   -0.24    0.58
 -15   4   2    0.10    0.32
  15   4   2    0.06    0.55
 -15   4  -2    0.07    0.32
  16   4  -2    1.49    0.68
 -16   4   2    1.05    0.36
  16  -4   2    0.16    0.58
  16   4   2    0.86    0.62
 -16   4  -2    1.01    0.37
 -17   4   2   -0.09    0.37
  17   4  -2   -0.29    0.65
  17  -4   2   -0.25    0.59
 -17   4  -2    0.50    0.37
  17   4   2    0.04    0.65
   0  -5   2    0.05    0.07
   0  -5  -2   -0.05    0.05
   0  -5  -2    0.18    0.08
   0  -5   2    0.00    0.10
   0   5   2    0.11    0.09
   0   5  -2    0.03    0.05
   1   5  -2    2.93    0.21
   1  -5   2    3.33    0.22
  -1  -5  -2    3.19    0.17
   1   5  -2    3.15    0.12
   1  -5   2    3.11    0.15
  -1  -5  -2    3.15    0.12
   1   5   2    3.08    0.19
   1  -5  -2    3.08    0.14
  -1   5  -2    3.12    0.14
  -1  -5   2    3.65    0.21
   1  -5  -2    3.30    0.18
   1  -5  -2    2.96    0.17
  -1  -5   2    3.01    0.17
   2  -5   2    9.62    0.31
  -2  -5  -2    9.65    0.29
  -2  -5  -2   10.10    0.33
   2   5  -2    9.81    0.36
   2  -5   2    9.92    0.38
  -2  -5   2    9.79    0.33
  -2   5  -2    9.56    0.32
   2  -5  -2    9.64    0.33
   2   5   2    9.60    0.35
   2  -5  -2    9.55    0.32
   2  -5  -2    9.74    0.34
   3  -5   2    0.21    0.13
   3  -5   2    0.08    0.08
  -3  -5  -2    0.22    0.10
  -3  -5  -2    0.25    0.04
   3   5  -2    0.14    0.12
   3  -5  -2    0.09    0.08
  -3  -5   2    0.20    0.10
   3  -5  -2    0.20    0.11
  -3   5  -2    0.11    0.08
   3  -5  -2    0.15    0.11
   3   5   2    0.09    0.10
   4   5  -2   19.03    0.62
  -4  -5  -2   17.14    0.58
   4  -5   2   19.97    0.58
  -4  -5  -2   19.50    0.60
   4  -5   2   19.40    0.66
   4  -5  -2   19.14    0.62
   4  -5  -2   18.98    0.60
  -4  -5   2   18.77    0.60
  -4   5  -2   19.72    0.59
   4  -5  -2   20.06    0.62
   4   5   2   18.16    0.61
  -5  -5  -2    6.04    0.26
   5   5  -2    5.64    0.29
  -5  -5  -2    6.27    0.22
   5  -5   2    6.04    0.37
  -5   5   2    6.11    0.33
   5  -5  -2    5.81    0.26
   5   5   2    5.66    0.29
  -5  -5   2    6.11    0.27
   5  -5  -2    5.91    0.30
  -5   5  -2    5.98    0.26
  -5  -5   2    5.78    0.19
  -5   5  -2    5.42    0.27
   6  -5   2   26.09    0.90
   6   5  -2   26.21    0.85
  -6  -5  -2   25.23    0.80
  -6  -5  -2   25.64    0.78
  -6   5   2   25.01    0.85
   6  -5  -2   26.57    0.85
  -6   5  -2   26.69    0.81
  -6  -5   2   25.99    0.77
   6  -5  -2   25.99    0.81
   6   5   2   26.01    0.84
  -6   5  -2   26.01    0.81
  -6  -5   2   26.10    0.81
  -7  -5  -2    1.92    0.13
  -7  -5  -2    1.88    0.16
   7  -5   2    1.72    0.30
  -7   5   2    2.03    0.23
   7   5  -2    1.77    0.22
   7  -5  -2    1.87    0.24
  -7   5  -2    1.85    0.13
  -7   5  -2    1.67    0.18
   7  -5  -2    1.71    0.18
   7   5   2    1.65    0.22
  -7  -5   2    1.77    0.11
  -7  -5   2    1.43    0.17
  -8  -5  -2   18.07    0.56
  -8   5   2   16.76    0.61
   8  -5   2   16.22    0.75
  -8  -5  -2   16.90    0.58
   8   5  -2   17.14    0.68
  -8   5  -2   16.89    0.61
   8  -5  -2   18.27    0.68
   8  -5  -2   17.98    0.60
  -8  -5   2   17.90    0.55
   8   5   2   17.95    0.68
  -8  -5   2   18.25    0.60
   9  -5   2    0.91    0.36
  -9  -5  -2    0.77    0.16
  -9   5   2    0.59    0.18
  -9  -5  -2    0.52    0.14
   9   5  -2    0.18    0.28
  -9  -5   2    0.28    0.12
  -9  -5   2    0.47    0.18
   9  -5  -2    0.68    0.20
   9  -5  -2    0.96    0.30
  -9   5  -2    0.43    0.20
   9   5   2    0.63    0.28
  10  -5   2   32.74    1.23
 -10  -5  -2   33.91    1.06
  10   5  -2   35.06    1.20
  10  -5  -2   35.21    1.10
  10  -5  -2   36.05    1.19
 -10   5  -2   35.42    1.11
  10   5   2   34.54    1.20
 -10  -5   2   34.18    1.08
  11  -5   2    2.80    0.48
  11   5  -2    1.71    0.41
 -11  -5  -2    2.09    0.23
 -11  -5   2    2.83    0.26
 -11   5  -2    1.87    0.27
  11  -5  -2    1.95    0.40
  11  -5  -2    2.03    0.28
  11   5   2    2.38    0.40
  12  -5   2   10.52    0.71
 -12  -5  -2   10.79    0.48
  12   5  -2   12.23    0.73
 -12   5   2   11.82    0.50
  12  -5  -2   11.29    0.52
 -12   5  -2   11.22    0.53
 -12  -5   2   11.02    0.49
  12  -5  -2   11.04    0.66
  12   5   2   11.85    0.71
 -13   5   2    0.23    0.29
  13   5  -2    0.97    0.49
  13  -5   2    0.07    0.49
  13   5   2    0.16    0.46
 -13  -5   2    0.63    0.24
  13  -5  -2    1.29    0.44
 -13   5  -2    0.74    0.30
  14  -5   2    8.99    0.71
 -14   5   2    8.35    0.53
  14   5  -2    8.26    0.68
 -14   5  -2    8.20    0.53
  14  -5  -2    8.71    0.60
  14   5   2    7.92    0.67
  15  -5   2    1.33    0.56
 -15   5   2    0.39    0.34
  15   5  -2    1.58    0.60
  15   5   2    1.08    0.58
 -15   5  -2    0.55    0.35
  16  -5   2    5.65    0.67
 -16   5   2    5.96    0.48
  16   5  -2    7.58    0.76
 -16   5  -2    6.03    0.48
  16   5   2    7.08    0.76
  17   5  -2   -0.35    0.71
  17  -5   2   -0.48    0.57
   0  -6   2  353.76   10.07
   0  -6   2  349.61   10.11
   0   6   2  345.07   10.10
   0  -6  -2  342.26   10.16
   0  -6  -2  361.60   10.09
   0   6  -2  359.74   10.16
   1   6  -2    0.69    0.13
  -1  -6  -2    0.67    0.11
   1  -6   2    0.47    0.10
   1   6  -2    0.67    0.06
  -1  -6  -2    0.70    0.06
   1  -6   2    0.52    0.14
   1  -6  -2    0.49    0.08
   1  -6  -2    0.41    0.11
   1   6   2    0.54    0.12
  -1   6  -2    0.55    0.08
  -1  -6   2    0.63    0.11
   1  -6  -2    0.50    0.11
   2  -6   2  157.63    4.49
   2   6  -2  152.25    4.53
   2  -6   2  158.27    4.55
  -2  -6  -2  156.01    4.52
   2  -6  -2  157.61    4.54
   2  -6  -2  159.05    4.50
   2   6   2  154.90    4.53
   2  -6  -2  155.22    4.53
  -2  -6   2  157.61    4.50
  -2   6  -2  159.41    4.54
   3  -6   2    3.08    0.21
  -3  -6  -2    2.49    0.16
   3  -6   2    2.58    0.17
   3   6  -2    2.92    0.19
   3   6   2    2.74    0.19
   3  -6  -2    2.58    0.17
   3  -6  -2    2.96    0.21
  -3  -6   2    2.82    0.18
  -3   6  -2    2.31    0.16
   3  -6  -2    2.60    0.17
   4   6  -2  107.16    3.10
   4  -6   2  107.14    3.06
  -4  -6  -2  106.02    3.07
   4  -6   2  107.74    3.12
  -4  -6   2  104.47    3.07
  -4   6  -2  104.36    3.09
   4  -6  -2  104.82    3.09
   4  -6  -2  107.87    3.08
   4  -6  -2  105.36    3.09
   5  -6   2    0.32    0.13
  -5  -6  -2    0.47    0.07
  -5   6   2    0.48    0.16
   5   6  -2    0.64    0.17
   5  -6   2    0.35    0.21
  -5  -6  -2    0.21    0.13
  -5   6  -2    0.29    0.13
  -5  -6   2    0.30    0.14
   5   6   2    0.35    0.18
   5  -6  -2    0.66    0.16
   5  -6  -2    0.17    0.13
   6   6  -2  108.96    3.08
   6  -6   2  103.55    3.12
  -6  -6  -2  103.72    3.04
  -6  -6  -2  100.66    3.04
  -6   6   2  104.15    3.08
  -6   6  -2  105.70    3.05
   6  -6  -2  107.67    3.07
  -6  -6   2  103.50    3.04
  -6   6  -2  109.94    3.07
   6  -6  -2  102.86    3.07
   6   6   2  101.87    3.07
  -7  -6  -2    0.35    0.15
  -7   6   2    0.49    0.22
   7   6  -2    0.34    0.20
   7  -6   2    0.26    0.27
   7  -6  -2    0.67    0.22
  -7  -6   2    0.16    0.16
  -7   6  -2    0.38    0.15
   7   6   2    0.35    0.22
  -7   6  -2    0.29    0.16
   7  -6  -2    0.22    0.16
   8  -6   2   19.78    0.80
   8   6  -2   20.82    0.77
  -8  -6  -2   20.28    0.68
  -8   6   2   19.29    0.71
   8  -6  -2   21.23    0.70
  -8  -6   2   20.47    0.69
  -8   6  -2   21.44    0.70
   8  -6  -2   21.61    0.75
   8   6   2   21.06    0.77
   9   6  -2    0.85    0.31
   9  -6   2    1.01    0.36
  -9  -6  -2    0.88    0.18
   9  -6  -2    0.75    0.21
   9  -6  -2    0.95    0.28
   9   6   2    1.22    0.31
  -9   6  -2    0.46    0.19
  -9  -6   2    0.44    0.19
  10   6  -2    9.25    0.59
  10  -6   2    7.96    0.58
 -10  -6  -2    8.91    0.40
 -10   6  -2    8.27    0.41
  10   6   2    8.91    0.58
 -10  -6   2    9.19    0.44
  10  -6  -2    9.76    0.57
  10  -6  -2    9.37    0.46
 -11  -6  -2    0.73    0.21
  11  -6   2    0.39    0.43
  11   6  -2    1.12    0.40
 -11  -6   2    0.54    0.24
  11  -6  -2    0.74    0.34
  11  -6  -2    0.67    0.25
 -11   6  -2    0.89    0.26
  11   6   2    0.80    0.39
  12   6  -2    1.37    0.46
  12  -6   2    1.14    0.48
 -12  -6  -2    0.98    0.25
 -12   6   2    0.96    0.26
 -12  -6   2    1.04    0.25
 -12   6  -2    1.32    0.29
  12   6   2    1.02    0.44
  12  -6  -2    0.95    0.40
  13  -6   2    0.34    0.49
 -13   6   2    0.27    0.30
  13   6  -2    0.13    0.48
 -13  -6  -2    0.28    0.25
  13   6   2    0.32    0.48
 -13   6  -2    0.32    0.30
  13  -6  -2    0.27    0.41
 -13  -6   2    0.34    0.27
 -14   6   2    0.16    0.33
  14   6  -2    1.11    0.54
  14  -6   2   -0.44    0.50
  14   6   2    0.58    0.53
 -14  -6   2   -0.41    0.26
 -14   6  -2   -0.12    0.29
 -15   6   2    0.33    0.35
  15   6  -2    0.80    0.58
  15  -6   2    0.38    0.53
 -15   6  -2    0.74    0.35
  15   6   2    0.88    0.56
  16   6  -2    0.84    0.65
  16  -6   2    1.32    0.57
 -16   6   2    1.00    0.39
  16   6   2    0.64    0.63
 -16   6  -2    0.80    0.37
   0  -7   2    0.13    0.11
   0   7   2    0.12    0.13
   0   7  -2   -0.05    0.07
   0  -7  -2   -0.03    0.07
   0  -7  -2    0.02    0.12
   0  -7   2    0.14    0.15
   1  -7   2    1.71    0.14
  -1  -7  -2    1.57    0.10
   1  -7   2    1.62    0.18
  -1  -7  -2    1.79    0.15
   1   7  -2    2.12    0.18
   1   7  -2    2.10    0.11
  -1  -7   2    2.01    0.14
   1   7   2    1.51    0.16
   1  -7  -2    1.95    0.15
   1  -7  -2    1.85    0.16
   1  -7  -2    2.06    0.14
  -1   7  -2    1.89    0.14
   2  -7   2   11.97    0.41
   2   7  -2   11.90    0.47
  -2  -7  -2   12.13    0.36
  -2  -7  -2   12.24    0.43
   2  -7   2   11.27    0.45
  -2  -7   2   12.26    0.42
  -2   7  -2   12.61    0.40
   2  -7  -2   11.77    0.42
   2  -7  -2   12.59    0.43
   2  -7  -2   12.10    0.39
  -3  -7  -2    1.63    0.15
   3  -7   2    2.13    0.22
   3   7  -2    1.91    0.20
   3  -7   2    1.95    0.14
  -3  -7   2    1.81    0.16
  -3   7  -2    2.03    0.14
   3  -7  -2    1.71    0.17
   3  -7  -2    1.57    0.16
   3   7   2    2.02    0.19
   3  -7  -2    1.62    0.13
   4  -7   2    8.62    0.42
   4  -7   2    7.67    0.32
   4   7  -2    7.72    0.36
  -4  -7  -2    7.88    0.33
  -4   7  -2    7.89    0.31
   4  -7  -2    8.06    0.36
  -4  -7   2    7.76    0.34
   4  -7  -2    7.47    0.35
   4  -7  -2    7.94    0.31
   4   7   2    7.51    0.35
   5   7  -2    1.21    0.22
   5  -7   2    1.42    0.23
   5  -7   2    1.16    0.16
  -5  -7  -2    1.37    0.17
  -5  -7   2    0.99    0.17
   5  -7  -2    1.41    0.16
   5  -7  -2    1.21    0.19
   5   7   2    1.28    0.19
   5  -7  -2    1.23    0.18
  -5   7  -2    1.35    0.16
  -6   7   2   14.59    0.60
   6   7  -2   15.99    0.61
  -6  -7  -2   16.12    0.54
   6  -7   2   16.04    0.65
   6  -7  -2   15.81    0.57
  -6  -7   2   15.92    0.56
  -6   7  -2   14.87    0.56
  -6   7  -2   15.80    0.53
   6   7   2   15.63    0.61
   6  -7  -2   15.40    0.54
   7   7  -2    3.22    0.29
  -7  -7  -2    3.85    0.28
  -7   7   2    4.24    0.33
   7  -7   2    3.59    0.35
   7  -7  -2    3.85    0.29
   7   7   2    3.92    0.30
  -7  -7   2    3.60    0.25
  -7   7  -2    3.82    0.24
   7  -7  -2    3.91    0.26
   8  -7   2   33.18    1.18
  -8   7   2   35.53    1.14
  -8  -7  -2   34.50    1.09
   8   7  -2   35.38    1.17
  -8   7  -2   36.05    1.10
   8  -7  -2   35.27    1.14
   8   7   2   35.52    1.15
  -8  -7   2   35.07    1.10
   8  -7  -2   35.69    1.11
  -9  -7  -2    0.13    0.19
   9   7  -2    0.08    0.31
   9  -7   2    0.29    0.35
  -9  -7   2    0.32    0.20
   9  -7  -2   -0.04    0.23
  -9   7  -2    0.03    0.21
   9  -7  -2    0.15    0.26
   9   7   2    0.05    0.27
  10  -7   2   10.17    0.65
 -10  -7  -2    9.25    0.42
  10   7  -2    9.12    0.61
 -10   7  -2    8.87    0.43
 -10  -7   2    9.24    0.44
  10   7   2    9.29    0.61
  10  -7  -2    8.90    0.52
  10  -7  -2    9.48    0.47
 -11   7   2    2.38    0.27
  11  -7   2    2.21    0.47
 -11  -7  -2    2.09    0.25
  11   7  -2    1.78    0.43
  11  -7  -2    2.00    0.37
  11   7   2    1.95    0.43
 -11   7  -2    2.32    0.29
 -11  -7   2    2.39    0.27
  11  -7  -2    2.03    0.29
  12   7  -2    9.88    0.73
 -12  -7  -2    9.68    0.49
  12  -7   2    8.99    0.66
 -12   7   2   10.01    0.52
  12  -7  -2    9.66    0.63
 -12   7  -2    9.31    0.48
 -12  -7   2    9.69    0.51
  12   7   2   10.25    0.70
 -13   7   2    1.25    0.32
  13  -7   2    0.64    0.50
 -13  -7  -2    1.21    0.29
  13   7  -2    1.55    0.52
 -13  -7   2    0.52    0.30
 -13   7  -2    1.23    0.32
  13   7   2    0.51    0.45
  13  -7  -2    0.46    0.40
  14  -7   2   11.01    0.82
 -14   7   2   11.87    0.61
  14   7  -2   11.67    0.78
 -14  -7   2   10.87    0.55
 -14   7  -2   11.01    0.60
  14   7   2   11.45    0.83
 -15   7   2    0.46    0.37
  15  -7   2   -0.39    0.55
  15   7  -2    1.11    0.60
 -15   7  -2    0.18    0.35
  15   7   2    1.34    0.58
  16   7  -2    1.66    0.66
 -16   7   2    2.71    0.43
 -16   7  -2    1.17    0.40
  16   7   2    0.69    0.64
   0  -8  -2    8.20    0.28
   0   8   2    8.56    0.37
   0  -8   2    9.04    0.40
   0  -8   2    8.46    0.34
   0   8  -2    8.30    0.29
   0  -8  -2    8.61    0.35
   1   8  -2    5.33    0.32
  -1   8   2    5.13    0.28
   1  -8   2    5.34    0.26
   1   8  -2    5.14    0.20
   1  -8   2    5.69    0.34
  -1  -8  -2    5.53    0.20
  -1  -8  -2    5.20    0.26
   1  -8  -2    5.97    0.30
  -1  -8   2    5.71    0.28
   1  -8  -2    5.64    0.28
  -1   8  -2    5.31    0.23
   1  -8  -2    5.51    0.22
   1   8   2    5.68    0.31
  -2  -8  -2   10.11    0.40
   2  -8   2   10.46    0.38
   2   8  -2   10.25    0.45
   2  -8   2   10.63    0.45
   2  -8  -2    9.89    0.39
   2  -8  -2    9.60    0.34
  -2   8  -2    9.66    0.35
  -2  -8   2   10.63    0.39
   2  -8  -2    9.80    0.40
   2   8   2    9.92    0.42
   3  -8   2    2.20    0.23
   3  -8   2    2.26    0.18
  -3  -8  -2    2.36    0.20
   3   8  -2    2.67    0.24
  -3   8  -2    2.36    0.16
   3   8   2    2.70    0.21
   3  -8  -2    2.64    0.20
  -3  -8   2    2.30    0.20
   3  -8  -2    2.61    0.19
   3  -8  -2    2.61    0.20
   4  -8   2   12.42    0.52
  -4  -8  -2   11.94    0.46
   4   8  -2   12.40    0.49
   4  -8   2   12.28    0.43
   4  -8  -2   11.78    0.46
   4   8   2   11.81    0.48
   4  -8  -2   12.16    0.43
   4  -8  -2   12.06    0.47
  -4   8  -2   11.92    0.42
  -4  -8   2   12.09    0.46
   5  -8   2    4.30    0.28
   5   8  -2    4.43    0.31
   5  -8   2    4.04    0.32
  -5  -8  -2    4.05    0.29
  -5   8  -2    3.47    0.25
   5   8   2    4.32    0.32
   5  -8  -2    4.17    0.27
   5  -8  -2    4.59    0.31
   5  -8  -2    4.40    0.26
  -5  -8   2    4.31    0.29
   6  -8   2    3.63    0.33
   6  -8   2    3.30    0.24
   6   8  -2    2.79    0.29
  -6  -8  -2    2.65    0.21
  -6   8   2    2.73    0.27
   6  -8  -2    2.74    0.21
   6   8   2    2.86    0.28
   6  -8  -2    3.19    0.26
  -6   8  -2    3.00    0.22
  -6  -8   2    2.80    0.23
  -7   8   2    1.60    0.28
  -7  -8  -2    1.42    0.21
   7  -8   2    1.24    0.31
   7   8  -2    1.92    0.28
   7   8   2    1.63    0.29
  -7  -8   2    1.64    0.22
   7  -8  -2    1.62    0.26
  -7   8  -2    1.39    0.21
   7  -8  -2    1.45    0.21
   8  -8   2    2.10    0.36
  -8   8   2    1.92    0.31
  -8  -8  -2    1.99    0.23
   8   8  -2    1.94    0.33
  -8   8  -2    1.62    0.23
   8  -8  -2    2.00    0.27
  -8  -8   2    1.59    0.24
   8   8   2    1.52    0.29
   8  -8  -2    1.89    0.25
  -9  -8  -2    0.52    0.21
   9  -8   2    1.11    0.36
   9   8  -2    0.58    0.34
  -9  -8   2    1.11    0.24
   9   8   2    1.01    0.31
  -9   8  -2    0.59    0.23
   9  -8  -2    0.96    0.28
   9  -8  -2    0.78    0.23
 -10  -8  -2    2.45    0.27
  10   8  -2    3.28    0.43
  10  -8   2    2.74    0.43
  10  -8  -2    2.56    0.31
 -10   8  -2    2.57    0.27
  10   8   2    2.98    0.42
 -10  -8   2    2.57    0.28
  10  -8  -2    3.16    0.35
  11   8  -2   -0.23    0.41
  11  -8   2    0.15    0.42
 -11   8   2    0.46    0.28
 -11  -8  -2    0.32    0.25
 -11  -8   2    0.15    0.26
  11  -8  -2   -0.03    0.34
 -11   8  -2    0.49    0.25
  11   8   2    0.29    0.41
 -12  -8  -2   -0.11    0.27
 -12   8   2    0.44    0.31
  12   8  -2    0.99    0.47
  12  -8   2    0.20    0.45
 -12   8  -2   -0.22    0.29
  12  -8  -2   -0.23    0.34
 -12  -8   2    0.63    0.29
  12   8   2    0.54    0.42
 -13  -8  -2   -0.31    0.29
 -13   8   2    0.08    0.32
  13  -8   2   -0.14    0.51
  13   8  -2   -0.06    0.51
  13   8   2    1.06    0.51
 -13  -8   2    0.15    0.29
 -13   8  -2   -0.07    0.29
 -14   8   2    0.43    0.34
  14   8  -2   -0.58    0.53
  14  -8   2   -0.35    0.53
  14   8   2    0.69    0.55
 -14  -8   2   -0.16    0.30
 -14   8  -2   -0.02    0.34
  15  -8   2   -0.16    0.50
  15   8  -2   -0.02    0.63
 -15   8   2    0.07    0.37
 -15   8  -2    0.18    0.37
  15   8   2    1.32    0.60
   0  -9  -2    0.04    0.16
   0   9   2    0.15    0.17
   0   9  -2   -0.14    0.21
   0   9  -2    0.06    0.09
   0  -9   2   -0.03    0.15
   0  -9   2   -0.12    0.18
   0  -9  -2    0.05    0.09
  -1  -9  -2    0.26    0.08
   1   9  -2    0.56    0.20
   1  -9   2    0.14    0.16
  -1  -9  -2    0.13    0.15
   1  -9   2    0.40    0.20
  -1   9   2    0.28    0.18
   1   9   2    0.17    0.16
  -1   9  -2    0.07    0.10
   1  -9  -2    0.26    0.11
  -1  -9   2    0.48    0.17
   1  -9  -2    0.07    0.15
   2  -9   2    6.40    0.31
   2   9  -2    6.51    0.40
  -2  -9  -2    6.98    0.34
   2  -9   2    7.14    0.40
  -2  -9   2    6.55    0.31
   2  -9  -2    7.60    0.35
   2  -9  -2    6.77    0.28
   2   9   2    6.41    0.34
   2  -9  -2    6.47    0.33
  -2   9  -2    6.58    0.27
  -3  -9  -2    0.09    0.16
   3  -9   2    0.03    0.16
   3  -9   2    0.11    0.22
   3   9  -2    0.24    0.22
   3   9   2    0.12    0.18
  -3  -9   2    0.15    0.17
   3  -9  -2    0.17    0.13
   3  -9  -2    0.05    0.17
  -3   9  -2    0.07    0.13
   3  -9  -2    0.06    0.17
   4  -9   2   19.53    0.70
   4  -9   2   18.66    0.62
   4   9  -2   19.04    0.70
  -4  -9  -2   18.87    0.64
   4   9   2   17.75    0.65
   4  -9  -2   17.29    0.64
   4  -9  -2   18.57    0.64
  -4   9  -2   18.66    0.60
  -4  -9   2   18.41    0.62
   4  -9  -2   18.18    0.60
   5  -9   2    0.14    0.19
  -5  -9  -2   -0.02    0.19
   5   9  -2    0.13    0.22
   5  -9   2    0.42    0.26
  -5   9  -2    0.07    0.15
   5  -9  -2    0.13    0.20
   5  -9  -2    0.10    0.22
  -5  -9   2   -0.13    0.17
   5   9   2    0.32    0.21
   5  -9  -2    0.24    0.16
   6   9  -2   26.88    0.92
   6  -9   2   25.00    0.91
  -6   9   2   26.58    0.89
  -6  -9  -2   25.92    0.85
   6  -9   2   26.43    0.86
  -6   9  -2   26.05    0.83
  -6  -9   2   25.99    0.85
   6   9   2   27.21    0.91
   6  -9  -2   25.46    0.83
   6  -9  -2   24.70    0.87
   7  -9   2    0.59    0.30
   7   9  -2    0.05    0.26
  -7   9   2    0.63    0.30
  -7  -9  -2    0.39    0.21
  -7  -9   2    0.22    0.20
   7  -9  -2    0.52    0.23
   7  -9  -2    0.12    0.19
  -7   9  -2    0.09    0.19
   7   9   2    0.35    0.28
   8   9  -2   39.79    1.31
  -8  -9  -2   38.34    1.22
   8  -9   2   38.41    1.31
  -8   9  -2   39.74    1.22
   8  -9  -2   39.11    1.23
   8  -9  -2   39.54    1.26
   8   9   2   39.56    1.30
  -8  -9   2   38.03    1.22
   9   9  -2    1.30    0.38
   9  -9   2    1.17    0.38
  -9  -9  -2    0.82    0.24
   9   9   2    0.80    0.36
  -9  -9   2    0.89    0.26
   9  -9  -2    1.15    0.31
   9  -9  -2    0.96    0.27
  -9   9  -2    0.68    0.25
  10   9  -2   18.68    0.82
  10  -9   2   19.70    0.86
 -10   9   2   19.41    0.73
 -10  -9  -2   18.28    0.71
 -10   9  -2   19.97    0.73
  10   9   2   21.15    0.86
  10  -9  -2   19.71    0.76
 -10  -9   2   19.98    0.72
  11   9  -2   -0.14    0.39
 -11   9   2    0.23    0.29
 -11  -9  -2    0.22    0.26
  11  -9   2    0.81    0.43
 -11   9  -2    0.08    0.28
 -11  -9   2   -0.02    0.27
  11   9   2   -0.52    0.42
  11  -9  -2   -0.05    0.31
 -12  -9  -2   18.32    0.70
  12  -9   2   17.75    0.93
  12   9  -2   18.96    0.93
 -12   9   2   18.29    0.74
 -12  -9   2   18.01    0.71
 -12   9  -2   18.13    0.73
  12  -9  -2   16.50    0.76
  12   9   2   19.11    0.91
 -13   9   2    0.14    0.34
 -13  -9  -2    0.09    0.31
  13   9  -2    0.12    0.53
  13  -9   2    0.14    0.48
 -13   9  -2    0.27    0.32
  13   9   2   -0.01    0.51
 -13  -9   2    0.03    0.32
  14  -9   2   15.17    0.90
 -14   9   2   14.95    0.70
  14   9  -2   16.54    0.97
  14   9   2   14.72    0.85
 -14  -9   2   14.49    0.66
 -14   9  -2   13.80    0.69
  15   9  -2    1.34    0.63
 -15   9   2   -0.18    0.38
  15   9   2    0.13    0.59
 -15   9  -2   -0.24    0.34
   0 -10  -2  206.49    6.00
   0 -10   2  208.39    5.99
   0  10  -2  207.23    6.04
   0  10   2  210.49    6.03
   1  10  -2   -0.13    0.21
  -1  10   2    0.25    0.21
  -1 -10  -2   -0.04    0.19
   1 -10   2    0.21    0.23
   1 -10   2    0.34    0.18
   1 -10  -2    0.07    0.12
   1 -10  -2    0.15    0.19
  -1  10  -2    0.29    0.12
  -1 -10   2    0.08    0.18
   1  10   2    0.35    0.19
  -2  10   2   85.23    2.48
  -2 -10  -2   80.24    2.45
   2  10  -2   85.14    2.50
   2 -10   2   82.77    2.45
   2 -10   2   82.77    2.49
  -2 -10   2   82.83    2.46
   2 -10  -2   83.49    2.46
  -2  10  -2   83.06    2.45
   2  10   2   86.65    2.49
   2 -10  -2   82.30    2.47
   2 -10  -2   85.21    2.45
   3 -10   2    0.62    0.20
   3  10  -2    1.33    0.27
  -3 -10  -2    0.89    0.21
   3 -10   2    0.98    0.26
  -3 -10   2    0.76    0.21
   3 -10  -2    0.57    0.20
   3 -10  -2    0.51    0.20
   3  10   2    0.76    0.24
  -3  10  -2    1.19    0.16
   3 -10  -2    0.94    0.16
   4 -10   2   63.61    1.88
   4 -10   2   65.17    1.95
  -4 -10  -2   63.11    1.89
   4  10  -2   62.53    1.93
   4  10   2   61.40    1.91
   4 -10  -2   63.55    1.91
   4 -10  -2   63.78    1.88
  -4 -10   2   61.54    1.89
   4 -10  -2   64.15    1.90
  -4  10  -2   64.31    1.88
   5  10  -2    0.52    0.28
   5 -10   2    0.53    0.28
   5 -10   2    0.21    0.21
  -5 -10  -2    0.14    0.21
   5 -10  -2    0.38    0.24
   5 -10  -2    0.25    0.18
   5 -10  -2    0.52    0.23
  -5 -10   2    0.32    0.21
   5  10   2    0.08    0.26
  -5  10  -2    0.52    0.17
   6  10  -2   70.70    2.17
   6 -10   2   71.80    2.18
  -6 -10  -2   70.87    2.11
   6 -10  -2   68.94    2.13
  -6 -10   2   68.73    2.11
   6  10   2   73.00    2.16
   6 -10  -2   73.08    2.12
   6 -10  -2   70.37    2.14
  -6  10  -2   70.46    2.11
  -7 -10  -2    0.48    0.21
   7  10  -2   -0.21    0.32
  -7  10   2    0.22    0.30
   7 -10   2   -0.24    0.31
  -7 -10   2    0.11    0.24
   7 -10  -2    0.83    0.25
  -7  10  -2    0.13    0.20
   7 -10  -2    0.25    0.22
   7  10   2    0.51    0.31
  -8  10   2   14.07    0.55
   8  10  -2   13.35    0.69
   8 -10   2   13.25    0.68
  -8 -10  -2   12.86    0.55
  -8  10  -2   13.14    0.54
   8 -10  -2   13.95    0.59
   8  10   2   13.74    0.68
  -8 -10   2   13.17    0.56
   8 -10  -2   13.86    0.56
  -9  10   2    0.56    0.25
  -9 -10  -2    0.38    0.25
   9 -10   2   -0.21    0.36
   9  10  -2   -0.11    0.38
  -9 -10   2    0.06    0.26
  -9  10  -2    0.70    0.26
   9 -10  -2    0.27    0.28
   9  10   2    0.35    0.34
 -10  10   2    6.21    0.44
 -10 -10  -2    5.94    0.43
  10 -10   2    6.18    0.52
  10  10  -2    6.40    0.54
 -10  10  -2    6.53    0.39
 -10 -10   2    5.75    0.39
  10 -10  -2    5.68    0.44
  10  10   2    6.26    0.52
 -11 -10  -2    0.41    0.30
 -11  10   2    0.51    0.31
  11  10  -2    0.23    0.47
  11 -10   2    0.79    0.46
 -11  10  -2    0.53    0.30
 -11 -10   2    0.51    0.30
  11  10   2    0.73    0.42
  11 -10  -2    0.48    0.36
  12  10  -2    1.71    0.49
  12 -10   2    2.13    0.49
 -12  10   2    1.97    0.36
 -12 -10  -2    1.79    0.32
  12  10   2    2.41    0.52
 -12 -10   2    1.58    0.33
 -12  10  -2    1.82    0.34
 -13 -10  -2   -0.01    0.33
 -13  10   2    0.59    0.35
  13  10  -2    0.20    0.55
  13 -10   2   -0.04    0.47
 -13 -10   2    0.11    0.32
  13  10   2    0.26    0.49
 -13  10  -2   -0.03    0.34
  14  10  -2    0.95    0.61
 -14  10   2    0.29    0.37
  14 -10   2   -0.40    0.52
 -14 -10   2    0.17    0.36
 -14  10  -2    0.49    0.34
  14  10   2    0.33    0.57
   0  11   2    0.25    0.23
   0 -11  -2   -0.04    0.22
   0  11  -2    0.08    0.27
   0 -11   2   -0.16    0.20
   1 -11   2    0.41    0.26
   1  11  -2    0.40    0.26
   1 -11   2    0.18    0.20
  -1 -11  -2    0.34    0.22
  -1  11   2    0.01    0.23
  -1 -11   2    0.17    0.21
   1  11   2    0.16    0.24
  -1  11  -2    0.30    0.25
   1 -11  -2    0.29    0.22
  -2  11   2    5.21    0.33
  -2  11   2    5.07    0.26
  -2 -11  -2    4.97    0.33
   2  11  -2    5.40    0.37
   2 -11   2    4.78    0.33
   2 -11   2    4.96    0.34
  -2 -11   2    5.22    0.35
  -2  11  -2    5.20    0.27
   2  11   2    5.69    0.41
   2 -11  -2    5.06    0.36
  -3 -11  -2    0.27    0.20
   3 -11   2    0.56    0.22
   3 -11   2    0.60    0.28
   3  11  -2    0.67    0.26
  -3  11   2    0.23    0.16
   3 -11  -2    0.53    0.23
  -3 -11   2    0.54    0.23
  -3  11  -2    0.28    0.16
   3 -11  -2    0.39    0.23
   3 -11  -2    0.29    0.17
   3  11   2    0.53    0.26
   4  11  -2    1.24    0.31
   4 -11   2    1.08    0.24
  -4 -11  -2    0.90    0.24
   4 -11   2    0.97    0.27
   4 -11  -2    1.36    0.25
  -4  11  -2    1.29    0.19
   4 -11  -2    0.72    0.23
   4  11   2    0.82    0.28
   4 -11  -2    0.89    0.20
  -4 -11   2    0.50    0.21
   5 -11   2    0.05    0.24
   5  11  -2    0.33    0.28
  -5 -11  -2    0.13    0.24
  -5  11   2    0.09    0.18
   5 -11   2    0.47    0.30
   5 -11  -2    0.30    0.27
  -5 -11   2    0.14    0.21
   5 -11  -2    0.17    0.25
   5  11   2    0.08    0.26
   5 -11  -2    0.24    0.19
  -5  11  -2    0.07    0.18
  -6  11   2    6.88    0.35
  -6 -11  -2    6.07    0.40
   6 -11   2    6.86    0.45
   6  11  -2    6.06    0.42
  -6  11  -2    6.17    0.35
   6  11   2    6.05    0.42
  -6 -11   2    6.65    0.38
   6 -11  -2    7.10    0.39
   6 -11  -2    6.31    0.41
   6 -11  -2    6.20    0.42
  -7  11   2    0.23    0.22
   7  11  -2   -0.57    0.31
  -7 -11  -2    0.24    0.25
   7 -11   2    0.21    0.33
  -7  11  -2   -0.15    0.21
   7 -11  -2    0.01    0.26
  -7 -11   2    0.05    0.26
   7  11   2    0.01    0.30
   8  11  -2    5.31    0.48
   8 -11   2    6.11    0.47
  -8  11   2    6.53    0.40
  -8 -11  -2    5.60    0.41
   8  11   2    5.91    0.47
  -8 -11   2    6.00    0.43
  -8  11  -2    5.72    0.41
   8 -11  -2    5.62    0.40
  -9 -11  -2    0.12    0.28
   9  11  -2    0.15    0.42
  -9  11   2    0.51    0.27
   9 -11   2    0.43    0.37
   9  11   2    0.01    0.39
  -9  11  -2    0.17    0.26
  -9 -11   2    0.14    0.28
   9 -11  -2    0.13    0.29
 -10  11   2    7.64    0.47
  10 -11   2    6.57    0.56
  10  11  -2    5.98    0.56
 -10 -11  -2    7.18    0.46
 -10 -11   2    6.28    0.47
  10 -11  -2    6.42    0.46
  10  11   2    6.33    0.55
 -10  11  -2    6.10    0.44
 -11  11   2    0.01    0.31
 -11 -11  -2   -0.10    0.30
  11  11  -2    0.15    0.49
  11 -11   2   -0.16    0.43
 -11 -11   2    0.15    0.31
  11  11   2   -0.01    0.47
 -11  11  -2   -0.15    0.27
  12  11  -2    3.51    0.58
 -12 -11  -2    3.10    0.38
  12 -11   2    2.45    0.50
 -12  11   2    3.43    0.40
 -12 -11   2    2.88    0.38
 -12  11  -2    2.72    0.38
  12  11   2    2.93    0.55
 -13 -11  -2    0.20    0.35
 -13  11   2   -0.01    0.36
  13  11  -2    0.33    0.57
  13 -11   2   -0.55    0.49
  13  11   2    0.22    0.56
 -13  11  -2    0.38    0.36
 -13 -11   2    0.15    0.34
 -14 -11  -2    2.37    0.40
 -14 -11   2    2.75    0.42
   0  12  -2   10.56    0.59
   0 -12   2   11.13    0.49
   0 -12  -2   11.90    0.51
   0  12   2   10.83    0.50
   1 -12   2    0.05    0.23
   1  12  -2   -0.01    0.30
  -1 -12  -2   -0.21    0.24
  -1  12   2    0.09    0.26
   1 -12  -2    0.03    0.24
   1  12   2    0.19    0.23
  -1  12  -2    0.15    0.30
  -1 -12   2    0.42    0.23
  -2 -12  -2    7.31    0.43
   2 -12   2    7.08    0.48
   2 -12   2    7.61    0.41
   2  12  -2    7.49    0.52
  -2  12   2    7.15    0.46
  -2 -12   2    7.12    0.42
  -2  12  -2    7.17    0.45
   2 -12  -2    7.84    0.43
   2  12   2    7.15    0.47
   3  12  -2    0.20    0.32
  -3 -12  -2   -0.03    0.25
   3 -12   2    0.23    0.29
  -3  12   2   -0.08    0.26
   3 -12   2   -0.12    0.25
  -3 -12   2    0.27    0.25
   3  12   2    0.13    0.28
   3 -12  -2    0.06    0.26
   4 -12   2    6.01    0.42
  -4 -12  -2    5.64    0.36
   4  12  -2    5.93    0.43
  -4  12   2    4.88    0.32
   4 -12   2    5.49    0.41
  -4 -12   2    5.69    0.40
   4 -12  -2    5.22    0.35
   4 -12  -2    4.92    0.36
  -4  12  -2    4.66    0.32
   4  12   2    4.45    0.39
  -5  12   2   -0.14    0.21
   5  12  -2   -0.09    0.33
  -5 -12  -2   -0.30    0.25
   5 -12   2    0.49    0.32
   5 -12  -2    0.12    0.25
   5  12   2    0.95    0.32
   5 -12  -2   -0.21    0.30
  -5  12  -2   -0.02    0.19
  -5 -12   2   -0.35    0.25
  -6 -12  -2    3.60    0.33
   6  12  -2    3.79    0.43
   6 -12   2    5.02    0.42
  -6  12   2    4.62    0.33
   6 -12  -2    4.53    0.35
   6 -12  -2    4.46    0.41
   6  12   2    4.82    0.39
  -6  12  -2    4.22    0.30
  -6 -12   2    4.22    0.32
  -7  12   2    0.21    0.24
   7  12  -2   -0.22    0.38
  -7 -12  -2    0.58    0.28
   7 -12   2    0.42    0.35
   7 -12  -2   -0.14    0.29
  -7 -12   2    0.18    0.28
  -7  12  -2   -0.13    0.23
   7  12   2    0.62    0.36
   8  12  -2    1.36    0.44
  -8  12   2    1.46    0.30
   8 -12   2    1.44    0.39
  -8 -12  -2    1.62    0.31
  -8 -12   2    1.53    0.31
  -8  12  -2    1.48    0.27
   8 -12  -2    1.96    0.32
   8  12   2    1.47    0.41
   9 -12   2    0.13    0.39
  -9 -12  -2   -0.38    0.29
  -9  12   2    0.34    0.30
   9  12  -2    0.43    0.46
  -9  12  -2    0.29    0.27
   9  12   2   -0.11    0.41
   9 -12  -2   -0.02    0.31
  -9 -12   2   -0.04    0.30
  10  12  -2    0.65    0.44
 -10 -12  -2    0.49    0.31
  10 -12   2    0.58    0.42
 -10  12   2    0.51    0.32
 -10 -12   2    0.69    0.35
  10  12   2    0.76    0.42
 -10  12  -2    0.38    0.30
 -11  12   2    0.59    0.33
 -11 -12  -2    0.21    0.32
  11  12  -2    0.37    0.51
  11 -12   2    0.57    0.47
 -11 -12   2    0.45    0.34
  11  12   2    1.00    0.51
 -11  12  -2    0.55    0.33
  12  12  -2    0.06    0.56
 -12 -12  -2    0.11    0.34
  12 -12   2   -0.26    0.45
 -12  12   2    0.36    0.36
  12  12   2    1.11    0.55
 -12  12  -2    0.08    0.35
 -12 -12   2    0.70    0.38
 -13 -12  -2    0.44    0.35
 -13  12   2    0.25    0.38
 -13 -12   2    0.56    0.39
 -13  12  -2    0.06    0.37
   0  13   2    0.03    0.29
   0 -13   2    0.02    0.26
   0  13  -2   -0.24    0.33
   0 -13  -2   -0.08    0.27
   1 -13   2    1.01    0.27
  -1  13   2    0.50    0.29
  -1 -13  -2    1.18    0.28
   1  13  -2    1.06    0.32
  -1 -13   2    0.97    0.27
   1 -13  -2    0.66    0.28
  -1  13  -2    0.72    0.31
   1  13   2    1.05    0.31
  -2 -13  -2    1.12    0.29
  -2  13   2    1.77    0.31
   2  13  -2    1.96    0.36
   2 -13   2    1.47    0.28
  -2  13  -2    0.95    0.34
   2  13   2    1.74    0.33
   2 -13  -2    0.93    0.31
  -2 -13   2    1.37    0.27
  -3 -13  -2    0.40    0.26
   3  13  -2    0.50    0.32
  -3  13   2    0.43    0.29
   3 -13   2    0.66    0.33
   3 -13   2    1.02    0.28
   3 -13  -2    0.88    0.31
   3  13   2    0.34    0.32
  -3 -13   2    0.61    0.28
   4  13  -2    8.16    0.58
   4 -13   2    7.44    0.50
   4 -13   2    7.11    0.52
  -4  13   2    7.39    0.51
  -4 -13  -2    7.87    0.47
   4  13   2    7.63    0.54
  -4 -13   2    6.86    0.46
   4 -13  -2    7.68    0.53
   5  13  -2    0.87    0.38
   5 -13   2    1.19    0.35
  -5 -13  -2    0.92    0.30
   5  13   2    1.47    0.32
   5 -13  -2    1.10    0.29
  -5 -13   2    0.87    0.30
   5 -13  -2    1.13    0.35
  -6  13   2    6.86    0.42
   6 -13   2    7.25    0.50
  -6 -13  -2    7.69    0.48
   6  13  -2    7.72    0.54
   6  13   2    7.77    0.57
  -6 -13   2    6.89    0.48
  -6  13  -2    7.48    0.40
   6 -13  -2    7.20    0.47
   7 -13   2    0.42    0.37
  -7 -13  -2   -0.27    0.29
  -7  13   2    0.03    0.27
   7  13  -2   -0.29    0.41
  -7 -13   2    0.13    0.31
  -7  13  -2    0.05    0.25
   7 -13  -2    0.05    0.29
   7  13   2    0.12    0.39
   8  13  -2   11.59    0.66
  -8 -13  -2   10.98    0.57
  -8  13   2   11.87    0.56
   8 -13   2   11.00    0.66
   8 -13  -2   10.95    0.61
   8  13   2   11.64    0.69
  -8  13  -2   11.54    0.52
  -8 -13   2   11.29    0.58
  -9  13   2    0.66    0.31
  -9 -13  -2    0.11    0.32
   9  13  -2    0.28    0.47
   9 -13   2   -0.23    0.39
  -9  13  -2   -0.03    0.29
   9  13   2    0.15    0.44
  -9 -13   2    0.44    0.33
  10 -13   2    8.37    0.61
  10  13  -2    9.30    0.68
 -10  13   2    9.61    0.54
 -10 -13  -2    9.25    0.55
 -10  13  -2    8.87    0.55
 -10 -13   2    8.92    0.57
  10  13   2    9.12    0.65
  11  13  -2    0.23    0.55
  11 -13   2    0.01    0.44
 -11  13   2   -0.10    0.35
 -11 -13  -2   -0.30    0.36
 -11  13  -2    0.62    0.34
  11  13   2   -0.85    0.50
 -11 -13   2   -0.05    0.36
 -12 -13  -2    6.28    0.49
 -12  13   2    7.33    0.50
 -12 -13   2    6.27    0.49
 -12  13  -2    7.37    0.54
   0  14  -2   14.25    0.71
   0 -14   2   13.40    0.64
   0  14   2   14.13    0.66
   0 -14  -2   15.04    0.63
  -1 -14  -2    0.28    0.30
   1  14  -2   -0.02    0.37
  -1  14   2    0.82    0.33
   1 -14   2    0.39    0.31
  -1  14  -2   -0.16    0.36
   1 -14  -2    0.05    0.30
  -1 -14   2    0.35    0.29
   1  14   2    0.30    0.33
  -2  14   2   30.76    1.06
   2 -14   2   32.43    1.05
  -2 -14  -2   29.91    1.04
  -2  14  -2   27.95    1.06
   2 -14  -2   31.71    1.05
   2  14   2   30.60    1.07
  -2 -14   2   29.50    1.03
   3  14  -2    0.29    0.35
  -3  14   2    0.62    0.32
   3 -14   2    0.48    0.32
  -3 -14  -2   -0.24    0.30
  -3 -14   2    0.21    0.29
   3  14   2    0.05    0.35
   3 -14  -2    0.35    0.32
  -3  14  -2   -0.10    0.35
  -4 -14  -2   14.71    0.67
   4  14  -2   15.86    0.71
  -4  14   2   15.09    0.70
   4 -14   2   16.28    0.73
   4 -14  -2   17.16    0.74
   4  14   2   16.60    0.74
  -4 -14   2   15.15    0.66
  -5 -14  -2    0.10    0.32
   5  14  -2    0.24    0.37
   5 -14   2    0.50    0.36
  -5  14   2   -0.05    0.34
  -5 -14   2    0.14    0.28
   5  14   2    0.05    0.37
   5 -14  -2    0.14    0.38
  -6 -14  -2    8.44    0.53
   6  14  -2    8.95    0.65
  -6  14   2    9.52    0.63
   6 -14   2    9.08    0.60
  -6 -14   2    9.14    0.54
   6  14   2    9.84    0.63
   6 -14  -2    9.45    0.57
   7 -14   2    0.50    0.38
  -7 -14  -2   -0.03    0.32
   7  14  -2    0.08    0.43
   7  14   2    0.47    0.43
  -7 -14   2    0.31    0.33
   7 -14  -2   -0.32    0.34
   8 -14   2    4.63    0.47
   8  14  -2    4.35    0.51
  -8 -14  -2    4.43    0.41
   8  14   2    4.12    0.51
  -8 -14   2    4.38    0.41
   9 -14   2    0.00    0.41
  -9 -14  -2    0.38    0.35
   9  14  -2    0.42    0.45
  -9  14   2    0.01    0.33
  -9  14  -2    0.04    0.32
  -9 -14   2   -0.17    0.35
   9  14   2    0.20    0.46
  10  14  -2    3.25    0.58
 -10 -14  -2    2.57    0.40
  10 -14   2    2.94    0.50
 -10  14   2    3.32    0.39
 -10  14  -2    2.51    0.37
 -10 -14   2    2.21    0.40
  10  14   2    2.71    0.54
 -11  14   2    0.36    0.36
  11 -14   2    0.11    0.44
 -11 -14  -2    0.02    0.37
 -11  14  -2    0.10    0.37
   0 -15   2    0.37    0.32
   0 -15  -2    0.05    0.35
   0  15  -2    0.01    0.39
   0  15   2    0.06    0.36
  -1 -15  -2    0.06    0.33
  -1  15   2   -0.39    0.34
   1  15  -2    0.43    0.39
   1 -15   2    0.19    0.34
   1  15   2    0.31    0.37
   1 -15  -2    0.26    0.35
  -1  15  -2    0.11    0.38
  -1 -15   2    0.37    0.31
  -2 -15  -2    0.24    0.33
  -2  15   2    0.11    0.35
   2 -15   2    0.75    0.36
   2  15  -2    0.48    0.41
   2 -15  -2    0.24    0.35
  -2  15  -2    0.16    0.38
   2  15   2    0.50    0.33
  -2 -15   2    0.39    0.32
  -3 -15  -2    0.48    0.34
  -3  15   2    0.42    0.35
   3 -15   2    0.36    0.36
   3  15  -2    0.35    0.42
   3  15   2    0.02    0.38
   3 -15  -2    0.44    0.38
  -3  15  -2    0.61    0.38
  -3 -15   2    0.29    0.33
  -4 -15  -2    2.55    0.37
  -4  15   2    2.39    0.38
   4  15  -2    2.17    0.46
   4  15   2    2.39    0.43
   4 -15  -2    2.88    0.43
  -4  15  -2    1.61    0.40
  -4 -15   2    1.96    0.36
   5 -15   2   -0.01    0.39
  -5 -15  -2    0.21    0.34
   5  15  -2    0.44    0.44
  -5  15   2    0.58    0.35
  -5 -15   2    0.02    0.33
   5  15   2    0.16    0.41
  -5  15  -2   -0.12    0.38
   6 -15   2    0.18    0.39
   6  15  -2    0.09    0.45
  -6 -15  -2   -0.22    0.34
  -6  15   2    0.21    0.38
  -6 -15   2   -0.15    0.35
   6  15   2   -0.16    0.42
   7 -15   2    0.16    0.39
   7  15  -2   -0.62    0.46
  -7 -15  -2    0.32    0.35
   7  15   2   -0.06    0.43
  -7 -15   2   -0.35    0.35
   8 -15   2   -0.01    0.43
  -8 -15  -2    0.66    0.39
   8  15  -2    0.00    0.49
  -8 -15   2    0.38    0.36
   8  15   2   -0.24    0.46
   9  15  -2    0.51    0.53
  -9 -15  -2    0.78    0.38
   9 -15   2    0.55    0.45
   9  15   2    0.33    0.49
  -9 -15   2   -0.39    0.36
  10 -15   2    1.25    0.48
   0  16  -2    3.14    0.47
   0 -16   2    3.71    0.42
   0  16   2    3.17    0.43
   0 -16  -2    3.73    0.41
  -1  16   2    0.60    0.40
  -1 -16  -2    0.90    0.37
   1 -16   2    0.14    0.35
   1  16  -2    0.59    0.45
   1  16   2    0.21    0.42
   1 -16  -2    0.29    0.39
  -1  16  -2   -0.02    0.41
  -1 -16   2    1.06    0.38
   2  16  -2    1.28    0.41
  -2 -16  -2    1.69    0.38
  -2  16   2    1.71    0.42
   2 -16   2    1.17    0.40
   2  16   2    1.24    0.41
  -2  16  -2    1.10    0.41
  -2 -16   2    0.82    0.35
   2 -16  -2    1.20    0.41
   3  16  -2    0.05    0.45
  -3 -16  -2    0.59    0.36
  -3  16   2    0.14    0.37
   3 -16  -2    0.35    0.42
  -3  16  -2    0.37    0.40
   3  16   2    0.62    0.41
  -3 -16   2    0.11    0.36
   4  16  -2    1.95    0.48
  -4  16   2    1.27    0.39
  -4 -16  -2    1.53    0.39
  -4  16  -2    1.49    0.42
  -4 -16   2    2.05    0.38
   4  16   2    2.31    0.45
   5  16  -2   -0.09    0.46
  -5 -16  -2   -0.31    0.36
  -5  16   2    0.33    0.40
   5  16   2    0.17    0.44
  -5  16  -2    0.43    0.42
  -5 -16   2   -0.37    0.36
  -6 -16  -2    1.45    0.39
   6  16  -2    1.30    0.46
  -6  16  -2    1.17    0.42
  -6 -16   2    1.85    0.39
   6  16   2    2.43    0.48
   7 -16   2    0.39    0.43
   7  16  -2   -0.79    0.46
  -7 -16  -2    0.02    0.38
   7  16   2    0.15    0.47
  -7  16  -2    0.15    0.44
  -7 -16   2    0.37    0.38
   8 -16   2    0.23    0.45
   0 -17   2    0.56    0.40
   0  17  -2    0.10    0.45
   0  17   2    0.30    0.42
   0 -17  -2    0.40    0.39
  -1  17   2    0.14    0.43
   1 -17   2    0.51    0.41
  -1 -17  -2    0.32    0.41
   1  17  -2    0.16    0.45
  -1 -17   2    0.52    0.40
  -1  17  -2   -0.03    0.43
   1  17   2    0.88    0.43
   1 -17  -2    0.33    0.42
   2  17  -2    1.32    0.49
  -2 -17  -2    0.27    0.38
  -2  17   2    1.19    0.41
   2  17   2    1.01    0.44
  -2 -17   2    0.83    0.39
   2 -17  -2    1.09    0.42
  -2  17  -2    0.71    0.43
  -3 -17  -2    0.29    0.39
  -3  17   2   -0.01    0.39
   3  17  -2    0.14    0.48
  -3 -17   2    0.08    0.37
  -3  17  -2   -0.38    0.40
   3  17   2   -0.13    0.43
   4  17  -2    0.37    0.49
  -4 -17  -2   -0.04    0.38
  -4  17   2   -0.34    0.39
  -4 -17   2    0.37    0.41
   4  17   2    0.29    0.45
  -4  17  -2    0.08    0.42
  -5 -17  -2   -0.11    0.38
   5  17  -2    0.09    0.50
  -5 -17   2   -0.41    0.39
  -5  17  -2    0.11    0.41
   5  17   2    0.54    0.47
  -6  17  -2    1.28    0.43
   0 -18  -2    4.95    0.52
   0  18   2    4.23    0.51
  -1 -18  -2    0.70    0.44
  -1  18   2   -0.23    0.42
   1  18   2    0.05    0.48
   1 -18  -2    0.30    0.43
  -1 -18   2    0.55    0.43
  -2  18   2   -0.04    0.42
   0   0   3    0.01    0.04
   0   0  -3   -0.09    0.04
   0   0   3    0.02    0.03
  -1   0   3    0.02    0.05
   1   0  -3    0.06    0.04
   1   0  -3    0.01    0.02
   1   0   3    0.05    0.04
  -1   0  -3    0.00    0.03
  -1   0  -3    0.15    0.04
   2   0   3    0.06    0.06
  -2   0  -3    0.07    0.04
  -2   0   3    0.08    0.06
   2   0  -3    0.04    0.04
   2   0  -3   -0.01    0.04
  -2   0  -3    0.02    0.03
   3   0  -3    0.24    0.05
  -3   0  -3    0.04    0.05
   3   0   3   -0.01    0.08
  -3   0   3    0.04    0.06
   3   0  -3   -0.05    0.06
  -3   0  -3    0.06    0.03
   4   0  -3   -0.05    0.09
   4   0  -3    0.11    0.06
  -4   0   3    0.23    0.08
  -4   0  -3    0.05    0.06
   4   0   3    0.05    0.11
  -4   0  -3    0.09    0.04
  -5   0  -3    0.07    0.07
   5   0  -3    0.15    0.12
  -5   0   3    0.19    0.09
  -5   0  -3    0.15    0.05
   5   0  -3    0.19    0.08
   5   0   3   -0.03    0.14
   6   0   3    0.04    0.17
  -6   0  -3    0.09    0.06
   6   0  -3    0.09    0.15
  -6   0  -3    0.05    0.09
   6   0  -3   -0.04    0.10
  -6   0   3    0.11    0.10
   7   0   3   -0.10    0.20
   7   0  -3   -0.03    0.12
  -7   0  -3    0.04    0.07
  -7   0   3    0.33    0.12
   7   0  -3    0.22    0.18
  -7   0  -3    0.00    0.10
  -8   0   3    0.24    0.13
   8   0  -3    0.10    0.12
  -8   0  -3    0.05    0.11
  -8   0  -3    0.01    0.08
   8   0   3   -0.01    0.22
   8   0  -3   -0.50    0.20
  -9   0  -3    0.02    0.14
   9   0  -3    0.18    0.16
   9   0   3   -0.37    0.25
  -9   0  -3   -0.03    0.10
  -9   0   3    0.21    0.14
   9   0  -3    0.23    0.25
 -10   0  -3   -0.03    0.16
 -10   0   3    0.06    0.16
  10   0  -3    0.19    0.19
  10   0  -3   -0.26    0.29
  10   0   3   -0.29    0.32
 -11   0   3   -0.16    0.17
  11   0   3    0.26    0.36
  11   0  -3    0.24    0.21
  11   0  -3    0.08    0.33
 -11   0  -3    0.10    0.18
  12   0  -3    0.08    0.24
 -12   0   3    0.02    0.20
  12   0   3   -0.33    0.40
  12   0  -3   -0.26    0.36
 -12   0  -3   -0.07    0.20
 -12   0   3    0.19    0.19
  13   0  -3    0.73    0.42
  13   0   3   -0.37    0.45
 -13   0  -3    0.09    0.23
 -13   0   3    0.16    0.23
  14   0   3   -0.69    0.50
 -14   0  -3   -0.23    0.25
  14   0  -3    0.01    0.45
 -14   0   3    0.11    0.25
  15   0  -3    0.39    0.52
 -15   0  -3    0.11    0.30
  15   0   3   -0.01    0.56
 -15   0   3   -0.08    0.27
 -16   0   3    0.45    0.32
  16   0   3    0.51    0.60
 -16   0  -3    0.43    0.31
  16   0  -3    0.11    0.53
  17   0   3   -0.32    0.69
   0  -1  -3   -0.02    0.04
   0  -1   3    0.06    0.04
   0  -1  -3    0.10    0.05
   0   1   3   -0.04    0.03
   0   1  -3    0.07    0.05
   0  -1   3    0.02    0.03
  -1   1   3    7.86    0.27
  -1  -1  -3    8.44    0.26
   1  -1   3    7.93    0.24
   1  -1   3    8.01    0.27
   1  -1   3    7.47    0.29
   1   1  -3    8.27    0.26
  -1  -1  -3    8.45    0.25
  -1   1  -3    8.50    0.25
  -1  -1   3    7.91    0.25
   1   1   3    8.03    0.25
   1  -1  -3    8.20    0.24
  -1  -1   3    8.17    0.25
   2   1  -3   92.64    2.50
   2   1  -3   86.44    2.48
  -2  -1  -3   87.36    2.47
  -2  -1  -3   87.03    2.50
   2  -1   3   82.35    2.51
  -2   1   3   81.76    2.50
  -2   1  -3   86.94    2.50
   2  -1  -3   86.34    2.49
   2   1   3   82.34    2.49
  -2  -1   3   84.92    2.48
   2  -1  -3   90.91    2.50
  -3  -1  -3    0.24    0.05
   3  -1   3    0.16    0.10
   3   1  -3    0.33    0.06
  -3  -1  -3    0.22    0.04
   3   1  -3    0.36    0.05
  -3   1   3    0.13    0.08
  -3   1  -3    0.22    0.06
   3  -1  -3    0.39    0.06
   3  -1  -3    0.45    0.08
   3   1   3    0.34    0.08
  -3  -1   3    0.25    0.06
   4   1  -3    1.47    0.10
   4   1  -3    1.47    0.11
   4  -1   3    0.98    0.14
  -4  -1  -3    1.07    0.08
  -4  -1  -3    1.08    0.07
  -4   1   3    1.45    0.11
   4  -1  -3    1.22    0.13
  -4  -1   3    1.38    0.10
  -4   1  -3    0.98    0.06
  -4   1  -3    1.10    0.08
   4   1   3    1.53    0.13
   4  -1  -3    1.43    0.09
   5   1  -3  105.76    3.09
   5   1  -3  106.62    3.09
  -5   1   3  103.88    3.07
  -5  -1  -3  110.65    3.05
   5  -1   3  107.13    3.13
  -5  -1  -3  108.23    3.09
   5   1   3  108.25    3.10
   5  -1  -3  107.15    3.10
  -5  -1   3  104.36    3.07
  -5   1  -3  107.89    3.09
   5  -1  -3   94.67    3.10
  -5   1  -3  112.75    3.04
  -6   1   3   39.02    1.18
   6   1  -3   38.45    1.21
  -6  -1  -3   39.95    1.18
   6  -1   3   39.70    1.26
  -6  -1  -3   40.38    1.16
   6   1  -3   40.26    1.18
  -6   1  -3   40.11    1.19
   6  -1  -3   38.26    1.24
  -6  -1   3   40.48    1.18
   6   1   3   40.23    1.22
  -6   1  -3   41.02    1.15
   6  -1  -3   40.31    1.19
   7   1  -3   52.04    1.59
   7  -1   3   52.41    1.63
   7   1  -3   52.08    1.55
  -7  -1  -3   52.80    1.55
  -7   1   3   52.08    1.54
  -7  -1  -3   54.11    1.52
   7  -1  -3   49.86    1.61
   7  -1  -3   52.30    1.56
  -7   1  -3   51.49    1.55
   7   1   3   53.05    1.60
  -7   1  -3   54.04    1.51
  -7  -1   3   52.25    1.54
  -8  -1  -3   48.33    1.48
  -8   1   3   50.43    1.47
   8   1  -3   50.43    1.48
   8  -1   3   49.99    1.58
   8   1  -3   50.01    1.54
  -8  -1  -3   51.28    1.45
  -8  -1   3   49.47    1.47
  -8   1  -3   51.74    1.44
  -8   1  -3   49.85    1.49
   8  -1  -3   49.87    1.49
   8  -1  -3   47.27    1.56
   8   1   3   48.54    1.54
   9   1  -3   29.91    1.03
  -9   1   3   29.70    0.93
   9   1  -3   29.62    0.94
  -9  -1  -3   31.51    0.91
  -9  -1  -3   29.82    0.94
   9  -1   3   31.80    1.09
   9  -1  -3   30.44    0.95
   9   1   3   31.97    1.05
  -9   1  -3   30.19    0.94
  -9  -1   3   29.62    0.93
   9  -1  -3   28.72    1.05
  -9   1  -3   30.99    0.89
  10   1  -3   19.90    0.67
 -10  -1  -3   19.72    0.66
  10   1  -3   20.09    0.80
  10  -1   3   20.87    0.86
 -10  -1  -3   20.57    0.64
 -10   1   3   19.96    0.66
  10   1   3   20.02    0.79
  10  -1  -3   19.41    0.81
 -10  -1   3   20.43    0.67
 -10   1  -3   20.38    0.68
  10  -1  -3   20.20    0.69
  11  -1   3   46.38    1.54
  11   1  -3   44.05    1.37
  11   1  -3   44.26    1.48
 -11  -1  -3   44.36    1.36
 -11   1   3   43.67    1.34
  11   1   3   45.25    1.48
 -11   1  -3   44.78    1.37
  11  -1  -3   45.18    1.51
  11  -1  -3   44.05    1.38
 -11  -1   3   44.03    1.35
  12   1  -3   21.34    0.90
 -12  -1  -3   20.41    0.70
  12  -1   3   20.92    0.95
  12  -1  -3   20.63    0.92
  12  -1  -3   18.95    0.72
 -12  -1   3   18.96    0.69
 -12  -1   3   20.00    0.69
 -12   1  -3   20.10    0.71
  12   1   3   21.55    0.92
  13   1  -3   15.42    0.85
  13  -1   3   17.21    0.92
 -13   1   3   16.74    0.65
 -13  -1  -3   17.21    0.64
  13  -1  -3   18.74    0.87
 -13   1  -3   16.54    0.65
  13   1   3   17.19    0.89
 -13  -1   3   17.52    0.63
 -14   1   3   12.86    0.59
  14  -1   3   13.19    0.87
 -14  -1  -3   13.26    0.56
  14   1  -3   14.23    0.83
 -14   1  -3   12.10    0.57
  14  -1  -3   13.17    0.79
  14   1   3   13.24    0.85
 -14  -1   3   12.87    0.57
  15  -1   3   13.08    0.92
  15   1  -3   12.49    0.90
 -15  -1  -3   12.62    0.59
 -15   1   3   10.67    0.57
  15  -1  -3   13.33    0.83
 -15  -1   3   12.11    0.58
 -15   1  -3   12.92    0.59
  15   1   3   13.03    0.90
  16   1  -3    6.41    0.69
 -16   1   3    5.20    0.41
  16  -1   3    6.68    0.75
  16   1   3    5.86    0.73
 -16   1  -3    5.69    0.42
  17  -1   3    2.84    0.71
 -17   1   3    3.68    0.39
  17   1   3    5.61    0.77
 -17   1  -3    3.74    0.41
   0  -2   3  676.69   20.07
   0  -2   3  663.72   20.19
   0   2   3  724.52   20.14
   0   2  -3  706.78   20.28
   0  -2  -3  714.51   20.10
   0  -2  -3  727.47   20.29
  -1  -2  -3  333.76   10.40
   1  -2   3  363.32   10.40
   1   2  -3  341.61   10.39
  -1  -2  -3  376.15   10.33
   1  -2   3  365.79   10.28
   1  -2  -3  372.26   10.40
  -1  -2   3  364.83   10.32
   1   2   3  359.62   10.34
   1  -2  -3  372.10   10.32
  -1   2  -3  361.51   10.39
  -1  -2   3  345.46   10.33
   2  -2   3  328.10    9.51
   2   2  -3  349.02    9.63
  -2  -2  -3  334.50    9.63
   2  -2   3  328.22    9.57
   2   2  -3  345.62    9.59
  -2   2   3  315.71    9.55
  -2  -2   3  325.28    9.56
   2   2   3  323.79    9.54
   2  -2  -3  338.52    9.56
  -2   2  -3  342.88    9.66
  -3   2   3  573.48   16.93
   3   2  -3  578.52   16.99
  -3  -2  -3  595.19   17.10
   3   2  -3  614.90   17.09
  -3  -2  -3  618.32   16.94
   3  -2   3  579.77   17.07
   3   2   3  565.31   17.01
   3  -2  -3  621.01   17.01
  -3   2  -3  602.24   17.15
   3  -2  -3  591.73   17.14
  -3  -2   3  568.61   16.95
   4  -2   3  213.30    6.25
  -4   2   3  205.69    6.20
  -4  -2  -3  217.50    6.18
   4   2  -3  223.61    6.24
  -4  -2  -3  216.75    6.25
   4   2  -3  214.95    6.20
   4   2   3  213.08    6.21
  -4   2  -3  212.38    6.24
   4  -2  -3  221.70    6.24
   4  -2  -3  222.47    6.22
  -4  -2   3  213.15    6.20
  -5  -2  -3   76.09    2.18
   5   2  -3   75.09    2.19
  -5  -2  -3   76.38    2.16
   5   2  -3   75.84    2.18
  -5   2   3   68.91    2.19
   5  -2   3   76.18    2.24
  -5   2  -3   75.97    2.19
   5  -2  -3   72.77    2.22
   5  -2  -3   75.76    2.19
  -5  -2   3   76.14    2.17
  -5   2  -3   76.72    2.14
   5   2   3   73.77    2.20
  -6  -2  -3  170.15    4.71
  -6   2   3  158.45    4.73
   6   2  -3  164.17    4.76
   6   2  -3  168.20    4.76
   6  -2   3  164.92    4.81
  -6  -2  -3  169.46    4.76
  -6   2  -3  161.97    4.77
  -6  -2   3  165.69    4.72
   6   2   3  156.01    4.76
   6  -2  -3  157.41    4.79
   6  -2  -3  165.14    4.77
  -6   2  -3  170.60    4.69
   7   2  -3  111.97    3.28
   7  -2   3  110.45    3.34
  -7   2   3  111.03    3.24
  -7  -2  -3  114.20    3.22
   7   2  -3  112.62    3.26
  -7  -2  -3  115.36    3.26
   7   2   3  110.91    3.29
   7  -2  -3  110.99    3.27
  -7   2  -3  116.37    3.20
   7  -2  -3  104.68    3.31
  -7   2  -3  112.36    3.27
  -7  -2   3  112.92    3.24
  -8  -2  -3   57.51    1.70
  -8  -2  -3   58.49    1.68
   8   2  -3   57.70    1.70
  -8   2   3   57.65    1.70
   8  -2   3   58.82    1.83
   8   2  -3   57.33    1.76
   8   2   3   55.55    1.76
   8  -2  -3   57.14    1.72
   8  -2  -3   54.94    1.80
  -8   2  -3   59.55    1.66
  -8   2  -3   58.49    1.72
  -8  -2   3   57.89    1.70
  -9   2   3   31.24    0.98
   9   2  -3   32.18    1.08
  -9  -2  -3   32.12    0.99
   9  -2   3   33.77    1.17
   9   2  -3   31.59    0.98
  -9  -2  -3   32.69    0.97
  -9   2  -3   32.49    1.01
  -9  -2   3   32.70    0.99
   9   2   3   32.17    1.07
   9  -2  -3   32.77    1.01
   9  -2  -3   30.58    1.11
  10   2  -3   14.59    0.66
 -10  -2  -3   14.10    0.48
  10  -2   3   13.70    0.75
 -10   2   3   14.35    0.50
  10   2  -3   14.08    0.50
 -10  -2  -3   14.03    0.51
  10  -2  -3   14.75    0.54
  10   2   3   13.32    0.63
 -10   2  -3   13.56    0.51
 -10  -2   3   13.77    0.51
  10  -2  -3   13.78    0.68
 -11  -2  -3    4.88    0.31
 -11   2   3    4.19    0.31
  11   2  -3    4.34    0.44
  11   2  -3    4.02    0.28
 -11  -2  -3    4.50    0.28
  11  -2   3    4.55    0.50
  11  -2  -3    4.33    0.44
 -11  -2   3    4.48    0.30
  11   2   3    5.15    0.42
  11  -2  -3    4.19    0.31
 -11  -2   3    4.49    0.33
 -11   2  -3    4.15    0.29
 -12  -2  -3    8.48    0.41
  12  -2   3    7.94    0.62
  12   2  -3    7.93    0.56
  12  -2  -3    8.89    0.45
  12  -2  -3    8.62    0.58
 -12  -2   3    7.46    0.41
  12   2   3    8.04    0.57
 -12  -2   3    7.94    0.38
 -12   2  -3    7.97    0.43
 -13   2   3    1.02    0.26
 -13  -2  -3    1.18    0.23
  13   2  -3    0.89    0.44
  13  -2   3   -0.01    0.50
  13  -2  -3    0.92    0.45
 -13  -2   3    0.83    0.23
 -13   2  -3    0.63    0.26
 -13  -2   3    0.68    0.22
  13   2   3    0.41    0.46
 -14  -2  -3    0.49    0.26
  14  -2   3   -0.09    0.54
  14   2  -3    0.85    0.51
 -14   2   3    0.30    0.28
 -14   2  -3    0.46    0.27
 -14  -2   3    0.44    0.24
  14  -2  -3    0.18    0.45
  14   2   3    0.35    0.51
  15   2  -3    0.58    0.54
 -15   2   3   -0.13    0.29
  15  -2   3    0.15    0.56
  15  -2  -3    0.48    0.50
  15   2   3    0.62    0.56
 -15   2  -3    0.24    0.30
  16  -2   3   -0.32    0.58
 -16   2   3    0.17    0.32
  16   2  -3    1.31    0.59
  16   2   3    0.22    0.60
 -16   2  -3    0.36    0.33
 -17   2   3    1.22    0.36
  17  -2   3    0.46    0.67
 -17   2  -3    1.10    0.39
  17   2   3    0.42    0.69
   0   3  -3   -0.01    0.04
   0  -3  -3   -0.04    0.05
   0  -3   3    0.01    0.07
   0  -3  -3   -0.09    0.06
   0  -3   3    0.00    0.05
   0   3   3   -0.01    0.05
  -1  -3  -3    0.12    0.05
   1   3  -3    0.17    0.06
   1  -3   3    0.13    0.04
  -1  -3  -3    0.07    0.06
   1  -3   3    0.19    0.08
  -1  -3   3    0.07    0.06
  -1  -3   3    0.15    0.07
  -1   3  -3    0.05    0.05
   1  -3  -3    0.12    0.06
   1  -3  -3    0.16    0.05
   1   3   3    0.17    0.06
   1  -3  -3    0.16    0.05
   2  -3   3    6.01    0.19
   2   3  -3    6.36    0.20
  -2  -3  -3    5.35    0.22
   2   3  -3    6.23    0.22
  -2  -3  -3    5.92    0.21
   2  -3  -3    5.89    0.21
   2  -3  -3    5.82    0.22
   2  -3  -3    5.81    0.21
  -2  -3   3    5.81    0.22
  -2   3  -3    5.87    0.20
   2   3   3    5.74    0.21
  -3  -3  -3   31.26    0.92
   3   3  -3   31.80    0.91
   3  -3   3   31.30    0.90
  -3   3   3   29.83    0.93
   3  -3   3   29.28    0.96
  -3  -3  -3   31.96    0.91
   3   3  -3   31.45    0.93
  -3  -3   3   30.66    0.92
   3  -3  -3   31.29    0.92
  -3   3  -3   30.91    0.92
   3  -3  -3   31.66    0.92
   3   3   3   30.91    0.93
  -4  -3  -3   34.50    0.99
  -4  -3  -3   34.24    0.99
   4  -3   3   32.11    1.05
   4   3  -3   33.59    1.01
   4   3  -3   34.22    0.99
  -4   3   3   31.80    1.03
  -4   3  -3   35.54    0.98
   4  -3  -3   35.37    1.02
   4   3   3   32.66    1.01
  -4  -3   3   32.45    0.99
   4  -3  -3   33.48    1.01
  -4   3  -3   33.37    1.00
  -5  -3  -3    1.38    0.10
  -5   3   3    1.27    0.17
   5   3  -3    1.29    0.15
  -5  -3  -3    1.35    0.10
   5  -3   3    1.25    0.20
   5   3  -3    1.31    0.09
   5  -3  -3    1.20    0.11
  -5  -3   3    1.40    0.12
  -5   3  -3    1.45    0.07
   5   3   3    1.45    0.14
   5  -3  -3    1.60    0.17
  -5   3  -3    1.18    0.12
  -6   3   3   18.37    0.64
   6   3  -3   18.49    0.64
   6  -3   3   19.45    0.73
  -6  -3  -3   19.57    0.59
   6   3  -3   19.23    0.58
  -6  -3  -3   19.97    0.59
   6   3   3   18.81    0.65
   6  -3  -3   18.71    0.61
  -6   3  -3   19.32    0.61
  -6  -3   3   19.34    0.61
   6  -3  -3   19.27    0.66
   7   3  -3   20.02    0.71
  -7  -3  -3   21.22    0.64
  -7  -3  -3   21.49    0.64
   7  -3   3   20.20    0.81
  -7   3   3   20.31    0.67
   7   3  -3   20.47    0.63
   7   3   3   20.66    0.72
   7  -3  -3   20.29    0.67
  -7   3  -3   19.79    0.66
   7  -3  -3   20.85    0.74
  -7  -3   3   20.46    0.66
  -7   3  -3   21.05    0.60
   8   3  -3   43.21    1.29
  -8  -3  -3   43.88    1.28
  -8   3   3   44.21    1.30
   8  -3   3   43.08    1.45
   8   3  -3   42.41    1.35
  -8  -3  -3   43.27    1.29
   8  -3  -3   44.12    1.39
   8  -3  -3   42.26    1.31
  -8   3  -3   43.41    1.31
  -8  -3   3   43.39    1.30
   8   3   3   43.78    1.37
  -9   3   3   15.86    0.54
   9   3  -3   16.34    0.67
   9  -3   3   15.03    0.78
   9   3  -3   15.72    0.53
  -9  -3  -3   16.26    0.54
  -9  -3  -3   15.94    0.53
   9  -3  -3   15.72    0.69
   9   3   3   16.42    0.64
  -9   3  -3   15.49    0.55
   9  -3  -3   16.72    0.56
  -9  -3   3   15.96    0.55
  10   3  -3   17.10    0.73
  10  -3   3   16.43    0.84
 -10  -3  -3   16.99    0.58
 -10  -3  -3   16.76    0.57
  10   3  -3   17.38    0.58
 -10   3   3   16.86    0.58
 -10  -3   3   17.13    0.57
  10  -3  -3   17.30    0.75
 -10  -3   3   17.17    0.59
  10   3   3   17.99    0.74
  10  -3  -3   16.87    0.62
 -10   3  -3   16.84    0.60
  11  -3   3   11.78    0.75
 -11  -3  -3   10.94    0.43
 -11  -3  -3   10.48    0.44
  11   3  -3   11.20    0.65
 -11   3  -3   11.27    0.46
  11  -3  -3   12.23    0.64
  11  -3  -3   10.64    0.47
 -11  -3   3   10.92    0.45
 -11  -3   3   11.02    0.44
  11   3   3   10.10    0.59
  12   3  -3   27.05    1.04
  12  -3   3   25.21    1.10
 -12  -3  -3   25.47    0.84
  12  -3  -3   27.13    1.05
  12  -3  -3   24.53    0.89
 -12  -3   3   25.32    0.84
 -12   3  -3   26.18    0.87
 -12  -3   3   25.86    0.86
  12   3   3   27.21    1.04
 -13  -3  -3    5.62    0.38
 -13   3   3    4.73    0.35
  13  -3   3    5.59    0.60
  13   3  -3    4.59    0.54
 -13   3  -3    5.33    0.37
  13   3   3    5.52    0.55
 -13  -3   3    5.49    0.39
  13  -3  -3    4.75    0.52
  14  -3   3    7.62    0.67
 -14   3   3    7.40    0.49
  14   3  -3    8.62    0.66
 -14   3  -3    6.76    0.48
  14   3   3    6.89    0.62
  14  -3  -3    6.59    0.57
 -15   3   3    4.12    0.39
  15   3  -3    5.06    0.69
  15  -3   3    4.61    0.65
 -15   3  -3    4.64    0.40
  15   3   3    4.91    0.65
  16  -3   3    6.26    0.73
  16   3  -3    9.79    0.78
 -16   3   3    7.28    0.53
  16   3   3    8.91    0.78
 -16   3  -3    7.26    0.54
 -17   3   3    1.62    0.39
  17   3  -3    3.62    0.68
  17  -3   3    0.62    0.67
  17   3   3    3.09    0.74
 -17   3  -3    2.60    0.40
   0  -4   3    0.36    0.09
   0   4  -3    0.34    0.05
   0  -4  -3    0.43    0.07
   0  -4   3    0.25    0.06
   0   4   3    0.41    0.07
   0  -4  -3    0.35    0.06
   1  -4   3   38.86    1.18
   1  -4   3   39.40    1.14
   1   4  -3   39.21    1.15
  -1  -4  -3   40.48    1.15
  -1   4  -3   39.46    1.15
   1  -4  -3   39.80    1.15
   1  -4  -3   39.36    1.15
  -1  -4   3   40.18    1.15
   1   4   3   38.15    1.15
   1  -4  -3   38.68    1.15
  -1  -4   3   38.66    1.17
   2  -4   3    5.64    0.26
   2  -4   3    5.47    0.19
  -2  -4  -3    5.87    0.20
   2   4  -3    5.80    0.18
   2   4  -3    5.28    0.23
  -2  -4  -3    5.60    0.21
   2   4   3    5.21    0.21
  -2   4  -3    5.67    0.20
  -2  -4   3    5.66    0.21
   2  -4  -3    5.47    0.23
   2  -4  -3    5.48    0.21
   2  -4  -3    5.52    0.20
  -3  -4  -3   26.25    0.78
   3   4  -3   27.11    0.77
   3   4  -3   26.95    0.81
   3  -4   3   25.90    0.77
  -3  -4  -3   25.03    0.79
   3  -4   3   25.42    0.83
  -3  -4   3   26.63    0.79
   3  -4  -3   26.62    0.79
  -3   4  -3   25.51    0.79
   3  -4  -3   27.35    0.80
   3  -4  -3   26.54    0.79
   3   4   3   26.08    0.80
   4   4  -3    1.31    0.08
  -4  -4  -3    1.41    0.10
  -4   4   3    1.26    0.15
   4  -4   3    1.14    0.09
  -4  -4  -3    1.45    0.11
   4   4  -3    1.22    0.14
   4  -4   3    1.28    0.18
   4  -4  -3    1.36    0.12
   4  -4  -3    1.30    0.12
   4   4   3    1.28    0.13
  -4  -4   3    1.36    0.12
  -4   4  -3    1.40    0.12
  -5   4   3    9.18    0.40
  -5  -4  -3    9.42    0.32
  -5  -4  -3    9.51    0.31
   5  -4   3    8.31    0.44
   5   4  -3    9.50    0.37
   5   4  -3    9.09    0.29
  -5   4  -3    8.90    0.33
   5  -4  -3    9.41    0.36
   5   4   3    8.86    0.35
  -5  -4   3    9.07    0.34
  -5   4  -3    9.57    0.32
   5  -4  -3    9.08    0.34
   6   4  -3    0.14    0.16
   6  -4   3   -0.21    0.23
  -6   4   3    0.27    0.17
  -6  -4  -3    0.45    0.09
  -6  -4  -3    0.29    0.11
   6   4  -3    0.08    0.08
  -6   4  -3    0.08    0.13
   6   4   3    0.20    0.15
  -6  -4   3    0.50    0.12
   6  -4  -3    0.14    0.16
   6  -4  -3    0.25    0.13
  -6   4  -3    0.31    0.06
   7  -4   3    6.10    0.43
  -7  -4  -3    6.70    0.29
   7   4  -3    7.16    0.27
  -7  -4  -3    7.75    0.28
   7   4  -3    7.20    0.39
  -7   4   3    6.78    0.35
  -7  -4   3    6.76    0.32
  -7   4  -3    7.24    0.23
   7   4   3    7.14    0.37
  -7   4  -3    7.33    0.32
   7  -4  -3    8.29    0.40
   7  -4  -3    7.31    0.32
  -8   4   3    0.65    0.17
   8  -4   3    0.20    0.31
  -8  -4  -3    0.72    0.13
   8   4  -3    0.69    0.13
   8   4  -3    0.66    0.21
  -8  -4  -3    0.69    0.13
   8   4   3    0.80    0.25
   8  -4  -3    0.87    0.25
   8  -4  -3    0.46    0.17
  -8  -4   3    0.94    0.17
  -8   4  -3    0.69    0.16
  -9   4   3    1.79    0.20
  -9  -4  -3    1.56    0.16
  -9  -4  -3    1.36    0.16
   9  -4   3    1.42    0.38
   9   4  -3    1.80    0.30
   9   4   3    1.48    0.28
  -9  -4   3    1.11    0.13
  -9  -4   3    1.55    0.19
   9  -4  -3    1.38    0.22
  -9   4  -3    1.21    0.19
   9  -4  -3    1.31    0.29
 -10  -4  -3    1.02    0.18
  10   4  -3    0.46    0.33
 -10   4   3    1.24    0.19
  10  -4   3    0.49    0.40
 -10  -4  -3    1.24    0.17
 -10  -4   3    0.89    0.16
 -10  -4   3    0.78    0.21
 -10   4  -3    0.50    0.20
  10  -4  -3    1.21    0.32
  10   4   3    1.41    0.30
  10  -4  -3    0.91    0.24
 -11  -4  -3    0.60    0.19
  11  -4   3    0.60    0.43
 -11  -4  -3    0.82    0.18
  11   4  -3    0.36    0.37
 -11  -4   3    0.71    0.21
 -11  -4   3    0.77    0.17
 -11   4  -3    0.70    0.22
  11  -4  -3    0.64    0.26
  11   4   3    0.32    0.36
  11  -4  -3    0.83    0.36
  12  -4   3    0.15    0.47
  12   4  -3    0.27    0.41
 -12  -4   3    0.41    0.23
  12  -4  -3    0.61    0.36
  12  -4  -3    0.18    0.29
 -12   4  -3    0.33    0.25
  12   4   3    0.28    0.40
 -13   4   3    0.84    0.29
  13  -4   3    0.60    0.50
  13   4  -3    0.59    0.47
  13   4   3    0.61    0.45
 -13   4  -3    0.87    0.28
  13  -4  -3    1.48    0.43
 -13  -4   3    0.72    0.26
 -14   4   3    0.03    0.31
  14   4  -3    0.79    0.52
  14  -4   3    0.22    0.53
  14   4   3   -0.05    0.46
  14  -4  -3    0.77    0.42
 -14   4  -3    0.06    0.30
  15   4  -3    0.68    0.57
 -15   4   3   -0.30    0.32
  15  -4   3   -0.13    0.55
 -15   4  -3   -0.02    0.29
  15   4   3    0.26    0.57
  16  -4   3   -0.15    0.59
  16   4  -3   -0.10    0.62
 -16   4   3   -0.13    0.35
 -16   4  -3    0.37    0.35
  16   4   3    0.24    0.62
  17   4  -3    1.49    0.68
 -17   4   3    0.48    0.38
  17  -4   3   -0.58    0.64
  17   4   3    0.93    0.66
 -17   4  -3    0.56    0.38
   0  -5   3    0.01    0.07
   0   5   3    0.09    0.08
   0  -5  -3    0.06    0.08
   0  -5   3    0.02    0.10
   0  -5  -3    0.01    0.06
   0   5  -3   -0.04    0.06
   1  -5   3    6.28    0.23
   1   5  -3    6.64    0.22
  -1  -5  -3    6.13    0.25
  -1  -5  -3    6.32    0.21
   1  -5   3    5.97    0.28
  -1  -5   3    6.49    0.23
   1   5   3    6.07    0.25
  -1  -5   3    6.47    0.28
   1  -5  -3    6.41    0.25
   1  -5  -3    6.43    0.25
   1  -5  -3    6.55    0.22
  -1   5  -3    6.07    0.22
  -2  -5  -3    2.05    0.15
   2   5  -3    2.35    0.11
   2  -5   3    2.46    0.19
  -2  -5  -3    2.23    0.11
   2  -5   3    2.32    0.13
   2   5  -3    2.16    0.15
  -2  -5   3    2.18    0.15
   2  -5  -3    2.55    0.17
  -2   5  -3    2.17    0.14
   2   5   3    1.95    0.13
   2  -5  -3    1.77    0.14
   2  -5  -3    2.07    0.13
   3  -5   3   41.21    1.19
  -3  -5  -3   41.13    1.20
  -3  -5  -3   42.18    1.21
   3  -5   3   41.25    1.26
   3   5  -3   39.88    1.22
   3  -5  -3   41.62    1.21
  -3   5  -3   41.78    1.21
   3   5   3   40.73    1.22
   3  -5  -3   39.96    1.22
  -3  -5   3   40.04    1.21
   3  -5  -3   39.90    1.21
   4  -5   3    8.40    0.38
   4   5  -3    8.37    0.33
  -4  -5  -3    7.88    0.31
  -4  -5  -3    7.48    0.29
   4   5  -3    8.40    0.25
   4  -5   3    8.19    0.28
  -4  -5   3    8.27    0.32
   4   5   3    7.63    0.32
   4  -5  -3    8.21    0.31
  -4   5  -3    8.54    0.29
   4  -5  -3    8.46    0.29
   4  -5  -3    8.55    0.34
  -5   5   3   17.68    0.65
   5  -5   3   18.52    0.67
   5   5  -3   18.29    0.63
  -5  -5  -3   18.82    0.58
  -5  -5  -3   19.22    0.59
   5   5  -3   18.92    0.55
   5   5   3   17.93    0.62
  -5  -5   3   18.56    0.60
   5  -5  -3   18.53    0.60
  -5   5  -3   18.47    0.58
   5  -5  -3   19.24    0.62
  -5   5  -3   18.70    0.59
   6   5  -3   12.07    0.48
  -6  -5  -3   11.06    0.40
   6   5  -3   12.11    0.36
  -6   5   3   11.29    0.49
  -6  -5  -3   11.31    0.38
   6  -5   3   11.21    0.54
   6  -5  -3   11.46    0.41
   6  -5  -3   12.25    0.45
  -6   5  -3   11.12    0.41
  -6  -5   3   11.23    0.41
   6   5   3   10.90    0.47
  -7  -5  -3   46.92    1.36
  -7  -5  -3   46.01    1.37
   7  -5   3   45.02    1.48
   7   5  -3   44.70    1.41
  -7   5   3   45.12    1.42
   7   5   3   46.56    1.42
  -7  -5   3   45.13    1.35
  -7  -5   3   45.28    1.37
   7  -5  -3   45.74    1.39
   7  -5  -3   47.90    1.42
  -7   5  -3   47.77    1.39
   8  -5   3    8.22    0.56
  -8  -5  -3    7.79    0.34
  -8   5   3    7.85    0.41
  -8  -5  -3    8.34    0.32
   8   5  -3    8.11    0.47
   8  -5  -3    8.91    0.43
  -8   5  -3    7.72    0.37
   8  -5  -3    8.11    0.35
  -8  -5   3    8.01    0.29
  -8  -5   3    7.85    0.37
   8   5   3    7.45    0.46
   9  -5   3   21.11    0.94
  -9   5   3   21.64    0.75
  -9  -5  -3   23.12    0.74
   9   5  -3   23.21    0.85
  -9  -5  -3   23.62    0.73
   9   5   3   23.49    0.86
   9  -5  -3   23.09    0.76
  -9  -5   3   22.28    0.75
   9  -5  -3   25.19    0.85
  -9   5  -3   22.54    0.77
  10  -5   3   10.23    0.72
 -10  -5  -3   11.67    0.46
  10   5  -3   11.77    0.59
  10  -5  -3   12.38    0.59
  10   5   3   11.99    0.58
  10  -5  -3   11.98    0.51
 -10   5  -3   11.43    0.48
 -10  -5   3   12.25    0.48
  11  -5   3   29.22    1.27
  11   5  -3   36.54    1.22
 -11  -5  -3   34.99    1.06
  11  -5  -3   32.45    1.09
  11  -5  -3   34.83    1.17
 -11   5  -3   33.83    1.08
 -11  -5   3   33.18    1.07
  11   5   3   34.17    1.20
 -12  -5  -3    4.66    0.30
  12  -5   3    3.77    0.56
  12   5  -3    4.94    0.51
  12  -5  -3    5.30    0.47
 -12   5  -3    5.40    0.36
  12   5   3    5.78    0.52
 -12  -5   3    5.57    0.40
  12  -5  -3    4.52    0.38
  13  -5   3   11.38    0.84
  13   5  -3   13.47    0.81
 -13   5   3   11.99    0.58
 -13  -5   3   12.29    0.53
  13   5   3   12.16    0.77
 -13   5  -3   13.11    0.59
  13  -5  -3   11.92    0.68
  14  -5   3    4.41    0.62
 -14   5   3    4.89    0.40
  14   5  -3    5.58    0.61
 -14   5  -3    4.98    0.40
  14   5   3    4.37    0.55
 -14  -5   3    4.64    0.36
  15  -5   3    6.07    0.69
  15   5  -3    5.92    0.69
 -15   5   3    6.40    0.47
  15   5   3    7.03    0.65
 -15   5  -3    6.27    0.46
 -16   5   3    1.43    0.39
  16   5  -3    1.69    0.64
  16  -5   3    1.40    0.60
  16   5   3    2.44    0.65
 -16   5  -3    1.33    0.39
  17   5  -3    6.12    0.78
  17  -5   3    4.61    0.68
   0  -6  -3  153.73    4.46
   0  -6   3  161.65    4.45
   0  -6   3  148.75    4.49
   0   6  -3  156.60    4.48
   0   6   3  156.43    4.47
   0  -6  -3  153.95    4.48
   1   6  -3   63.66    1.90
   1   6  -3   63.92    1.87
  -1  -6  -3   64.51    1.86
   1  -6   3   64.42    1.91
   1  -6   3   64.90    1.86
  -1  -6  -3   64.13    1.87
   1  -6  -3   66.00    1.88
   1  -6  -3   64.54    1.87
   1   6   3   63.71    1.88
  -1  -6   3   64.88    1.87
  -1   6  -3   64.20    1.87
   1  -6  -3   63.34    1.87
  -1  -6   3   62.93    1.90
   2   6  -3   59.12    1.72
  -2  -6  -3   60.44    1.72
  -2  -6  -3   58.01    1.74
   2  -6   3   59.22    1.78
   2   6  -3   58.50    1.76
   2  -6   3   60.74    1.73
   2  -6  -3   58.74    1.74
   2   6   3   58.91    1.75
  -2  -6   3   59.70    1.74
   2  -6  -3   58.32    1.74
   2  -6  -3   61.33    1.74
  -2   6  -3   60.95    1.74
   3   6  -3   89.64    2.75
   3  -6   3   93.91    2.71
  -3  -6  -3   96.80    2.72
  -3  -6  -3   96.47    2.73
   3  -6   3   92.84    2.78
   3  -6  -3   95.88    2.74
   3   6   3   95.35    2.75
   3  -6  -3   93.85    2.74
  -3  -6   3   92.31    2.73
  -3   6  -3   93.78    2.74
   3  -6  -3   94.65    2.73
   4  -6   3  124.49    3.62
   4   6  -3  126.80    3.68
   4  -6   3  122.96    3.70
  -4  -6  -3  129.24    3.65
  -4  -6  -3  124.71    3.64
   4  -6  -3  127.37    3.66
   4  -6  -3  128.69    3.65
  -4   6  -3  128.18    3.67
   4  -6  -3  125.53    3.67
  -4  -6   3  125.36    3.64
   4   6   3  125.46    3.67
   5  -6   3   55.17    1.61
  -5   6   3   53.86    1.65
  -5  -6  -3   50.80    1.61
   5  -6   3   53.93    1.70
   5   6  -3   58.52    1.65
  -5  -6  -3   55.78    1.61
   5  -6  -3   56.13    1.64
   5   6   3   55.03    1.64
  -5  -6   3   55.33    1.62
  -5   6  -3   55.52    1.63
   5  -6  -3   54.23    1.63
  -6   6   3   12.05    0.53
  -6  -6  -3   11.61    0.43
  -6  -6  -3   11.76    0.41
   6   6  -3   12.00    0.51
   6  -6   3   11.89    0.53
  -6  -6   3   12.12    0.45
   6  -6  -3   12.31    0.46
  -6   6  -3   13.00    0.45
   6  -6  -3   11.98    0.44
  -6   6  -3   11.78    0.44
   6   6   3   12.00    0.51
  -7  -6  -3    7.63    0.34
   7   6  -3    7.98    0.41
   7  -6   3    7.21    0.51
  -7   6   3    8.17    0.44
  -7   6  -3    7.59    0.35
   7  -6  -3    7.46    0.38
  -7  -6   3    7.97    0.36
   7   6   3    7.81    0.44
   7  -6  -3    8.03    0.34
   8  -6   3   35.11    1.26
  -8  -6  -3   37.40    1.15
  -8   6   3   37.58    1.19
   8   6  -3   38.94    1.23
  -8  -6   3   37.06    1.15
   8  -6  -3   37.81    1.19
  -8   6  -3   37.48    1.17
   8   6   3   37.40    1.20
   8  -6  -3   38.17    1.16
   9  -6   3   12.37    0.66
  -9   6   3   12.69    0.53
  -9  -6  -3   12.34    0.48
   9   6  -3   14.01    0.64
   9  -6  -3   12.88    0.53
  -9   6  -3   13.57    0.52
  -9  -6   3   12.70    0.51
   9  -6  -3   13.24    0.58
   9   6   3   13.42    0.63
  10   6  -3    7.82    0.50
 -10  -6  -3    7.05    0.38
  10  -6   3    6.45    0.55
  10  -6  -3    6.75    0.45
 -10  -6   3    6.50    0.38
  10   6   3    6.86    0.47
  10  -6  -3    7.20    0.42
 -10   6  -3    6.57    0.37
  11   6  -3    4.31    0.46
 -11  -6  -3    4.31    0.28
  11  -6   3    3.88    0.52
  11  -6  -3    3.84    0.34
  11  -6  -3    4.63    0.39
  11   6   3    4.48    0.47
 -11  -6   3    4.23    0.31
 -11   6  -3    4.52    0.33
  12   6  -3    1.49    0.47
 -12  -6  -3    1.29    0.25
  12  -6   3    0.61    0.49
 -12   6  -3    1.58    0.27
  12   6   3    1.66    0.45
 -12  -6   3    1.04    0.27
  12  -6  -3    0.88    0.32
  12  -6  -3    0.70    0.37
  13  -6   3   -0.35    0.50
  13   6  -3    0.66    0.48
 -13   6   3    0.23    0.28
  13   6   3    0.94    0.48
 -13   6  -3    0.10    0.27
 -13  -6   3    0.00    0.26
  13  -6  -3    0.17    0.35
 -14   6   3    0.35    0.33
  14  -6   3   -0.54    0.53
  14   6  -3    0.81    0.54
 -14  -6   3    0.35    0.30
 -14   6  -3    0.50    0.30
  14   6   3    0.64    0.52
 -15   6   3   -0.13    0.35
  15  -6   3   -0.86    0.57
  15   6  -3   -0.58    0.56
  15   6   3   -0.01    0.55
 -15   6  -3    0.29    0.35
  16   6  -3    1.07    0.68
 -16   6   3   -0.40    0.37
  16  -6   3   -0.14    0.58
 -16   6  -3    0.67    0.38
  16   6   3    0.74    0.63
   0   7  -3   -0.14    0.08
   0  -7   3    0.23    0.16
   0   7   3   -0.07    0.12
   0  -7   3   -0.10    0.11
   0  -7  -3    0.10    0.12
   0  -7  -3    0.00    0.07
  -1   7   3    5.63    0.27
   1  -7   3    5.37    0.25
  -1  -7  -3    5.17    0.19
  -1  -7  -3    5.31    0.26
   1   7  -3    5.34    0.32
   1   7  -3    5.31    0.20
   1  -7   3    4.99    0.32
  -1  -7   3    5.55    0.25
  -1   7  -3    5.30    0.21
   1  -7  -3    5.36    0.21
   1   7   3    5.02    0.28
   1  -7  -3    5.40    0.26
   2   7  -3    0.57    0.18
  -2  -7  -3    0.64    0.14
   2  -7   3    0.67    0.17
   2  -7   3    0.72    0.12
  -2  -7  -3    0.56    0.06
  -2  -7   3    0.58    0.13
   2  -7  -3    0.61    0.13
   2  -7  -3    0.67    0.14
   2   7   3    0.77    0.14
   2  -7  -3    0.56    0.10
  -2   7  -3    0.85    0.10
   3  -7   3    2.90    0.24
   3  -7   3    2.80    0.19
  -3  -7  -3    2.55    0.18
  -3  -7  -3    2.50    0.10
   3   7  -3    2.74    0.23
   3  -7  -3    2.84    0.18
   3  -7  -3    2.76    0.20
  -3  -7   3    2.96    0.21
   3  -7  -3    2.86    0.19
  -3   7  -3    2.88    0.18
   3   7   3    2.98    0.20
  -4  -7  -3    8.48    0.32
   4  -7   3    8.77    0.44
   4  -7   3    8.36    0.32
   4   7  -3    8.31    0.37
  -4  -7   3    7.71    0.35
   4  -7  -3    7.44    0.31
   4   7   3    7.94    0.35
   4  -7  -3    7.94    0.34
   4  -7  -3    8.22    0.35
  -4   7  -3    8.66    0.32
  -5  -7  -3    0.08    0.15
  -5   7   3    0.33    0.17
   5  -7   3    0.09    0.13
   5   7  -3   -0.16    0.20
   5  -7   3    0.09    0.24
   5  -7  -3    0.14    0.14
   5  -7  -3    0.24    0.16
  -5  -7   3    0.17    0.16
  -5   7  -3    0.06    0.14
   5  -7  -3   -0.02    0.18
   5   7   3    0.11    0.17
  -6   7   3    8.32    0.46
   6   7  -3    9.27    0.46
  -6  -7  -3    9.07    0.37
   6  -7   3    8.61    0.50
   6   7   3    9.39    0.42
  -6  -7   3    9.14    0.39
   6  -7  -3    8.44    0.37
   6  -7  -3    8.91    0.40
  -6   7  -3    8.13    0.39
  -6   7  -3    8.47    0.37
  -7   7   3    0.66    0.26
   7   7  -3    0.97    0.27
  -7  -7  -3    0.62    0.18
   7  -7   3    0.54    0.30
  -7  -7   3    0.77    0.19
   7  -7  -3    1.21    0.22
   7  -7  -3    0.96    0.20
   7   7   3    1.09    0.23
  -7   7  -3    1.18    0.19
   8  -7   3    5.33    0.44
   8   7  -3    5.84    0.40
  -8  -7  -3    5.30    0.32
  -8   7   3    5.19    0.37
   8  -7  -3    5.70    0.36
   8   7   3    5.71    0.38
  -8  -7   3    5.63    0.35
  -8   7  -3    5.60    0.31
   8  -7  -3    5.18    0.35
   9  -7   3    2.01    0.37
   9   7  -3    1.17    0.33
  -9  -7  -3    1.05    0.21
  -9   7  -3    1.36    0.24
   9  -7  -3    1.47    0.26
   9  -7  -3    1.01    0.25
  -9  -7   3    1.25    0.23
   9   7   3    1.73    0.31
  10   7  -3    9.81    0.62
  10  -7   3    9.07    0.67
 -10  -7  -3    9.14    0.42
 -10   7  -3    9.14    0.46
 -10  -7   3    9.92    0.46
  10  -7  -3    8.83    0.52
  10  -7  -3    8.68    0.44
  10   7   3    9.40    0.56
  11  -7   3    0.50    0.46
 -11  -7  -3    0.33    0.23
  11   7  -3    0.33    0.41
  11  -7  -3    0.70    0.30
  11  -7  -3    0.27    0.29
  11   7   3    0.57    0.40
 -11   7  -3    0.58    0.27
 -11  -7   3    0.55    0.25
 -12  -7  -3    8.37    0.42
 -12   7   3    6.57    0.47
  12  -7   3    7.28    0.63
  12   7  -3    7.27    0.60
 -12  -7   3    7.60    0.45
  12   7   3    8.08    0.59
  12  -7  -3    7.66    0.50
  12  -7  -3    7.81    0.52
 -12   7  -3    7.00    0.47
  13  -7   3   -0.15    0.51
 -13  -7  -3    0.29    0.27
 -13   7   3    0.36    0.32
  13   7  -3    0.38    0.50
  13   7   3   -0.29    0.47
 -13   7  -3   -0.06    0.30
 -13  -7   3   -0.13    0.28
  14  -7   3    2.68    0.59
  14   7  -3    3.06    0.60
 -14   7   3    2.45    0.38
 -14   7  -3    2.33    0.37
  14   7   3    2.56    0.57
 -14  -7   3    2.15    0.33
  15   7  -3    0.94    0.61
  15  -7   3    0.12    0.55
 -15   7   3   -0.24    0.36
 -15   7  -3   -0.13    0.36
  15   7   3    1.08    0.57
  16   7  -3    4.01    0.71
  16  -7   3    3.17    0.62
  16   7   3    4.12    0.69
   0  -8   3    1.71    0.16
   0  -8  -3    1.78    0.12
   0  -8  -3    1.83    0.17
   0  -8   3    1.86    0.20
   0   8   3    1.75    0.18
   0   8  -3    2.00    0.12
  -1   8   3   27.15    0.88
   1   8  -3   29.41    0.92
   1   8  -3   28.26    0.84
  -1  -8  -3   28.20    0.83
   1  -8   3   28.65    0.86
  -1  -8  -3   27.71    0.88
   1  -8   3   28.65    0.92
   1  -8  -3   28.89    0.88
  -1  -8   3   27.30    0.86
  -1   8  -3   28.42    0.85
   1   8   3   27.66    0.89
   1  -8  -3   28.33    0.85
  -2  -8  -3    3.66    0.23
   2   8  -3    3.78    0.25
   2  -8   3    4.19    0.30
   2  -8   3    3.58    0.23
  -2  -8  -3    3.86    0.15
   2  -8  -3    3.85    0.26
   2  -8  -3    4.04    0.20
  -2   8  -3    3.97    0.20
   2   8   3    3.79    0.23
   2  -8  -3    4.33    0.26
  -2  -8   3    3.47    0.26
  -3  -8  -3   20.93    0.69
   3  -8   3   22.02    0.67
   3  -8   3   22.12    0.76
   3   8  -3   21.62    0.73
   3  -8  -3   22.03    0.70
  -3   8  -3   20.93    0.67
   3   8   3   20.57    0.70
   3  -8  -3   21.43    0.67
  -3  -8   3   21.28    0.69
   3  -8  -3   21.58    0.70
  -4  -8  -3    6.09    0.30
   4  -8   3    6.16    0.42
   4   8  -3    6.47    0.40
   4  -8   3    6.79    0.31
   4  -8  -3    5.95    0.33
   4   8   3    6.74    0.38
  -4  -8   3    6.55    0.33
   4  -8  -3    6.80    0.33
   4  -8  -3    6.93    0.30
  -4   8  -3    7.07    0.29
  -5  -8  -3   22.30    0.73
   5  -8   3   23.68    0.83
   5   8  -3   22.40    0.79
   5  -8   3   22.73    0.72
   5  -8  -3   22.72    0.72
   5   8   3   21.41    0.75
  -5   8  -3   22.71    0.72
   5  -8  -3   22.29    0.75
  -5  -8   3   22.29    0.74
   5  -8  -3   21.62    0.76
  -6  -8  -3    0.02    0.18
   6   8  -3    0.46    0.25
   6  -8   3    0.04    0.18
  -6   8   3    0.16    0.23
   6  -8   3    0.12    0.25
  -6  -8   3    0.22    0.17
  -6   8  -3    0.10    0.16
   6  -8  -3   -0.08    0.17
   6  -8  -3    0.43    0.19
   6   8   3    0.06    0.23
  -7  -8  -3    1.34    0.20
  -7   8   3    1.46    0.31
   7  -8   3    1.43    0.32
   7   8  -3    1.51    0.29
   7   8   3    1.23    0.28
   7  -8  -3    1.34    0.22
   7  -8  -3    1.70    0.23
  -7  -8   3    1.45    0.22
  -7   8  -3    1.21    0.19
   8   8  -3    2.68    0.34
  -8   8   3    2.96    0.35
   8  -8   3    2.53    0.36
  -8  -8  -3    2.20    0.23
   8  -8  -3    2.67    0.28
  -8   8  -3    2.28    0.25
   8   8   3    2.88    0.34
  -8  -8   3    2.88    0.26
   8  -8  -3    2.31    0.24
   9  -8   3    3.62    0.44
   9   8  -3    4.09    0.38
  -9  -8  -3    3.54    0.27
   9   8   3    3.93    0.37
  -9   8  -3    4.11    0.30
  -9  -8   3    3.55    0.29
   9  -8  -3    3.87    0.32
   9  -8  -3    3.73    0.29
 -10  -8  -3    0.20    0.22
  10   8  -3   -0.22    0.33
  10  -8   3   -0.18    0.40
  10   8   3    0.03    0.33
  10  -8  -3    0.22    0.25
 -10  -8   3    0.29    0.25
 -10   8  -3    0.03    0.25
  10  -8  -3    0.25    0.29
  11   8  -3   -0.04    0.42
 -11  -8  -3    0.00    0.25
  11  -8   3   -0.77    0.43
 -11   8  -3   -0.29    0.26
  11  -8  -3   -0.16    0.30
  11  -8  -3    0.47    0.31
  11   8   3   -0.01    0.41
 -11  -8   3   -0.12    0.27
 -12   8   3    0.29    0.30
  12  -8   3    0.02    0.47
  12   8  -3    0.71    0.48
 -12  -8  -3    0.28    0.27
  12   8   3    0.16    0.42
 -12  -8   3    0.21    0.29
 -12   8  -3    0.41    0.30
 -13   8   3    0.27    0.33
  13  -8   3    0.49    0.51
  13   8  -3    0.06    0.52
 -13  -8  -3   -0.05    0.29
 -13  -8   3   -0.10    0.30
 -13   8  -3    0.29    0.32
  13   8   3   -0.20    0.48
 -14   8   3    0.16    0.34
  14  -8   3   -0.93    0.51
  14   8  -3    0.35    0.56
 -14   8  -3   -0.28    0.33
 -14  -8   3    0.12    0.33
  14   8   3    0.14    0.49
  15   8  -3    0.49    0.61
  15  -8   3   -0.52    0.54
 -15   8   3   -0.03    0.37
 -15   8  -3    0.18    0.37
  15   8   3    0.45    0.59
   0   9   3   -0.12    0.17
   0  -9   3    0.10    0.19
   0   9  -3    0.08    0.10
   0  -9   3   -0.25    0.15
   0  -9  -3   -0.16    0.09
   0  -9  -3   -0.14    0.17
  -1   9   3    1.50    0.19
  -1  -9  -3    1.40    0.10
   1   9  -3    0.99    0.24
   1  -9   3    1.46    0.24
  -1  -9  -3    1.37    0.19
   1  -9   3    1.22    0.17
  -1   9  -3    1.06    0.12
  -1  -9   3    1.03    0.18
   1  -9  -3    1.37    0.17
   1   9   3    1.15    0.20
   1  -9  -3    1.24    0.12
  -2  -9  -3    0.23    0.18
   2  -9   3    0.04    0.15
   2   9  -3    0.42    0.21
   2  -9   3    0.37    0.23
  -2   9   3    0.41    0.18
   2  -9  -3    0.15    0.17
  -2  -9   3    0.36    0.17
   2  -9  -3    0.02    0.16
   2  -9  -3    0.24    0.12
  -2   9  -3    0.22    0.12
   2   9   3    0.15    0.18
   3  -9   3    7.20    0.41
   3   9  -3    7.09    0.43
  -3  -9  -3    7.62    0.36
   3  -9   3    7.80    0.33
  -3  -9   3    6.63    0.35
  -3   9  -3    7.61    0.31
   3  -9  -3    6.65    0.36
   3   9   3    6.93    0.39
   3  -9  -3    7.48    0.30
   3  -9  -3    7.48    0.35
   4  -9   3    0.06    0.25
   4  -9   3    0.12    0.16
  -4  -9  -3    0.05    0.16
   4   9  -3    0.04    0.24
  -4   9  -3    0.04    0.15
   4  -9  -3   -0.28    0.19
   4  -9  -3    0.20    0.18
   4  -9  -3    0.12    0.16
   4   9   3   -0.15    0.21
  -4  -9   3   -0.02    0.18
   5  -9   3    3.35    0.33
   5   9  -3    2.13    0.27
  -5  -9  -3    2.20    0.21
   5  -9   3    2.58    0.22
   5  -9  -3    2.26    0.27
  -5  -9   3    2.27    0.22
  -5   9  -3    2.34    0.20
   5  -9  -3    2.52    0.23
   5   9   3    2.55    0.28
   5  -9  -3    2.34    0.21
   6   9  -3    0.20    0.25
   6  -9   3    0.71    0.31
  -6  -9  -3    0.06    0.20
  -6   9   3    0.01    0.25
   6   9   3    0.14    0.26
   6  -9  -3    0.17    0.19
  -6  -9   3    0.14    0.21
  -6   9  -3    0.24    0.18
   6  -9  -3    0.05    0.20
  -7   9   3    3.74    0.36
   7   9  -3    4.17    0.38
   7  -9   3    4.66    0.41
  -7  -9  -3    4.01    0.28
   7   9   3    4.64    0.35
  -7   9  -3    4.23    0.31
   7  -9  -3    4.49    0.31
  -7  -9   3    4.02    0.30
   7  -9  -3    4.40    0.32
   8  -9   3    0.74    0.36
  -8   9   3    0.57    0.31
  -8  -9  -3    0.12    0.22
   8   9  -3    0.35    0.34
   8  -9  -3    0.45    0.26
   8   9   3    0.36    0.28
   8  -9  -3    0.19    0.21
  -8   9  -3    0.28    0.22
  -8  -9   3    0.56    0.24
   9   9  -3    8.67    0.60
   9  -9   3    8.77    0.62
  -9  -9  -3    7.36    0.42
   9  -9  -3    8.03    0.45
  -9  -9   3    7.99    0.45
   9  -9  -3    8.02    0.45
  -9   9  -3    7.69    0.42
   9   9   3    8.23    0.57
  10  -9   3    0.71    0.42
  10   9  -3    0.22    0.41
 -10  -9  -3    0.36    0.26
  10  -9  -3    0.33    0.30
 -10   9  -3    0.13    0.26
 -10  -9   3    0.08    0.26
  10   9   3    0.50    0.39
  10  -9  -3    0.26    0.29
  11  -9   3    4.10    0.52
 -11  -9  -3    3.91    0.32
  11   9  -3    3.23    0.50
 -11   9   3    3.77    0.35
  11   9   3    3.76    0.46
 -11  -9   3    3.95    0.34
 -11   9  -3    3.71    0.33
  11  -9  -3    4.15    0.38
  11  -9  -3    3.92    0.37
 -12   9   3    0.00    0.32
  12   9  -3   -0.35    0.48
  12  -9   3   -0.04    0.48
 -12  -9  -3    0.04    0.27
 -12   9  -3    0.05    0.31
  12   9   3    0.66    0.48
 -12  -9   3   -0.11    0.31
  13   9  -3    1.79    0.57
 -13   9   3    1.44    0.36
 -13  -9  -3    1.50    0.33
  13  -9   3    1.50    0.55
 -13  -9   3    1.30    0.33
  13   9   3    2.29    0.55
 -13   9  -3    1.84    0.35
  14  -9   3    0.33    0.53
 -14   9   3   -0.15    0.36
  14   9  -3    0.00    0.57
  14   9   3    1.06    0.57
 -14  -9   3    0.04    0.35
 -14   9  -3    0.41    0.37
  15  -9   3    2.63    0.60
  15   9  -3    3.51    0.67
 -15  -9   3    2.26    0.39
   0 -10  -3    2.27    0.24
   0  10   3    2.53    0.22
   0 -10   3    2.19    0.22
   0  10  -3    2.98    0.30
   0 -10  -3    2.39    0.18
   1 -10   3    0.70    0.18
   1  10  -3    0.57    0.24
   1 -10   3    0.60    0.25
  -1 -10  -3    0.67    0.20
  -1  10   3    0.57    0.20
   1 -10  -3    0.65    0.13
  -1  10  -3    0.75    0.13
   1 -10  -3    0.72    0.21
   1  10   3    0.46    0.21
  -1 -10   3    0.33    0.17
   2  10  -3   11.93    0.53
   2 -10   3   12.33    0.57
  -2 -10  -3   12.75    0.50
  -2  10   3   13.09    0.51
   2 -10   3   12.57    0.49
  -2  10  -3   12.81    0.44
  -2 -10   3   11.88    0.49
   2  10   3   12.40    0.52
   2 -10  -3   12.63    0.50
   2 -10  -3   12.74    0.44
   3 -10   3    1.42    0.20
   3  10  -3    1.44    0.28
  -3 -10  -3    1.16    0.22
   3 -10   3    1.71    0.26
   3 -10  -3    1.02    0.21
  -3 -10   3    1.15    0.21
  -3  10  -3    1.14    0.16
   3 -10  -3    1.25    0.17
   3  10   3    1.12    0.22
   3 -10  -3    1.30    0.22
  -4 -10  -3    0.52    0.19
   4 -10   3    0.21    0.19
   4  10  -3    0.30    0.27
   4 -10   3    0.85    0.29
   4  10   3    0.21    0.24
   4 -10  -3    0.06    0.17
  -4  10  -3    0.19    0.16
   4 -10  -3    0.14    0.22
  -4 -10   3   -0.09    0.20
   4 -10  -3    0.57    0.20
  -5 -10  -3    0.22    0.21
   5 -10   3    0.16    0.29
   5  10  -3    0.23    0.25
   5 -10   3    0.03    0.20
  -5  10  -3    0.14    0.18
   5  10   3    0.10    0.26
   5 -10  -3   -0.09    0.22
   5 -10  -3    0.28    0.23
   5 -10  -3    0.09    0.18
  -5 -10   3    0.28    0.22
   6  10  -3   12.15    0.57
  -6 -10  -3   10.90    0.50
  -6  10   3   11.07    0.57
   6 -10   3   12.79    0.61
   6 -10  -3   11.55    0.47
  -6  10  -3   11.08    0.46
   6  10   3   12.84    0.55
  -6 -10   3   11.92    0.51
   6 -10  -3   12.40    0.53
  -7  10   3    3.39    0.37
  -7 -10  -3    2.95    0.28
   7  10  -3    3.89    0.40
   7 -10   3    2.58    0.39
  -7  10  -3    3.20    0.26
   7  10   3    2.50    0.33
  -7 -10   3    3.07    0.29
   7 -10  -3    3.77    0.31
   7 -10  -3    3.19    0.28
   8  10  -3    0.63    0.33
   8 -10   3    1.34    0.38
  -8 -10  -3    0.50    0.24
   8 -10  -3    0.51    0.26
   8 -10  -3    0.87    0.26
  -8 -10   3    0.60    0.26
  -8  10  -3    0.37    0.23
   8  10   3    1.11    0.35
  -9 -10  -3    0.17    0.25
   9 -10   3    0.30    0.40
   9  10  -3   -0.17    0.39
  -9 -10   3    0.22    0.28
  -9  10  -3    0.02    0.25
   9 -10  -3    0.42    0.27
   9 -10  -3    0.53    0.28
   9  10   3    0.86    0.38
 -10  10   3    0.95    0.29
 -10 -10  -3    1.24    0.28
  10  10  -3    1.31    0.44
  10 -10   3    1.26    0.43
 -10 -10   3    1.21    0.29
  10 -10  -3    1.08    0.31
 -10  10  -3    1.00    0.26
  10  10   3    0.55    0.41
  10 -10  -3    0.89    0.31
  11 -10   3    0.50    0.45
  11  10  -3    0.09    0.47
 -11  10   3    0.03    0.31
 -11 -10  -3   -0.09    0.27
 -11 -10   3    0.16    0.30
 -11  10  -3    0.05    0.29
  11  10   3    0.72    0.45
  12 -10   3    0.65    0.50
  12  10  -3    1.09    0.52
 -12 -10  -3    0.90    0.31
 -12  10   3    0.78    0.34
  12  10   3    1.47    0.52
 -12  10  -3    1.42    0.34
 -12 -10   3    1.23    0.33
  13  10  -3    0.95    0.57
  13 -10   3    0.72    0.55
 -13  10   3    0.35    0.32
 -13 -10  -3    1.19    0.32
 -13 -10   3    0.54    0.36
 -13  10  -3    0.58    0.35
  13  10   3    0.41    0.54
  14  10  -3    0.51    0.60
  14 -10   3   -0.57    0.52
 -14  10   3   -0.22    0.37
 -14  10  -3    0.46    0.38
  14  10   3    1.08    0.58
 -14 -10   3    0.33    0.34
   0  11   3   -0.12    0.22
   0 -11  -3    0.10    0.22
   0  11  -3   -0.08    0.25
   0 -11   3    0.31    0.20
   1  11  -3    2.22    0.32
  -1 -11  -3    2.18    0.26
   1 -11   3    1.80    0.23
  -1  11   3    2.58    0.26
   1 -11   3    2.21    0.29
  -1  11  -3    2.04    0.33
   1 -11  -3    2.63    0.26
   1  11   3    2.51    0.26
  -1 -11   3    2.40    0.24
   2  11  -3    1.66    0.28
  -2  11   3    1.49    0.24
  -2 -11  -3    1.21    0.22
   2 -11   3    1.63    0.22
   2 -11   3    2.02    0.30
   2 -11  -3    1.61    0.17
   2  11   3    1.47    0.26
  -2  11  -3    1.93    0.18
  -2 -11   3    1.33    0.23
   2 -11  -3    1.29    0.26
  -3 -11  -3    5.35    0.34
   3  11  -3    5.28    0.39
   3 -11   3    5.82    0.40
   3 -11   3    5.82    0.37
  -3  11   3    5.80    0.40
  -3 -11   3    5.42    0.37
   3 -11  -3    6.03    0.37
   3 -11  -3    5.30    0.35
   3  11   3    5.71    0.37
   3 -11  -3    5.88    0.30
  -3  11  -3    6.17    0.31
   4 -11   3    0.14    0.27
   4 -11   3    0.02    0.22
  -4 -11  -3    0.34    0.23
   4  11  -3    0.12    0.27
   4  11   3    0.46    0.27
  -4 -11   3    0.01    0.20
   4 -11  -3    0.10    0.25
   4 -11  -3    0.12    0.19
   4 -11  -3    0.01    0.23
  -4  11  -3    0.11    0.16
   5 -11   3    0.36    0.25
   5  11  -3   -0.04    0.32
  -5 -11  -3    0.54    0.24
   5 -11   3    0.82    0.33
  -5 -11   3    0.31    0.22
   5 -11  -3    0.53    0.23
   5  11   3    0.83    0.26
  -5  11  -3    0.36    0.19
   5 -11  -3    0.16    0.28
   5 -11  -3    0.45    0.20
   6 -11   3    0.93    0.34
  -6 -11  -3    0.58    0.24
   6  11  -3    0.43    0.31
  -6  11   3    0.22    0.30
   6  11   3    0.71    0.32
  -6 -11   3    0.70    0.26
  -6  11  -3    0.66    0.20
   6 -11  -3    0.54    0.26
   6 -11  -3    0.33    0.22
   6 -11  -3    0.12    0.32
   7 -11   3    2.76    0.40
  -7 -11  -3    2.18    0.29
  -7  11   3    2.56    0.38
   7  11  -3    3.12    0.38
   7 -11  -3    2.53    0.31
  -7 -11   3    2.65    0.30
   7  11   3    2.17    0.36
  -7  11  -3    2.51    0.26
   7 -11  -3    2.61    0.28
   8  11  -3    1.56    0.42
   8 -11   3    1.28    0.40
  -8 -11  -3    1.67    0.29
  -8  11   3    1.69    0.28
   8  11   3    1.56    0.39
   8 -11  -3    2.15    0.29
  -8  11  -3    2.13    0.27
  -8 -11   3    1.51    0.30
   8 -11  -3    1.81    0.31
   9  11  -3    2.07    0.42
  -9 -11  -3    1.22    0.28
  -9  11   3    1.87    0.29
   9 -11   3    1.43    0.43
   9  11   3    0.74    0.41
  -9 -11   3    1.27    0.31
   9 -11  -3    1.38    0.32
  -9  11  -3    1.51    0.28
 -10 -11  -3    0.00    0.29
  10  11  -3    0.07    0.40
 -10  11   3    0.04    0.30
  10 -11   3    0.73    0.44
  10  11   3    0.56    0.40
 -10 -11   3    0.34    0.31
 -10  11  -3    0.10    0.28
  11  11  -3    2.77    0.53
 -11  11   3    2.65    0.36
 -11 -11  -3    2.41    0.35
  11 -11   3    3.33    0.52
  11  11   3    2.24    0.51
 -11  11  -3    2.51    0.35
 -11 -11   3    2.57    0.36
 -12 -11  -3    0.75    0.34
 -12  11   3    1.48    0.37
  12  11  -3    0.48    0.55
  12 -11   3    0.44    0.50
 -12 -11   3    0.48    0.34
 -12  11  -3    0.96    0.35
  12  11   3    1.51    0.53
  13  11  -3    1.19    0.59
  13 -11   3   -0.30    0.53
 -13 -11  -3   -0.03    0.34
 -13  11   3    0.33    0.37
  13  11   3    0.70    0.56
 -13 -11   3    0.56    0.35
 -13  11  -3    0.90    0.37
  14 -11   3    0.67    0.56
 -14 -11   3    0.39    0.39
   0  12   3    3.44    0.31
   0 -12   3    3.16    0.28
   0 -12  -3    3.02    0.30
   0  12  -3    2.75    0.33
   1  12  -3    4.72    0.38
   1 -12   3    4.69    0.31
  -1  12   3    4.63    0.33
  -1 -12  -3    4.98    0.34
   1 -12  -3    5.07    0.34
  -1  12  -3    4.44    0.39
   1  12   3    4.74    0.35
  -1 -12   3    5.43    0.37
   2 -12   3    3.63    0.30
   2  12  -3    3.39    0.37
  -2  12   3    4.10    0.32
  -2 -12  -3    3.54    0.31
   2 -12   3    4.58    0.38
  -2 -12   3    3.42    0.30
   2 -12  -3    3.66    0.31
   2  12   3    3.33    0.30
  -3 -12  -3    5.15    0.35
   3 -12   3    6.27    0.41
   3  12  -3    5.38    0.40
   3 -12   3    5.02    0.39
  -3  12   3    5.81    0.42
   3 -12  -3    5.57    0.32
   3  12   3    5.08    0.38
  -3 -12   3    5.78    0.40
   3 -12  -3    5.10    0.37
  -4 -12  -3    1.71    0.28
   4 -12   3    1.57    0.28
  -4  12   3    1.95    0.29
   4 -12   3    1.89    0.36
   4  12  -3    1.59    0.36
  -4  12   3    1.82    0.21
   4 -12  -3    1.63    0.30
   4 -12  -3    1.39    0.23
   4  12   3    1.66    0.32
  -4  12  -3    1.64    0.21
   4 -12  -3    1.81    0.27
  -4 -12   3    1.63    0.28
   5  12  -3    1.94    0.36
  -5  12   3    2.74    0.24
  -5 -12  -3    2.16    0.27
   5 -12   3    3.08    0.38
   5 -12  -3    2.67    0.25
   5  12   3    2.25    0.32
   5 -12  -3    2.49    0.35
  -5 -12   3    2.60    0.30
   5 -12  -3    3.17    0.29
  -5  12  -3    2.63    0.25
  -6  12   3    1.43    0.25
  -6 -12  -3    1.41    0.29
   6  12  -3    1.48    0.39
   6 -12   3    1.32    0.37
  -6  12   3    1.93    0.34
   6 -12  -3    1.17    0.27
   6 -12  -3    1.97    0.37
   6 -12  -3    1.41    0.27
   6  12   3    1.70    0.36
  -6  12  -3    1.44    0.23
  -6 -12   3    1.42    0.30
  -7 -12  -3    0.74    0.28
  -7  12   3    0.53    0.25
   7  12  -3    0.52    0.37
   7 -12   3    1.46    0.39
   7 -12  -3    0.73    0.30
  -7  12  -3    0.60    0.24
   7  12   3    0.79    0.36
  -7 -12   3    1.12    0.30
   8 -12   3    1.40    0.41
  -8  12   3    0.99    0.28
   8  12  -3    0.57    0.42
  -8 -12  -3    0.96    0.29
  -8 -12   3    0.42    0.30
   8  12   3    0.41    0.39
   8 -12  -3    0.66    0.29
  -8  12  -3    0.82    0.28
   9 -12   3    0.69    0.42
  -9 -12  -3    0.94    0.31
   9  12  -3    0.42    0.42
  -9  12   3    0.93    0.30
   9  12   3    1.16    0.43
  -9  12  -3    0.61    0.28
  -9 -12   3    0.66    0.32
  10 -12   3    0.27    0.45
  10  12  -3    0.49    0.48
 -10 -12  -3    0.39    0.30
 -10  12   3    0.70    0.32
 -10  12  -3    0.70    0.31
  10  12   3    0.42    0.45
 -10 -12   3    0.07    0.32
  11 -12   3    0.46    0.46
 -11  12   3   -0.52    0.33
 -11 -12  -3    0.33    0.34
  11  12  -3    0.71    0.52
  11  12   3    0.05    0.49
 -11 -12   3    0.61    0.34
 -11  12  -3    0.32    0.33
 -12 -12  -3   -0.26    0.33
  12 -12   3   -0.32    0.51
 -12  12   3    0.52    0.36
  12  12  -3    0.52    0.57
 -12 -12   3   -0.13    0.35
 -12  12  -3    0.27    0.35
  12  12   3    0.39    0.53
 -13 -12  -3    0.05    0.37
  13 -12   3   -0.37    0.49
 -13  12  -3    0.55    0.37
 -13 -12   3    0.24    0.37
   0  13   3   -0.26    0.27
   0  13  -3    0.17    0.35
   0 -13   3    0.10    0.25
   0 -13  -3    0.18    0.28
  -1  13   3    0.08    0.27
  -1 -13  -3   -0.11    0.27
   1 -13   3    0.06    0.27
   1  13  -3   -0.31    0.34
  -1  13  -3    0.29    0.35
   1 -13  -3   -0.06    0.28
  -1 -13   3   -0.16    0.25
   1  13   3   -0.07    0.28
  -2  13   3    0.14    0.28
   2  13  -3    0.28    0.35
   2 -13   3   -0.13    0.25
  -2 -13  -3   -0.02    0.28
   2 -13  -3   -0.12    0.28
  -2  13  -3   -0.47    0.34
  -2 -13   3    0.18    0.26
   2  13   3    0.48    0.30
   3 -13   3    0.96    0.35
   3 -13   3    0.52    0.29
  -3  13   3    0.86    0.31
   3  13  -3    0.78    0.33
  -3 -13  -3    0.42    0.28
   3 -13  -3    1.16    0.30
   3  13   3    0.66    0.32
  -3 -13   3    0.75    0.28
  -4  13   3    1.13    0.30
   4 -13   3    2.02    0.37
   4 -13   3    1.86    0.31
   4  13  -3    1.20    0.38
  -4 -13  -3    0.74    0.30
   4 -13  -3    1.67    0.32
   4  13   3    1.40    0.34
  -4 -13   3    1.27    0.30
  -5 -13  -3    0.64    0.30
   5  13  -3    0.81    0.40
  -5  13   3    0.75    0.30
   5 -13   3    1.01    0.37
   5  13   3    0.60    0.34
  -5 -13   3    1.03    0.31
   5 -13  -3    1.10    0.29
   5 -13  -3    0.93    0.36
  -6  13   3   -0.11    0.24
   6  13  -3    0.75    0.40
  -6 -13  -3    0.47    0.30
   6 -13   3    0.51    0.37
  -6 -13   3    0.52    0.31
   6  13   3    0.52    0.37
   6 -13  -3    0.33    0.28
   6 -13  -3    0.89    0.41
  -6  13  -3    0.24    0.24
   7 -13   3    0.56    0.38
  -7 -13  -3    0.36    0.30
  -7  13   3    0.26    0.28
   7  13  -3    0.37    0.39
  -7 -13   3    0.22    0.31
   7 -13  -3    0.51    0.28
   7  13   3    0.44    0.39
  -7  13  -3    0.33    0.26
  -8 -13  -3    0.85    0.32
  -8  13   3    1.06    0.30
   8  13  -3    1.71    0.47
   8 -13   3    1.51    0.43
   8  13   3    1.66    0.40
  -8 -13   3    1.31    0.34
  -8  13  -3    0.82    0.30
   9 -13   3    0.11    0.42
  -9 -13  -3    0.22    0.34
  -9  13   3    0.20    0.31
   9  13  -3    0.91    0.45
  -9 -13   3    0.11    0.33
  -9  13  -3    0.70    0.30
   9  13   3    0.56    0.44
  10  13  -3    0.68    0.51
 -10  13   3    0.49    0.36
 -10 -13  -3    0.52    0.34
  10 -13   3   -0.14    0.44
 -10 -13   3    0.31    0.36
  10  13   3    1.09    0.49
 -10  13  -3    0.68    0.32
 -11 -13  -3    0.16    0.35
  11  13  -3    0.25    0.55
  11 -13   3   -0.06    0.49
 -11  13   3    0.07    0.37
 -11  13  -3    0.56    0.35
  11  13   3   -0.02    0.51
 -11 -13   3   -0.07    0.38
 -12 -13  -3    1.34    0.38
  12 -13   3    1.05    0.50
 -12  13   3    1.77    0.40
 -12 -13   3    1.63    0.40
 -12  13  -3    1.16    0.40
   0  14   3    1.34    0.33
   0  14  -3    1.15    0.39
   0 -14   3    1.57    0.30
   0 -14  -3    1.35    0.33
  -1  14   3    2.93    0.36
  -1 -14  -3    3.30    0.36
   1  14  -3    3.09    0.43
   1 -14   3    2.69    0.33
  -1  14  -3    3.15    0.43
   1  14   3    3.12    0.34
  -1 -14   3    3.08    0.33
   1 -14  -3    3.22    0.36
   2  14  -3    0.19    0.38
   2 -14   3    0.44    0.32
  -2 -14  -3    0.42    0.31
  -2  14   3    0.67    0.33
   2 -14  -3    0.68    0.32
   2  14   3   -0.15    0.32
  -2  14  -3    0.92    0.35
  -2 -14   3    0.36    0.29
   3 -14   3    4.00    0.38
  -3  14   3    3.50    0.36
   3  14  -3    2.95    0.41
  -3 -14  -3    3.93    0.37
  -3  14  -3    2.96    0.41
   3 -14  -3    3.37    0.40
  -3 -14   3    3.61    0.35
   3  14   3    3.49    0.40
   4 -14   3    0.37    0.38
  -4  14   3    0.70    0.32
  -4 -14  -3    0.77    0.32
   4  14  -3    1.03    0.38
   4  14   3    0.65    0.36
   4 -14  -3    0.80    0.37
  -4 -14   3    0.33    0.31
   5  14  -3    0.99    0.42
  -5 -14  -3    0.81    0.29
  -5  14   3    0.71    0.34
   5 -14   3    1.01    0.38
   5  14   3    0.58    0.34
  -5 -14   3    0.62    0.32
   5 -14  -3    1.35    0.40
  -6 -14  -3    0.22    0.31
   6 -14   3    0.63    0.41
  -6  14   3   -0.25    0.34
   6  14  -3    0.52    0.44
  -6 -14   3   -0.35    0.32
   6  14   3   -0.11    0.38
   7  14  -3    0.67    0.47
  -7 -14  -3    1.29    0.34
   7 -14   3    1.16    0.42
   7 -14  -3    1.43    0.35
   7  14   3    1.85    0.43
  -7 -14   3    1.31    0.35
  -8  14   3    0.23    0.30
  -8 -14  -3    0.39    0.33
   8  14  -3    0.92    0.49
   8 -14   3    0.01    0.44
   8  14   3    0.20    0.44
  -8 -14   3    0.51    0.35
   9 -14   3    0.02    0.43
   9  14  -3    0.15    0.52
  -9  14   3   -0.55    0.33
  -9 -14  -3    0.16    0.34
   9  14   3    0.12    0.47
  -9 -14   3    0.20    0.36
  -9  14  -3   -0.02    0.30
  10 -14   3   -0.13    0.45
 -10  14   3    0.42    0.37
 -10 -14  -3    0.38    0.38
  10  14  -3    0.35    0.53
  10  14   3   -0.18    0.49
 -10  14  -3    0.61    0.34
 -10 -14   3   -0.30    0.36
  11 -14   3   -0.42    0.49
 -11  14   3   -0.10    0.36
 -11  14  -3    0.32    0.38
   0  15  -3    0.23    0.40
   0 -15  -3   -0.04    0.32
   0 -15   3    0.16    0.33
   0  15   3    0.20    0.34
   1 -15   3    0.30    0.34
   1  15  -3    0.63    0.41
  -1 -15  -3    0.71    0.34
  -1  15   3   -0.06    0.33
   1  15   3    0.15    0.34
   1 -15  -3    0.04    0.33
  -1 -15   3    0.18    0.31
  -1  15  -3    0.23    0.37
  -2  15   3    0.36    0.34
  -2 -15  -3    0.45    0.34
   2 -15   3    0.74    0.35
   2  15  -3    0.63    0.43
   2  15   3    0.69    0.37
  -2  15  -3    0.26    0.39
  -2 -15   3    0.44    0.32
   2 -15  -3    0.91    0.38
  -3  15   3    0.18    0.33
  -3 -15  -3   -0.09    0.33
   3  15  -3    0.17    0.43
  -3  15  -3   -0.14    0.34
   3 -15  -3   -0.23    0.38
  -3 -15   3    0.06    0.32
   3  15   3   -0.01    0.37
  -4  15   3   -0.13    0.34
  -4 -15  -3    0.54    0.35
   4  15  -3    0.43    0.39
   4  15   3   -0.01    0.38
  -4  15  -3   -0.09    0.39
   4 -15  -3    0.30    0.37
  -4 -15   3    0.74    0.33
   5  15  -3    3.30    0.50
  -5  15   3    2.41    0.38
  -5 -15  -3    2.30    0.37
   5 -15   3    1.93    0.44
   5  15   3    2.70    0.44
  -5 -15   3    1.91    0.38
   6  15  -3    0.92    0.47
  -6 -15  -3   -0.07    0.34
   6 -15   3    0.17    0.41
  -6 -15   3    0.38    0.35
   6  15   3    0.10    0.41
  -7 -15  -3    0.87    0.36
   7  15  -3    1.16    0.49
   7 -15   3    0.45    0.41
   7  15   3    1.07    0.45
  -7 -15   3    1.31    0.38
   8  15  -3    0.44    0.52
   8 -15   3   -0.10    0.42
  -8 -15  -3    0.14    0.38
   8  15   3    0.87    0.48
  -8 -15   3    0.37    0.40
   9 -15   3   -0.02    0.45
  -9 -15  -3    0.79    0.39
   9  15  -3    1.27    0.55
  -9 -15   3    0.54    0.39
   9  15   3    1.52    0.51
  10 -15   3    0.60    0.49
   0  16  -3    0.63    0.40
   0 -16  -3    0.90    0.37
   0  16   3   -0.19    0.37
   0 -16   3    0.76    0.37
  -1 -16  -3   -0.30    0.35
   1 -16   3    0.66    0.35
   1  16  -3    0.76    0.40
  -1  16   3    0.24    0.38
   1 -16  -3    0.34    0.37
  -1  16  -3    0.14    0.42
  -1 -16   3   -0.06    0.36
   1  16   3    0.24    0.39
  -2 -16  -3    1.80    0.39
  -2  16   3    2.05    0.38
   2  16  -3    1.70    0.47
   2 -16  -3    1.69    0.43
   2  16   3    1.87    0.41
  -2 -16   3    1.25    0.38
  -2  16  -3    1.95    0.45
  -3 -16  -3    0.50    0.36
   3  16  -3    0.78    0.47
  -3  16   3   -0.25    0.35
  -3 -16   3    0.18    0.35
  -3  16  -3    0.38    0.41
   3 -16  -3    0.19    0.39
   3  16   3    0.19    0.38
  -4  16   3    1.42    0.40
   4  16  -3    1.21    0.49
  -4 -16  -3    1.33    0.38
  -4  16  -3    1.33    0.42
  -4 -16   3    1.58    0.38
   4 -16  -3    2.19    0.44
   4  16   3    1.49    0.43
   5  16  -3    0.51    0.49
  -5 -16  -3    0.26    0.37
  -5  16  -3    0.09    0.40
   5  16   3    0.31    0.43
  -5 -16   3    0.13    0.37
   6  16  -3    0.10    0.50
   6 -16   3    0.52    0.44
  -6 -16  -3    0.08    0.37
  -6  16  -3    0.23    0.41
   6  16   3    0.00    0.44
  -6 -16   3   -0.02    0.37
   7 -16   3   -0.24    0.44
  -7 -16  -3    0.10    0.38
   7  16  -3    0.36    0.52
   7  16   3    0.27    0.47
  -7 -16   3    0.14    0.37
   8 -16   3    0.67    0.48
   0 -17   3    0.54    0.40
   0  17   3   -0.32    0.43
   0 -17  -3    0.16    0.39
   0  17  -3    0.49    0.44
  -1 -17  -3    0.79    0.40
  -1  17   3   -0.03    0.40
   1  17  -3    0.89    0.48
   1 -17   3    0.25    0.41
   1  17   3   -0.07    0.43
  -1 -17   3    0.14    0.37
  -1  17  -3   -0.42    0.46
   1 -17  -3    0.52    0.43
  -2  17   3    0.54    0.43
  -2 -17  -3    0.72    0.42
   2  17  -3    0.75    0.48
   2  17   3    0.58    0.42
  -2 -17   3   -0.12    0.37
   2 -17  -3    0.65    0.42
  -2  17  -3    0.24    0.44
   3  17  -3    0.04    0.48
  -3  17   3    0.06    0.38
  -3 -17  -3   -0.05    0.38
   3  17   3    0.11    0.43
   3 -17  -3    0.65    0.45
  -3 -17   3    0.20    0.37
  -3  17  -3    0.35    0.43
  -4 -17  -3    0.12    0.39
   4  17  -3    0.35    0.51
   4  17   3    0.02    0.44
  -4  17  -3    0.00    0.42
  -4 -17   3    0.23    0.41
   5  17  -3    0.30    0.52
  -5 -17  -3    0.42    0.40
  -5  17  -3    0.18    0.42
  -5 -17   3    1.14    0.40
   5  17   3    0.64    0.46
  -6  17  -3    0.17    0.43
   0 -18   3    2.96    0.47
   0  18   3    2.52    0.47
   0 -18  -3    2.86    0.49
  -1  18   3    1.33    0.45
  -1 -18   3    2.17    0.43
   1  18   3    2.10    0.49
   1 -18  -3    1.83    0.48
  -2  18   3    0.42    0.42
   2 -18  -3    1.34    0.48
   0   0   4  872.59   23.90
   0   0   4  822.07   23.91
   0   0  -4  805.99   24.14
   1   0   4    0.98    0.08
   1   0   4    0.91    0.08
  -1   0   4    0.77    0.05
  -1   0   4    0.56    0.09
   1   0  -4    0.92    0.09
   2   0   4  944.02   27.12
  -2   0   4  878.06   27.00
  -2   0  -4  949.45   27.24
   2   0  -4  940.38   27.01
   2   0  -4  969.67   27.25
  -2   0  -4  974.91   26.91
  -3   0  -4   39.08    1.14
   3   0  -4   38.84    1.13
  -3   0  -4   39.53    1.11
  -3   0   4   37.86    1.15
   3   0  -4   39.31    1.14
   3   0   4   37.79    1.16
  -4   0   4  203.31    5.93
   4   0   4  203.33    5.96
  -4   0  -4  210.28    5.97
   4   0  -4  207.30    5.97
  -4   0  -4  212.38    5.91
   4   0  -4  203.70    5.94
  -5   0  -4   63.74    1.87
   5   0  -4   63.77    1.88
   5   0   4   62.34    1.90
  -5   0  -4   65.79    1.83
  -5   0   4   62.18    1.86
   5   0  -4   65.63    1.87
  -6   0  -4  495.80   13.63
   6   0  -4  479.19   13.81
  -6   0  -4  477.67   13.79
  -6   0   4  458.96   13.67
   6   0  -4  476.55   13.70
   6   0   4  473.62   13.71
  -7   0  -4   13.03    0.43
   7   0   4   13.47    0.55
  -7   0   4   12.43    0.44
  -7   0  -4   13.47    0.40
   7   0  -4   12.62    0.44
   7   0  -4   12.17    0.51
  -8   0   4   42.15    1.28
   8   0  -4   40.85    1.35
   8   0  -4   42.69    1.29
  -8   0  -4   44.28    1.24
  -8   0  -4   41.79    1.28
   8   0   4   44.55    1.38
   9   0  -4    1.85    0.19
  -9   0   4    1.87    0.18
  -9   0  -4    1.69    0.12
   9   0  -4    1.69    0.29
  -9   0  -4    1.46    0.17
   9   0   4    1.57    0.29
 -10   0   4   39.00    1.21
 -10   0  -4   39.68    1.22
  10   0   4   40.63    1.36
  10   0  -4   39.49    1.22
  10   0  -4   39.40    1.33
 -11   0  -4    1.79    0.22
  11   0  -4    2.08    0.37
  11   0  -4    1.93    0.24
 -11   0   4    1.99    0.22
  11   0   4    2.26    0.37
 -12   0   4    7.69    0.40
  12   0  -4    8.26    0.42
 -12   0  -4    7.51    0.40
  12   0   4    7.51    0.58
  12   0  -4    7.88    0.55
  13   0  -4   -0.28    0.39
 -13   0   4    0.10    0.23
 -13   0  -4   -0.04    0.23
  13   0   4   -0.41    0.45
  13   0  -4    0.19    0.27
 -14   0  -4    0.44    0.26
  14   0  -4   -0.08    0.44
 -14   0   4    0.15    0.27
  14   0   4    0.06    0.53
 -15   0   4    0.31    0.28
  15   0  -4    0.87    0.54
  15   0   4    0.49    0.58
 -15   0  -4   -0.09    0.28
  16   0   4    1.49    0.63
 -16   0  -4    1.18    0.34
 -16   0   4    1.45    0.32
  17   0   4   -0.23    0.70
   0   1   4    0.01    0.03
   0  -1   4    0.15    0.05
   0  -1   4    0.02    0.05
   0   1  -4    0.08    0.06
   0  -1  -4    0.17    0.05
   0  -1  -4   -0.03    0.05
  -1   1   4    0.28    0.07
   1  -1   4    0.13    0.04
  -1  -1  -4    0.07    0.04
  -1  -1  -4    0.19    0.06
   1  -1   4    0.09    0.07
   1   1  -4    0.24    0.06
  -1  -1   4    0.09    0.04
  -1   1  -4    0.08    0.05
   1  -1  -4    0.28    0.06
   1   1   4    0.18    0.05
  -1  -1   4    0.22    0.05
   2   1  -4   77.55    2.13
   2   1  -4   75.76    2.11
   2  -1   4   72.45    2.14
  -2  -1  -4   75.32    2.10
   2  -1   4   67.04    2.10
   2   1   4   72.05    2.13
  -2   1  -4   73.56    2.13
  -2  -1   4   70.64    2.12
   2  -1  -4   75.97    2.11
  -3  -1  -4    1.38    0.10
   3   1  -4    1.84    0.10
  -3   1   4    1.35    0.13
   3  -1   4    1.64    0.14
  -3  -1  -4    1.52    0.09
   3   1  -4    1.75    0.12
   3   1   4    1.45    0.11
  -3  -1   4    1.51    0.10
   3  -1  -4    1.52    0.11
  -3   1  -4    1.67    0.11
   3  -1  -4    1.77    0.11
  -4   1   4   11.98    0.41
  -4  -1  -4   12.36    0.35
   4   1  -4   11.54    0.38
  -4  -1  -4   11.51    0.37
   4   1  -4   12.03    0.37
   4  -1   4   12.27    0.44
  -4   1  -4   11.27    0.37
   4   1   4   11.37    0.40
   4  -1  -4   11.67    0.37
   4  -1  -4   10.03    0.40
  -4  -1   4   11.65    0.38
   5   1  -4    4.81    0.20
   5  -1   4    5.15    0.32
  -5   1   4    4.89    0.25
   5   1  -4    4.77    0.24
  -5  -1  -4    4.99    0.20
  -5  -1  -4    5.18    0.18
   5  -1  -4    5.09    0.22
   5   1   4    5.17    0.28
  -5   1  -4    5.14    0.16
  -5   1  -4    5.30    0.21
   5  -1  -4    4.66    0.28
  -5  -1   4    5.20    0.23
  -6  -1  -4   60.49    1.79
   6  -1   4   57.17    1.84
   6   1  -4   63.10    1.79
  -6   1   4   61.21    1.79
   6   1  -4   60.60    1.81
  -6  -1  -4   63.02    1.76
  -6   1  -4   63.29    1.75
   6   1   4   61.21    1.83
  -6  -1   4   60.56    1.78
  -6   1  -4   61.45    1.79
   6  -1  -4   62.27    1.80
   6  -1  -4   56.23    1.83
  -7  -1  -4    1.24    0.10
   7   1  -4    0.93    0.13
  -7  -1  -4    1.08    0.13
   7   1  -4    1.01    0.20
   7  -1   4    1.01    0.24
  -7   1   4    1.40    0.15
  -7   1  -4    1.10    0.07
   7   1   4    0.96    0.22
   7  -1  -4    1.14    0.14
   7  -1  -4    0.85    0.22
  -7  -1   4    1.17    0.14
  -7   1  -4    0.97    0.12
   8   1  -4   71.31    2.21
  -8  -1  -4   73.36    2.17
   8   1  -4   73.72    2.17
  -8  -1  -4   76.37    2.13
  -8   1   4   71.42    2.15
   8  -1   4   74.36    2.25
  -8   1  -4   76.50    2.12
  -8   1  -4   75.03    2.18
   8  -1  -4   69.99    2.22
   8   1   4   74.82    2.23
   8  -1  -4   74.25    2.18
  -8  -1   4   72.67    2.15
   9   1  -4    0.89    0.17
   9  -1   4    1.53    0.30
  -9  -1  -4    1.53    0.16
  -9  -1  -4    1.67    0.13
  -9   1   4    1.50    0.18
   9   1  -4    1.13    0.27
   9  -1  -4    1.42    0.19
  -9  -1   4    1.58    0.18
   9   1   4    0.94    0.26
  -9   1  -4    1.34    0.18
   9  -1  -4    1.83    0.29
 -10  -1  -4   38.13    1.11
 -10  -1  -4   36.93    1.15
  10   1  -4   37.12    1.15
 -10   1   4   37.32    1.15
  10   1  -4   36.02    1.25
  10  -1   4   39.42    1.31
  10  -1  -4   37.38    1.17
 -10   1  -4   37.71    1.16
 -10  -1   4   37.69    1.15
  10  -1  -4   36.74    1.28
  10   1   4   37.99    1.25
  11  -1   4    0.12    0.38
 -11   1   4    0.16    0.18
  11   1  -4    0.00    0.33
 -11  -1  -4   -0.06    0.18
  11   1  -4   -0.02    0.20
  11  -1  -4    0.30    0.33
  11  -1  -4    0.16    0.20
 -11   1  -4    0.06    0.20
  11   1   4    0.08    0.36
 -11  -1   4    0.04    0.19
  12   1  -4   33.34    1.08
  12  -1   4   34.36    1.29
 -12   1   4   33.34    1.05
  12   1  -4   33.94    1.22
 -12  -1  -4   32.83    1.06
  12  -1  -4   34.77    1.21
  12  -1  -4   33.33    1.08
 -12   1  -4   33.33    1.07
 -12  -1   4   33.51    1.06
  12   1   4   31.25    1.20
 -13   1   4    1.02    0.25
  13  -1   4    0.79    0.49
  13   1  -4    0.69    0.42
 -13  -1  -4    0.59    0.23
  13   1   4    0.73    0.47
 -13  -1   4    0.91    0.24
 -13   1  -4    0.26    0.25
  13  -1  -4    0.74    0.44
 -13  -1   4    0.97    0.25
  13  -1  -4    0.86    0.30
 -14  -1  -4   19.67    0.73
 -14   1   4   19.22    0.73
  14   1  -4   21.18    1.00
  14  -1   4   18.68    1.00
  14  -1  -4   19.70    0.96
 -14  -1   4   17.84    0.71
 -14   1  -4   20.00    0.74
  14   1   4   20.90    0.99
  15   1  -4   -0.05    0.50
 -15  -1  -4    0.09    0.29
  15  -1   4   -0.13    0.57
 -15   1   4   -0.19    0.29
 -15   1  -4   -0.08    0.31
 -15  -1   4    0.05    0.28
  15   1   4    0.22    0.55
  16  -1   4    9.59    0.83
 -16   1   4    8.10    0.56
  16   1   4    8.95    0.81
 -16   1  -4    8.90    0.57
 -17   1   4    0.62    0.36
  17  -1   4    0.23    0.65
 -17   1  -4    0.51    0.35
  17   1   4    0.52    0.67
   0  -2   4    1.67    0.09
   0  -2   4    1.61    0.10
   0   2  -4    1.43    0.10
   0  -2  -4    1.68    0.11
   0   2   4    1.37    0.08
   0  -2  -4    1.54    0.10
   1  -2   4   24.64    0.71
  -1  -2  -4   25.01    0.72
   1  -2   4   24.12    0.74
   1   2  -4   23.28    0.74
  -1  -2  -4   23.27    0.74
  -1   2   4   24.49    0.71
   1  -2  -4   24.06    0.73
  -1  -2   4   23.94    0.72
   1  -2  -4   25.67    0.73
   1   2   4   24.45    0.72
  -1   2  -4   24.99    0.72
  -1  -2   4   23.42    0.73
   2   2  -4   15.57    0.48
   2  -2   4   15.71    0.45
  -2  -2  -4   15.13    0.48
  -2   2   4   15.76    0.50
   2  -2   4   14.50    0.51
   2   2  -4   16.19    0.48
  -2  -2  -4   15.54    0.47
  -2  -2   4   15.75    0.48
   2  -2  -4   15.77    0.46
   2  -2  -4   16.19    0.48
  -2   2  -4   15.20    0.48
   2   2   4   15.12    0.48
   3  -2   4    6.92    0.30
   3   2  -4    7.14    0.23
  -3   2   4    6.25    0.30
  -3  -2  -4    6.90    0.24
  -3  -2  -4    6.36    0.23
   3   2  -4    6.79    0.25
  -3   2  -4    7.36    0.25
   3   2   4    7.04    0.25
   3  -2  -4    7.09    0.25
  -3  -2   4    7.01    0.24
  -4  -2  -4    0.02    0.06
  -4  -2  -4    0.02    0.07
   4  -2   4    0.31    0.16
  -4   2   4    0.25    0.13
   4   2  -4    0.17    0.09
   4   2  -4    0.18    0.07
   4   2   4    0.24    0.10
  -4  -2   4    0.36    0.09
  -4   2  -4   -0.01    0.08
   4  -2  -4    0.31    0.11
   4  -2  -4    0.19    0.08
  -5  -2  -4    7.55    0.26
  -5  -2  -4    7.69    0.27
   5   2  -4    7.88    0.32
   5   2  -4    7.98    0.26
  -5   2   4    6.55    0.33
   5  -2   4    8.16    0.40
   5  -2  -4    8.15    0.34
  -5  -2   4    7.96    0.30
   5  -2  -4    7.65    0.29
   5   2   4    7.33    0.32
  -5   2  -4    7.85    0.28
   6   2  -4    4.65    0.28
  -6   2   4    4.72    0.27
   6  -2   4    4.81    0.34
  -6  -2  -4    4.57    0.20
   6   2  -4    4.63    0.21
  -6  -2  -4    4.65    0.21
   6   2   4    4.42    0.27
  -6   2  -4    4.30    0.23
   6  -2  -4    4.64    0.23
   6  -2  -4    5.11    0.30
  -6  -2   4    4.57    0.24
   7  -2   4    1.87    0.29
  -7   2   4    1.68    0.17
   7   2  -4    1.42    0.14
  -7  -2  -4    1.54    0.12
  -7  -2  -4    1.54    0.13
   7   2  -4    1.85    0.21
   7   2   4    1.32    0.20
  -7  -2   4    1.49    0.15
   7  -2  -4    1.24    0.15
   7  -2  -4    1.14    0.24
  -7   2  -4    1.32    0.14
  -8  -2  -4   -0.01    0.11
   8  -2   4   -0.01    0.28
  -8   2   4    0.10    0.15
   8   2  -4    0.01    0.12
  -8  -2  -4    0.19    0.12
   8   2  -4    0.24    0.22
  -8   2  -4    0.06    0.13
   8   2   4    0.02    0.21
   8  -2  -4    0.26    0.25
   8  -2  -4    0.00    0.14
  -8  -2   4    0.20    0.14
  -9  -2  -4    2.52    0.17
  -9   2   4    2.75    0.21
  -9  -2  -4    2.46    0.18
   9   2  -4    2.57    0.29
   9  -2   4    2.96    0.39
   9   2  -4    2.75    0.20
   9  -2  -4    2.54    0.23
  -9   2  -4    2.92    0.22
   9  -2  -4    2.79    0.34
   9   2   4    2.21    0.29
  -9  -2   4    2.92    0.21
 -10   2   4    0.21    0.18
 -10  -2  -4    0.04    0.14
 -10  -2  -4    0.19    0.15
  10   2  -4    0.00    0.29
  10  -2   4   -0.47    0.36
  10   2  -4   -0.21    0.16
  10  -2  -4    0.14    0.21
 -10   2  -4   -0.15    0.18
  10   2   4   -0.25    0.29
 -10  -2   4    0.43    0.18
  10  -2  -4    0.05    0.32
 -11   2   4    0.31    0.18
  11  -2   4   -0.12    0.36
  11   2  -4    0.17    0.21
  11   2  -4   -0.31    0.35
 -11  -2  -4    0.15    0.18
  11  -2  -4   -0.04    0.23
  11  -2  -4    0.13    0.33
  11   2   4    0.00    0.35
 -11   2  -4    0.10    0.20
 -11  -2   4    0.01    0.20
  12  -2   4   -0.11    0.45
 -12  -2  -4    0.22    0.20
  12   2  -4    0.09    0.37
 -12  -2   4    0.15    0.20
  12  -2  -4   -0.50    0.38
  12  -2  -4   -0.14    0.23
 -12   2  -4   -0.39    0.20
 -12  -2   4    0.17    0.20
  12   2   4    0.05    0.36
 -13  -2  -4    0.20    0.23
  13  -2   4   -0.18    0.49
  13   2  -4   -0.77    0.41
 -13   2  -4   -0.25    0.25
  13  -2  -4    0.06    0.42
  13   2   4   -0.32    0.44
 -13  -2   4    0.05    0.23
  13  -2  -4   -0.02    0.29
 -13  -2   4    0.01    0.22
  14   2  -4    0.05    0.48
 -14  -2  -4    0.11    0.24
  14  -2   4    0.31    0.50
 -14   2   4    0.24    0.27
  14   2   4   -0.09    0.50
 -14   2  -4    0.25    0.28
  14  -2  -4   -0.19    0.45
 -14  -2   4    0.06    0.23
  15  -2   4   -0.16    0.56
  15   2  -4    0.74    0.54
 -15   2   4    0.41    0.30
  15   2   4    0.27    0.55
 -15   2  -4    0.26    0.31
 -16   2   4    0.34    0.33
  16  -2   4    0.39    0.61
  16   2  -4    1.22    0.61
  16   2   4   -0.06    0.60
 -16   2  -4    0.87    0.34
  17  -2   4   -0.11    0.64
 -17   2   4    0.23    0.35
  17   2   4    0.67    0.68
 -17   2  -4    0.36    0.36
   0  -3  -4    0.39    0.06
   0   3  -4    0.02    0.05
   0  -3   4    0.00    0.05
   0  -3   4    0.05    0.07
   0  -3  -4    0.04    0.06
   0   3   4   -0.01    0.05
  -1  -3  -4    0.46    0.07
   1   3  -4    0.27    0.08
   1  -3   4    0.34    0.05
  -1   3   4    0.30    0.05
  -1  -3  -4    0.19    0.06
   1  -3   4    0.18    0.09
  -1  -3   4    0.27    0.06
   1  -3  -4    0.49    0.06
  -1  -3   4    0.24    0.07
   1  -3  -4    0.30    0.08
  -1   3  -4    0.26    0.06
   1   3   4    0.16    0.06
  -2  -3  -4   26.69    0.80
   2  -3   4   28.31    0.79
   2   3  -4   28.05    0.81
   2  -3   4   26.29    0.84
  -2  -3  -4   25.55    0.82
   2   3  -4   26.75    0.81
  -2   3  -4   27.29    0.81
   2  -3  -4   26.83    0.82
   2  -3  -4   27.44    0.80
   2   3   4   26.78    0.81
  -2  -3   4   28.55    0.81
   2  -3  -4   28.41    0.81
  -2   3  -4   27.02    0.91
  -3  -3  -4    5.26    0.19
   3  -3   4    5.12    0.16
  -3  -3  -4    5.03    0.20
   3   3  -4    5.25    0.18
   3  -3   4    4.50    0.29
  -3   3   4    4.29    0.24
   3   3  -4    4.90    0.21
   3  -3  -4    4.63    0.19
  -3  -3   4    4.83    0.20
  -3   3  -4    5.04    0.19
   3   3   4    5.12    0.21
   3  -3  -4    4.90    0.19
   4   3  -4   31.11    0.92
  -4  -3  -4   31.66    0.92
  -4  -3  -4   31.17    0.93
   4   3  -4   31.44    0.94
   4  -3   4   30.97    1.00
  -4   3   4   30.32    0.98
   4   3   4   30.65    0.95
   4  -3  -4   32.19    0.94
   4  -3  -4   30.46    0.93
  -4  -3   4   31.42    0.93
  -4   3  -4   31.18    0.93
   5   3  -4   23.32    0.73
  -5   3   4   23.61    0.77
   5  -3   4   21.17    0.79
  -5  -3  -4   22.76    0.70
   5   3  -4   24.50    0.70
  -5  -3  -4   23.36    0.71
   5  -3  -4   23.49    0.73
   5  -3  -4   24.62    0.75
   5   3   4   22.99    0.75
  -5   3  -4   22.91    0.72
  -5  -3   4   24.82    0.73
  -6  -3  -4   52.99    1.53
   6   3  -4   50.30    1.55
  -6   3   4   51.21    1.57
   6   3  -4   52.92    1.52
   6  -3   4   50.00    1.62
  -6  -3  -4   54.03    1.52
   6  -3  -4   50.88    1.54
  -6  -3   4   52.21    1.53
  -6   3  -4   50.41    1.54
   6   3   4   50.69    1.57
   6  -3  -4   55.75    1.57
  -7  -3  -4    4.29    0.23
   7   3  -4    4.83    0.21
   7   3  -4    4.97    0.33
  -7  -3  -4    4.56    0.23
   7  -3   4    4.31    0.37
  -7   3   4    4.64    0.28
   7  -3  -4    4.96    0.27
  -7   3  -4    4.35    0.24
   7  -3  -4    5.23    0.33
  -7  -3   4    4.71    0.26
   7   3   4    3.99    0.27
  -8  -3  -4   66.32    1.92
   8  -3   4   64.98    2.08
  -8   3   4   64.46    1.95
   8   3  -4   67.22    2.00
   8   3  -4   65.89    1.94
  -8  -3  -4   65.19    1.95
  -8   3  -4   65.62    1.96
   8  -3  -4   65.23    1.96
  -8  -3   4   65.88    1.94
   8  -3  -4   69.22    2.02
   8   3   4   66.02    2.00
  -9  -3  -4    0.08    0.13
  -9   3   4    0.16    0.17
   9  -3   4    0.49    0.33
   9   3  -4   -0.17    0.25
  -9  -3  -4    0.09    0.14
   9   3  -4    0.26    0.15
   9  -3  -4    0.24    0.20
   9  -3  -4    0.40    0.28
  -9   3  -4    0.24    0.18
   9   3   4    0.60    0.25
  -9  -3   4    0.28    0.17
 -10   3   4   45.47    1.37
  10   3  -4   45.58    1.47
  10  -3   4   46.68    1.57
 -10  -3  -4   45.72    1.34
 -10  -3  -4   44.78    1.37
  10   3  -4   44.48    1.36
  10   3   4   45.52    1.47
 -10  -3   4   44.28    1.37
  10  -3  -4   44.52    1.39
  10  -3  -4   44.75    1.47
 -10   3  -4   45.15    1.39
  11  -3   4    5.34    0.55
  11   3  -4    6.38    0.48
 -11  -3  -4    6.27    0.32
 -11   3   4    6.35    0.35
  11   3  -4    6.93    0.36
 -11  -3  -4    6.44    0.35
 -11  -3   4    6.95    0.33
  11  -3  -4    6.21    0.47
 -11  -3   4    6.90    0.39
  11  -3  -4    6.44    0.40
 -11   3  -4    6.53    0.39
  11   3   4    6.41    0.46
 -12  -3  -4   28.12    0.90
  12  -3   4   27.49    1.16
  12   3  -4   28.11    1.08
  12   3   4   26.94    1.03
 -12   3  -4   26.85    0.92
 -12  -3   4   26.37    0.89
  12  -3  -4   29.80    1.06
 -12  -3   4   27.37    0.89
  12  -3  -4   26.28    0.93
 -13  -3  -4    1.06    0.25
  13   3  -4    1.62    0.47
  13  -3   4    1.43    0.52
 -13   3  -4    1.63    0.29
  13   3   4    0.98    0.46
  13  -3  -4    0.94    0.32
 -13  -3   4    0.97    0.26
  13  -3  -4    1.58    0.42
 -14   3   4   19.72    0.78
  14   3  -4   20.54    1.00
  14  -3   4   21.37    1.06
 -14   3  -4   20.31    0.79
  14   3   4   21.81    1.02
 -15   3   4    0.59    0.32
  15   3  -4    0.95    0.60
  15  -3   4    1.09    0.58
  15   3   4    0.06    0.55
 -15   3  -4    0.01    0.31
  16  -3   4    6.43    0.74
 -16   3   4    7.16    0.49
  16   3  -4    8.69    0.78
 -16   3  -4    7.54    0.54
  16   3   4    8.06    0.76
 -17   3   4    0.17    0.36
  17  -3   4    0.55    0.68
  17   3   4    1.40    0.67
 -17   3  -4    0.57    0.40
   0  -4  -4  449.94   13.21
   0   4   4  455.75   13.22
   0  -4   4  452.01   13.17
   0  -4  -4  475.05   13.31
   0  -4   4  459.84   13.25
   0   4  -4  469.48   13.30
   1  -4   4   14.52    0.44
  -1   4   4   13.89    0.44
   1  -4   4   13.53    0.48
   1   4  -4   15.39    0.45
  -1  -4  -4   15.24    0.44
   1  -4  -4   14.51    0.46
  -1  -4   4   13.90    0.47
  -1  -4   4   14.43    0.45
   1   4   4   13.30    0.45
   1  -4  -4   14.64    0.44
  -1   4  -4   14.39    0.44
   2  -4   4  319.49    9.06
  -2  -4  -4  312.17    9.08
   2   4  -4  310.61    9.03
   2   4  -4  317.55    9.07
   2  -4   4  317.00    9.00
  -2  -4  -4  312.43    9.02
   2   4   4  311.56    9.03
   2  -4  -4  304.25    9.12
   2  -4  -4  325.04    9.00
  -2   4  -4  322.24    9.13
   2  -4  -4  308.88    9.04
  -2  -4   4  315.37    8.99
   3   4  -4   11.18    0.40
   3  -4   4   11.05    0.45
   3  -4   4   11.20    0.35
  -3  -4  -4   11.07    0.37
   3   4  -4   12.19    0.35
  -3  -4  -4   10.65    0.38
  -3   4  -4   11.85    0.37
   3  -4  -4   11.21    0.37
   3  -4  -4   11.43    0.40
   3  -4  -4   10.99    0.37
   3   4   4   11.02    0.38
  -3  -4   4   12.25    0.38
   4  -4   4  248.35    7.00
  -4  -4  -4  246.48    7.09
   4   4  -4  247.50    7.06
   4   4  -4  252.35    7.08
  -4  -4  -4  254.58    7.02
   4  -4   4  230.96    7.10
  -4   4   4  241.12    7.05
  -4  -4   4  242.72    7.03
   4  -4  -4  244.37    7.09
   4   4   4  236.99    7.06
  -4   4  -4  250.47    7.09
   4  -4  -4  248.29    7.05
   5  -4   4    3.31    0.27
  -5  -4  -4    3.83    0.19
  -5   4   4    3.61    0.25
  -5  -4  -4    3.80    0.20
   5   4  -4    3.55    0.26
   5   4  -4    3.92    0.16
   5   4   4    3.62    0.26
   5  -4  -4    4.36    0.23
  -5   4  -4    3.77    0.20
  -5  -4   4    3.79    0.23
  -5   4  -4    3.91    0.15
   5  -4  -4    4.47    0.22
   6  -4   4  105.79    3.25
  -6   4   4  107.83    3.20
   6   4  -4  111.50    3.19
   6   4  -4  108.88    3.16
  -6  -4  -4  109.68    3.17
  -6  -4  -4  109.70    3.14
  -6   4  -4  110.43    3.18
   6  -4  -4  110.87    3.18
   6   4   4  107.41    3.19
   6  -4  -4  110.00    3.19
  -6  -4   4  106.56    3.15
  -7   4   4    5.12    0.34
  -7  -4  -4    4.29    0.22
   7   4  -4    4.64    0.21
   7  -4   4    3.92    0.35
   7   4  -4    4.40    0.31
  -7  -4  -4    4.39    0.25
   7  -4  -4    4.20    0.25
  -7   4  -4    4.60    0.24
   7  -4  -4    5.43    0.34
   7   4   4    5.10    0.35
  -7  -4   4    4.04    0.27
  -8   4   4   61.51    1.90
   8   4  -4   64.83    1.87
   8   4  -4   62.34    1.92
  -8  -4  -4   64.67    1.88
   8  -4   4   63.32    2.01
  -8  -4  -4   63.19    1.86
  -8   4  -4   63.04    1.90
  -8  -4   4   63.88    1.88
   8  -4  -4   62.34    1.90
   8  -4  -4   66.85    1.94
   8   4   4   64.49    1.94
   9   4  -4   -0.10    0.15
  -9  -4  -4    0.39    0.14
  -9   4   4    0.24    0.19
   9   4  -4    0.70    0.28
  -9  -4  -4    0.23    0.15
   9  -4   4   -0.24    0.35
   9   4   4   -0.07    0.25
  -9  -4   4    0.05    0.18
   9  -4  -4    0.10    0.26
  -9   4  -4    0.14    0.19
   9  -4  -4    0.03    0.20
 -10  -4  -4   19.88    0.67
  10   4  -4   20.26    0.82
 -10  -4  -4   20.04    0.66
  10   4  -4   20.65    0.66
  10  -4   4   18.44    0.90
 -10   4   4   19.32    0.67
 -10  -4   4   19.51    0.65
 -10   4  -4   19.96    0.70
  10  -4  -4   20.08    0.71
  10  -4  -4   20.75    0.77
  10   4   4   19.66    0.81
 -10  -4   4   19.67    0.68
 -11  -4  -4    0.00    0.19
  11   4  -4    0.14    0.35
  11  -4   4   -0.09    0.43
 -11  -4  -4    0.44    0.18
 -11   4  -4    0.18    0.21
  11   4   4   -0.08    0.35
 -11  -4   4   -0.08    0.21
  11  -4  -4   -0.14    0.30
  11  -4  -4    0.27    0.26
 -11  -4   4    0.20    0.17
  12   4  -4    3.86    0.48
  12  -4   4    3.30    0.54
  12   4   4    2.44    0.45
  12  -4  -4    2.88    0.31
 -12  -4   4    3.44    0.29
  12  -4  -4    3.39    0.42
 -12   4  -4    3.06    0.29
  13   4  -4    1.85    0.48
  13  -4   4    1.41    0.54
 -13   4  -4    1.29    0.29
  13  -4  -4    1.24    0.38
  13   4   4    0.84    0.46
 -13  -4   4    1.07    0.26
  13  -4  -4    1.15    0.33
 -14   4   4    0.00    0.31
  14  -4   4   -0.27    0.54
  14   4  -4    0.81    0.52
 -14   4  -4    0.25    0.31
 -14  -4   4    0.57    0.28
  14   4   4    0.39    0.51
  15   4  -4    0.21    0.60
  15  -4   4    0.05    0.56
 -15   4   4   -0.02    0.29
  15   4   4    0.25    0.56
 -15   4  -4    0.02    0.33
 -16   4   4    0.21    0.36
  16   4  -4    0.76    0.62
  16  -4   4    0.78    0.62
  16   4   4    0.74    0.61
 -16   4  -4   -0.14    0.34
  17  -4   4   -0.49    0.66
   0  -5   4    0.03    0.07
   0  -5  -4   -0.07    0.09
   0   5  -4    0.02    0.06
   0  -5   4    0.17    0.11
   0  -5  -4   -0.02    0.06
   0   5   4    0.03    0.08
   1  -5   4   16.13    0.55
   1   5  -4   15.72    0.50
  -1   5   4   15.48    0.50
   1  -5   4   17.35    0.50
  -1  -5  -4   16.42    0.49
  -1  -5  -4   16.08    0.51
  -1  -5   4   15.54    0.53
  -1   5  -4   17.06    0.50
   1  -5  -4   16.37    0.51
  -1  -5   4   15.42    0.50
   1  -5  -4   15.86    0.50
   1   5   4   16.36    0.51
   2  -5   4    0.24    0.07
  -2  -5  -4    0.19    0.09
   2  -5   4    0.15    0.13
  -2  -5  -4    0.18    0.07
   2   5  -4    0.10    0.11
   2   5  -4    0.18    0.07
   2   5   4    0.22    0.09
   2  -5  -4    0.19    0.08
  -2   5  -4    0.14    0.08
  -2  -5   4    0.05    0.08
   2  -5  -4    0.18    0.11
   2  -5  -4    0.24    0.09
  -3  -5  -4   20.91    0.64
  -3  -5  -4   21.32    0.65
   3  -5   4   21.13    0.63
   3   5  -4   21.35    0.62
   3  -5   4   20.74    0.72
   3   5  -4   21.49    0.68
   3   5   4   20.83    0.66
   3  -5  -4   20.88    0.65
   3  -5  -4   21.16    0.67
   3  -5  -4   20.70    0.64
  -3   5  -4   21.68    0.65
  -3  -5   4   19.90    0.65
   4  -5   4   19.78    0.59
  -4  -5  -4   19.88    0.61
  -4  -5  -4   18.46    0.62
   4   5  -4   20.28    0.58
  -4   5   4   19.61    0.65
   4   5  -4   20.24    0.65
   4  -5   4   20.23    0.71
   4   5   4   19.15    0.63
  -4   5  -4   20.46    0.62
   4  -5  -4   19.77    0.62
  -4  -5   4   19.38    0.63
   4  -5  -4   20.20    0.62
  -5  -5  -4    1.21    0.13
  -5  -5  -4    1.06    0.12
   5   5  -4    1.12    0.08
   5  -5   4    0.83    0.22
  -5   5   4    1.36    0.19
   5   5  -4    1.22    0.18
   5  -5  -4    1.38    0.15
  -5  -5   4    0.90    0.13
  -5   5  -4    1.10    0.13
  -5   5  -4    0.89    0.11
   5   5   4    0.96    0.16
   5  -5  -4    0.96    0.13
   6   5  -4   13.76    0.42
   6   5  -4   13.63    0.53
  -6   5   4   13.87    0.57
  -6  -5  -4   13.72    0.46
  -6  -5  -4   14.02    0.46
   6  -5   4   13.27    0.61
  -6  -5   4   13.92    0.49
  -6   5  -4   13.79    0.48
   6  -5  -4   13.92    0.49
   6  -5  -4   13.07    0.47
   6   5   4   13.57    0.53
  -7  -5  -4   14.21    0.49
   7  -5   4   12.01    0.62
   7   5  -4   13.92    0.57
  -7   5   4   14.57    0.58
  -7  -5  -4   14.93    0.49
   7   5  -4   15.09    0.46
   7  -5  -4   15.21    0.54
   7   5   4   13.49    0.54
  -7   5  -4   14.43    0.52
   7  -5  -4   15.02    0.51
  -7  -5   4   14.65    0.51
   8   5  -4    8.15    0.30
  -8  -5  -4    7.40    0.32
  -8  -5  -4    7.20    0.34
   8  -5   4    6.94    0.51
   8   5  -4    6.60    0.45
  -8   5   4    7.83    0.41
   8  -5  -4    7.75    0.35
  -8  -5   4    7.35    0.37
   8  -5  -4    8.28    0.41
  -8   5  -4    7.51    0.34
   8   5   4    7.95    0.43
  -9   5   4    5.17    0.37
   9  -5   4    4.16    0.46
  -9  -5  -4    4.68    0.28
  -9  -5  -4    4.75    0.30
   9   5  -4    4.67    0.37
   9  -5  -4    4.85    0.34
   9  -5  -4    4.68    0.34
   9   5   4    5.21    0.38
  -9  -5   4    4.35    0.32
  -9   5  -4    4.89    0.30
 -10  -5  -4   18.11    0.61
 -10   5   4   17.49    0.62
  10   5  -4   18.92    0.77
  10  -5   4   15.92    0.86
  10  -5  -4   17.51    0.71
  10  -5  -4   17.44    0.65
  10   5   4   16.68    0.75
 -10  -5   4   17.53    0.63
 -10   5  -4   16.35    0.62
 -11  -5  -4    5.12    0.31
  11   5  -4    5.73    0.48
  11  -5   4    4.63    0.55
 -11  -5   4    5.02    0.36
  11  -5  -4    5.16    0.36
  11  -5  -4    5.37    0.41
 -11   5  -4    4.79    0.34
  11   5   4    4.80    0.43
  12  -5   4    9.12    0.70
  12   5  -4    9.95    0.70
 -12  -5  -4    9.61    0.46
 -12   5  -4    9.86    0.50
  12  -5  -4    9.42    0.52
  12  -5  -4   10.72    0.61
  12   5   4    9.67    0.68
 -12  -5   4    9.28    0.47
  13  -5   4    3.85    0.60
  13   5  -4    4.04    0.54
  13   5   4    3.25    0.52
 -13  -5   4    3.60    0.32
 -13   5  -4    3.24    0.35
  13  -5  -4    3.09    0.39
 -14   5   4    4.64    0.41
  14   5  -4    5.34    0.61
  14  -5   4    4.57    0.63
 -14  -5   4    4.18    0.37
 -14   5  -4    4.85    0.38
  14   5   4    4.17    0.58
  15  -5   4    3.03    0.63
 -15   5   4    2.70    0.40
  15   5  -4    2.86    0.62
 -15   5  -4    3.80    0.40
  15   5   4    3.50    0.61
 -16   5   4    4.51    0.44
  16  -5   4    3.42    0.69
  16   5  -4    4.50    0.73
 -16   5  -4    4.03    0.44
  16   5   4    4.02    0.69
   0  -6   4   16.30    0.51
   0   6   4   16.03    0.52
   0  -6  -4   16.81    0.52
   0  -6   4   15.35    0.55
   0  -6  -4   16.51    0.50
   0   6  -4   16.07    0.50
   1  -6   4   61.13    1.85
  -1   6   4   60.66    1.81
  -1  -6  -4   61.49    1.81
  -1  -6  -4   63.05    1.80
   1  -6   4   63.30    1.80
   1   6  -4   60.25    1.81
   1  -6  -4   61.02    1.81
  -1  -6   4   62.07    1.80
  -1  -6   4   61.62    1.84
   1  -6  -4   62.10    1.81
   1   6   4   62.53    1.82
  -1   6  -4   63.68    1.81
   2  -6   4    5.15    0.29
   2   6  -4    4.61    0.30
  -2  -6  -4    5.32    0.25
   2  -6   4    5.24    0.22
   2   6  -4    4.94    0.20
  -2  -6  -4    5.27    0.19
  -2  -6   4    5.05    0.24
   2  -6  -4    5.51    0.24
   2   6   4    5.45    0.26
  -2   6  -4    5.07    0.21
   2  -6  -4    5.42    0.26
   2  -6  -4    5.18    0.22
  -3  -6  -4   36.32    1.11
   3  -6   4   37.22    1.16
   3   6  -4   37.12    1.14
  -3  -6  -4   38.21    1.09
   3  -6   4   38.05    1.09
   3  -6  -4   36.56    1.11
  -3   6  -4   38.09    1.11
  -3  -6   4   37.24    1.11
   3  -6  -4   36.96    1.12
   3  -6  -4   36.39    1.11
   3   6   4   35.91    1.12
   4  -6   4    2.52    0.25
  -4  -6  -4    2.48    0.18
  -4  -6  -4    2.61    0.15
   4   6  -4    2.62    0.21
   4  -6   4    2.66    0.17
   4  -6  -4    2.22    0.16
  -4  -6   4    2.39    0.18
   4  -6  -4    2.72    0.20
  -4   6  -4    1.89    0.15
   4   6   4    2.12    0.18
   4  -6  -4    2.76    0.19
  -5  -6  -4   41.67    1.21
  -5  -6  -4   37.54    1.21
   5   6  -4   39.50    1.24
   5  -6   4   39.56    1.30
   5  -6   4   40.68    1.19
  -5   6   4   39.78    1.25
   5   6   4   41.13    1.24
  -5  -6   4   40.88    1.22
  -5   6  -4   43.35    1.23
   5  -6  -4   40.24    1.22
   5  -6  -4   41.23    1.22
   6  -6   4    6.99    0.43
  -6   6   4    6.78    0.40
  -6  -6  -4    6.37    0.31
  -6  -6  -4    6.26    0.29
   6   6  -4    6.90    0.40
  -6  -6   4    7.04    0.33
   6  -6  -4    7.13    0.33
   6   6   4    6.45    0.38
  -6   6  -4    7.55    0.31
  -6   6  -4    6.59    0.29
   6  -6  -4    6.56    0.30
  -7  -6  -4    5.66    0.30
  -7   6   4    5.99    0.42
   7  -6   4    5.65    0.42
   7   6  -4    6.01    0.41
  -7  -6  -4    6.30    0.28
  -7  -6   4    5.78    0.30
   7  -6  -4    5.12    0.31
   7   6   4    5.65    0.36
  -7   6  -4    5.93    0.29
   7  -6  -4    6.07    0.30
  -8   6   4    0.07    0.23
  -8  -6  -4    0.03    0.16
   8  -6   4    0.27    0.34
   8   6  -4    0.23    0.27
  -8  -6   4   -0.10    0.19
   8   6   4   -0.32    0.25
   8  -6  -4    0.02    0.18
  -8   6  -4   -0.01    0.17
   8  -6  -4    0.40    0.20
  -9   6   4    5.94    0.40
   9  -6   4    7.27    0.54
  -9  -6  -4    7.13    0.34
   9   6  -4    6.75    0.44
   9  -6  -4    6.35    0.39
   9   6   4    8.11    0.50
  -9   6  -4    7.40    0.36
   9  -6  -4    6.67    0.37
  -9  -6   4    6.96    0.38
  10   6  -4   -0.12    0.33
  10  -6   4   -0.12    0.41
 -10  -6  -4    0.32    0.19
  10   6   4    0.42    0.31
  10  -6  -4    0.24    0.25
 -10   6  -4    0.20    0.21
 -10  -6   4    0.14    0.22
  10  -6  -4    0.37    0.26
 -11  -6  -4    0.66    0.22
  11  -6   4    0.89    0.47
  11   6  -4    0.33    0.39
 -11   6  -4    0.61    0.26
 -11  -6   4    0.81    0.24
  11   6   4    0.57    0.35
  11  -6  -4    0.69    0.26
  11  -6  -4    0.85    0.31
  12  -6   4   -0.08    0.49
 -12  -6  -4   -0.09    0.23
  12   6  -4    0.24    0.43
 -12  -6   4   -0.06    0.25
  12  -6  -4    0.06    0.31
 -12   6  -4    0.02    0.25
  12   6   4    0.17    0.42
  12  -6  -4   -0.25    0.30
 -13   6   4    0.36    0.31
  13  -6   4   -0.68    0.51
  13   6  -4    0.15    0.48
 -13  -6   4   -0.23    0.27
  13  -6  -4   -0.14    0.34
  13   6   4   -0.25    0.42
 -13   6  -4   -0.09    0.30
 -14   6   4   -0.63    0.29
  14   6  -4    0.29    0.54
  14  -6   4    0.42    0.55
 -14  -6   4    0.35    0.30
  14   6   4    0.22    0.51
 -14   6  -4    0.50    0.33
  15  -6   4    0.03    0.57
  15   6  -4   -0.65    0.57
 -15   6   4   -0.06    0.35
  15   6   4   -0.10    0.56
 -15   6  -4    0.60    0.36
  16  -6   4   -0.07    0.63
 -16   6   4    0.35    0.39
  16   6  -4    0.82    0.64
  16   6   4    0.30    0.62
 -16   6  -4    0.11    0.34
   0   7   4   -0.03    0.12
   0  -7   4    0.09    0.16
   0  -7  -4    0.14    0.08
   0   7  -4    0.06    0.08
   0  -7  -4   -0.04    0.13
   0  -7   4    0.11    0.11
   1   7  -4    1.50    0.19
  -1  -7  -4    1.74    0.12
  -1   7   4    1.54    0.15
  -1  -7  -4    1.81    0.16
   1  -7   4    1.82    0.21
   1  -7   4    1.97    0.14
   1   7  -4    1.42    0.11
  -1  -7   4    1.39    0.14
   1  -7  -4    1.17    0.15
   1   7   4    1.70    0.14
  -1  -7   4    1.53    0.18
   1  -7  -4    1.56    0.12
  -1   7  -4    1.74    0.12
   2  -7   4    2.13    0.14
  -2  -7  -4    1.99    0.12
   2  -7   4    1.75    0.22
   2   7  -4    2.00    0.20
  -2  -7  -4    2.20    0.16
   2   7  -4    2.20    0.14
   2   7   4    1.88    0.17
  -2  -7   4    2.04    0.15
  -2   7  -4    2.19    0.14
   2  -7  -4    2.15    0.16
   2  -7  -4    2.30    0.14
   2  -7  -4    2.02    0.18
   3  -7   4    8.92    0.44
   3  -7   4    8.74    0.32
  -3  -7  -4    8.27    0.35
   3   7  -4    7.97    0.38
  -3  -7  -4    8.59    0.28
  -3  -7   4    8.60    0.35
  -3   7  -4    8.73    0.32
   3  -7  -4    8.67    0.34
   3   7   4    8.27    0.35
   3  -7  -4    9.58    0.33
   3  -7  -4    8.84    0.36
   4  -7   4    9.20    0.34
  -4  -7  -4    9.48    0.38
   4   7  -4    9.72    0.44
   4  -7   4    9.26    0.47
   4  -7  -4    9.39    0.42
   4  -7  -4    9.88    0.36
  -4  -7   4    9.86    0.38
  -4   7  -4    8.94    0.35
   4   7   4    9.33    0.39
   4  -7  -4    9.40    0.36
   5   7  -4    2.49    0.25
  -5   7   4    2.35    0.22
   5  -7   4    2.48    0.17
   5  -7   4    2.39    0.29
  -5  -7  -4    2.22    0.19
  -5  -7   4    2.40    0.20
   5   7   4    2.72    0.23
   5  -7  -4    2.23    0.19
  -5   7  -4    2.37    0.17
   5  -7  -4    2.27    0.19
   6   7  -4   11.11    0.49
   6  -7   4   11.22    0.54
  -6  -7  -4   11.79    0.44
  -6   7   4   11.68    0.54
  -6  -7   4   11.90    0.46
  -6   7  -4   11.78    0.44
   6   7   4   11.27    0.48
   6  -7  -4   12.07    0.45
   6  -7  -4   11.90    0.44
   7  -7   4    3.23    0.37
  -7   7   4    3.01    0.32
  -7  -7  -4    3.05    0.22
   7   7  -4    3.13    0.31
  -7   7  -4    2.85    0.22
  -7  -7   4    3.19    0.24
   7  -7  -4    2.84    0.22
   7   7   4    3.20    0.30
   7  -7  -4    2.94    0.24
  -8  -7  -4   15.55    0.55
  -8   7   4   14.79    0.65
   8  -7   4   15.29    0.74
   8   7  -4   15.92    0.67
  -8   7  -4   14.87    0.56
   8  -7  -4   15.95    0.57
  -8  -7   4   15.22    0.58
   8  -7  -4   16.22    0.59
   8   7   4   16.29    0.64
  -9   7   4    8.73    0.48
   9   7  -4    8.23    0.51
   9  -7   4    9.11    0.64
  -9  -7  -4    8.39    0.40
   9  -7  -4    9.17    0.46
   9  -7  -4    8.68    0.41
  -9  -7   4    9.34    0.44
   9   7   4    8.84    0.50
  -9   7  -4    8.50    0.40
 -10  -7  -4    9.42    0.42
  10  -7   4    9.06    0.63
  10   7  -4    9.41    0.63
  10  -7  -4    9.25    0.48
  10   7   4    9.42    0.60
 -10   7  -4    8.74    0.46
  10  -7  -4    9.83    0.50
 -10  -7   4    8.91    0.46
  11  -7   4    2.95    0.52
 -11  -7  -4    2.85    0.28
  11   7  -4    3.29    0.47
  11  -7  -4    3.07    0.35
  11  -7  -4    3.71    0.35
 -11   7  -4    3.01    0.31
  11   7   4    3.13    0.42
 -11  -7   4    3.42    0.31
  12  -7   4    8.75    0.70
  12   7  -4   10.72    0.74
 -12  -7  -4    9.51    0.48
  12  -7  -4   10.36    0.54
 -12   7  -4    9.43    0.51
 -12  -7   4    9.00    0.50
  12   7   4   10.49    0.70
  13   7  -4    1.61    0.53
 -13   7   4    1.71    0.34
  13  -7   4    0.99    0.55
 -13   7  -4    1.88    0.34
 -13  -7   4    2.06    0.31
  13   7   4    1.17    0.50
  13  -7  -4    1.90    0.38
  14   7  -4    3.90    0.61
  14  -7   4    4.05    0.66
 -14   7   4    3.34    0.40
 -14  -7   4    2.68    0.35
 -14   7  -4    3.24    0.39
  14   7   4    3.35    0.53
  15  -7   4    0.55    0.62
  15   7  -4    0.96    0.61
 -15   7   4    0.95    0.39
  15   7   4    0.63    0.58
 -15   7  -4    0.35    0.36
  16  -7   4    2.43    0.67
  16   7  -4    4.65    0.75
   0   8   4   38.58    1.20
   0  -8  -4   39.77    1.18
   0  -8   4   39.22    1.24
   0   8  -4   40.45    1.18
   0  -8  -4   40.32    1.21
   0  -8   4   40.87    1.19
   1   8  -4    5.89    0.24
   1  -8   4    5.89    0.27
  -1  -8  -4    5.73    0.22
   1  -8   4    6.26    0.37
  -1  -8  -4    6.17    0.28
  -1   8   4    5.29    0.29
   1   8  -4    5.78    0.38
   1  -8  -4    5.61    0.25
  -1  -8   4    5.26    0.29
  -1   8  -4    6.02    0.25
   1   8   4    5.77    0.31
   1  -8  -4    6.07    0.31
   2   8  -4   34.56    1.09
   2  -8   4   34.85    1.11
  -2  -8  -4   34.05    1.04
  -2   8   4   33.89    1.04
  -2  -8  -4   33.37    1.00
   2  -8   4   34.32    1.03
   2  -8  -4   33.78    1.02
  -2   8  -4   34.15    1.03
   2  -8  -4   34.43    1.05
  -2  -8   4   33.40    1.03
   2   8   4   34.08    1.05
   2  -8  -4   34.29    1.04
   3  -8   4    1.04    0.22
   3   8  -4    1.02    0.21
  -3  -8  -4    1.20    0.18
   3  -8   4    0.74    0.14
   3  -8  -4    1.27    0.19
   3  -8  -4    1.17    0.16
  -3   8  -4    1.13    0.14
   3  -8  -4    1.03    0.14
   3   8   4    1.03    0.17
  -3  -8   4    0.98    0.17
  -4  -8  -4   28.45    0.90
   4   8  -4   29.65    0.96
   4  -8   4   28.07    0.97
   4  -8   4   29.13    0.88
   4  -8  -4   29.36    0.89
   4  -8  -4   28.88    0.93
  -4  -8   4   29.17    0.91
  -4   8  -4   28.38    0.89
   4   8   4   28.25    0.92
   4  -8  -4   28.42    0.90
   5   8  -4    2.88    0.29
   5  -8   4    2.79    0.33
   5  -8   4    3.87    0.24
  -5  -8  -4    2.88    0.22
   5  -8  -4    3.12    0.27
  -5  -8   4    2.66    0.22
   5  -8  -4    3.14    0.22
  -5   8  -4    2.78    0.21
   5   8   4    3.46    0.25
   5  -8  -4    3.69    0.23
   6   8  -4   13.95    0.58
  -6   8   4   13.28    0.60
   6  -8   4   15.29    0.67
  -6  -8  -4   14.62    0.53
   6  -8  -4   14.26    0.54
   6   8   4   14.46    0.57
  -6  -8   4   14.81    0.55
   6  -8  -4   14.08    0.52
  -6   8  -4   14.61    0.52
  -7  -8  -4    1.97    0.20
   7   8  -4    2.20    0.32
   7  -8   4    2.96    0.37
  -7   8   4    1.97    0.32
   7  -8  -4    1.71    0.23
  -7   8  -4    1.79    0.22
  -7  -8   4    1.88    0.24
   7   8   4    2.16    0.29
   7  -8  -4    2.09    0.23
   8  -8   4   11.87    0.66
  -8  -8  -4   11.03    0.46
   8   8  -4   11.02    0.60
  -8   8   4   12.20    0.59
  -8   8  -4   11.32    0.45
   8   8   4   10.80    0.54
   8  -8  -4   10.81    0.48
  -8  -8   4   11.46    0.50
   8  -8  -4   11.72    0.49
   9   8  -4    0.14    0.35
   9  -8   4    0.52    0.36
  -9  -8  -4    0.47    0.21
  -9  -8   4    0.38    0.24
   9  -8  -4    0.40    0.24
   9   8   4    0.38    0.30
  -9   8  -4    0.35    0.24
   9  -8  -4    0.58    0.25
 -10  -8  -4    2.96    0.28
  10   8  -4    2.97    0.43
  10  -8   4    3.36    0.49
  10  -8  -4    2.86    0.32
 -10  -8   4    3.50    0.31
 -10   8  -4    3.11    0.28
  10  -8  -4    3.62    0.33
  10   8   4    2.98    0.42
 -11  -8  -4    0.54    0.26
  11   8  -4    0.14    0.42
  11  -8   4   -0.08    0.46
 -11  -8   4    0.57    0.27
 -11   8  -4    0.45    0.27
  11   8   4    0.16    0.37
  11  -8  -4    0.52    0.31
 -12  -8  -4    0.95    0.28
 -12   8   4    1.09    0.29
  12   8  -4    1.00    0.48
  12  -8   4    1.64    0.52
  12   8   4    1.73    0.47
 -12   8  -4    0.92    0.31
  12  -8  -4    1.39    0.33
 -12  -8   4    0.80    0.30
 -13   8   4    0.10    0.30
  13   8  -4   -0.39    0.51
  13  -8   4   -1.03    0.51
 -13   8  -4    0.02    0.32
  13   8   4   -0.21    0.44
 -13  -8   4   -0.30    0.32
  14   8  -4    0.85    0.58
  14  -8   4    0.27    0.55
 -14   8   4    0.36    0.35
 -14  -8   4    0.51    0.32
  14   8   4    0.92    0.55
 -14   8  -4    0.20    0.34
 -15   8   4   -0.01    0.37
  15   8  -4    1.52    0.67
  15  -8   4   -0.37    0.58
  15   8   4    0.93    0.58
 -15   8  -4   -0.24    0.36
 -15  -8   4    0.13    0.33
   0   9  -4    0.11    0.11
   0   9   4   -0.32    0.16
   0  -9  -4   -0.19    0.15
   0  -9  -4    0.02    0.10
   0  -9   4    0.25    0.23
   0  -9   4    0.00    0.15
   1  -9   4    2.21    0.18
  -1  -9  -4    1.94    0.21
   1   9  -4    2.34    0.25
   1  -9   4    2.24    0.25
  -1   9   4    2.04    0.20
  -1  -9  -4    2.11    0.12
   1  -9  -4    2.33    0.15
   1  -9  -4    1.88    0.21
  -1   9  -4    2.14    0.15
   1   9   4    2.09    0.20
  -1  -9   4    1.82    0.19
   2   9  -4    0.11    0.23
   2  -9   4    0.13    0.14
  -2  -9  -4    0.04    0.18
  -2   9   4    0.16    0.17
   2  -9   4    0.43    0.24
  -2  -9   4   -0.04    0.17
  -2   9  -4    0.04    0.12
   2   9   4   -0.12    0.18
   2  -9  -4   -0.02    0.18
   2  -9  -4    0.13    0.13
   3   9  -4   11.85    0.53
   3  -9   4   11.43    0.42
  -3  -9  -4   10.71    0.43
   3  -9   4   11.42    0.51
  -3  -9   4   10.76    0.43
  -3   9  -4   10.89    0.41
   3  -9  -4   11.56    0.42
   3   9   4   10.95    0.45
   3  -9  -4   11.18    0.44
   3  -9  -4   10.89    0.46
   4  -9   4   -0.14    0.15
   4   9  -4    0.24    0.22
  -4  -9  -4   -0.11    0.18
   4  -9   4    0.35    0.25
   4   9   4    0.15    0.19
   4  -9  -4    0.25    0.18
  -4   9  -4   -0.02    0.14
   4  -9  -4    0.03    0.15
  -4  -9   4    0.06    0.17
   4  -9  -4   -0.24    0.19
  -5  -9  -4    4.97    0.33
   5   9  -4    5.27    0.36
   5  -9   4    5.25    0.31
   5  -9   4    5.17    0.40
  -5   9  -4    4.71    0.28
   5  -9  -4    5.33    0.37
   5   9   4    5.18    0.36
  -5  -9   4    4.76    0.35
   5  -9  -4    5.08    0.30
   5  -9  -4    5.42    0.31
   6  -9   4    0.26    0.32
  -6  -9  -4    0.11    0.20
  -6   9   4    0.31    0.26
   6   9  -4    0.15    0.26
   6  -9  -4    0.15    0.20
  -6   9  -4   -0.13    0.17
   6  -9  -4    0.07    0.19
   6   9   4   -0.17    0.26
  -6  -9   4    0.09    0.21
   7   9  -4    5.03    0.40
  -7  -9  -4    4.24    0.29
  -7   9   4    4.70    0.39
   7  -9   4    3.94    0.39
  -7  -9   4    4.51    0.31
  -7   9  -4    4.71    0.32
   7   9   4    4.23    0.37
   7  -9  -4    4.40    0.30
   7  -9  -4    4.92    0.34
  -8  -9  -4   -0.03    0.22
   8  -9   4    0.26    0.33
   8   9  -4    0.23    0.34
  -8   9   4   -0.35    0.32
  -8  -9   4   -0.11    0.25
  -8   9  -4    0.10    0.22
   8  -9  -4    0.04    0.22
   8  -9  -4   -0.06    0.24
   8   9   4    0.11    0.31
   9  -9   4   15.31    0.80
  -9  -9  -4   15.77    0.59
   9   9  -4   15.98    0.76
  -9   9  -4   15.32    0.58
   9   9   4   15.05    0.72
  -9  -9   4   15.12    0.62
   9  -9  -4   15.79    0.63
   9  -9  -4   15.81    0.62
  10  -9   4    1.05    0.45
  10   9  -4    0.88    0.42
 -10  -9  -4    0.60    0.25
 -10   9  -4    1.22    0.25
  10   9   4    1.17    0.37
  10  -9  -4    0.88    0.29
 -10  -9   4    0.82    0.28
  10  -9  -4    0.66    0.30
  11   9  -4    4.93    0.50
  11  -9   4    5.21    0.58
 -11  -9  -4    5.27    0.35
 -11  -9   4    5.35    0.38
  11  -9  -4    5.33    0.41
  11   9   4    5.77    0.53
 -11   9  -4    5.16    0.38
 -12   9   4   -0.20    0.31
 -12  -9  -4    0.16    0.29
  12  -9   4   -0.18    0.50
  12   9  -4    0.04    0.49
  12   9   4    0.19    0.47
 -12  -9   4   -0.16    0.30
 -12   9  -4   -0.41    0.27
  13  -9   4    2.73    0.58
 -13   9   4    3.18    0.40
  13   9  -4    3.02    0.58
 -13  -9  -4    3.28    0.34
 -13  -9   4    3.27    0.38
 -13   9  -4    3.08    0.38
  13   9   4    3.62    0.57
  14   9  -4    0.88    0.59
  14  -9   4    0.22    0.56
 -14   9   4    0.87    0.39
 -14   9  -4    0.71    0.37
  14   9   4    1.07    0.56
 -14  -9   4    0.71    0.36
  15  -9   4    1.99    0.64
  15   9  -4    2.76    0.66
 -15  -9   4    2.61    0.41
   0 -10  -4    2.83    0.25
   0 -10  -4    2.72    0.19
   0  10  -4    2.51    0.29
   0 -10   4    3.03    0.23
   0  10   4    2.75    0.24
   0 -10   4    2.82    0.30
   1 -10   4   30.58    0.96
  -1  10   4   30.27    0.98
  -1 -10  -4   30.29    0.98
   1 -10   4   32.30    1.04
   1  10  -4   31.90    1.04
  -1 -10   4   30.44    0.96
   1 -10  -4   30.24    0.93
  -1  10  -4   31.50    0.94
   1 -10  -4   30.46    0.98
   1  10   4   29.10    0.97
  -2 -10  -4    1.14    0.22
   2 -10   4    0.78    0.19
   2  10  -4    0.96    0.28
   2 -10   4    0.62    0.27
  -2  10   4    0.92    0.20
   2 -10  -4    0.78    0.15
  -2  10  -4    0.85    0.15
   2 -10  -4    0.77    0.22
   2  10   4    0.57    0.21
  -2 -10   4    0.47    0.20
   3 -10   4   28.78    0.91
   3 -10   4   27.03    0.98
   3  10  -4   29.61    0.98
  -3 -10  -4   29.14    0.92
  -3  10   4   28.79    0.93
   3  10   4   29.69    0.95
   3 -10  -4   28.41    0.92
   3 -10  -4   27.99    0.94
   3 -10  -4   29.20    0.90
  -3 -10   4   29.50    0.93
  -3  10  -4   28.86    0.89
  -4 -10  -4    0.88    0.22
   4 -10   4    0.83    0.28
   4  10  -4    0.70    0.26
   4 -10   4    1.14    0.20
  -4  10  -4    0.90    0.18
   4 -10  -4    0.88    0.24
  -4 -10   4    1.01    0.22
   4  10   4    1.09    0.25
   4 -10  -4    1.04    0.19
   4 -10  -4    1.23    0.20
  -5 -10  -4   22.70    0.79
   5 -10   4   23.40    0.78
   5 -10   4   23.57    0.89
   5  10  -4   23.73    0.88
   5 -10  -4   24.12    0.82
  -5  10  -4   22.83    0.77
   5  10   4   23.53    0.81
   5 -10  -4   24.55    0.77
   5 -10  -4   22.95    0.78
  -5 -10   4   23.22    0.80
   6 -10   4    0.70    0.34
   6  10  -4    1.36    0.31
  -6 -10  -4    0.93    0.23
  -6  10   4    0.88    0.30
   6  10   4    1.15    0.27
   6 -10  -4    0.85    0.23
  -6  10  -4    0.43    0.20
  -6 -10   4    0.91    0.24
   6 -10  -4    0.75    0.23
   7 -10   4    3.71    0.43
   7  10  -4    4.02    0.38
  -7 -10  -4    3.46    0.29
  -7  10   4    3.66    0.39
  -7  10  -4    4.09    0.28
   7  10   4    4.14    0.38
   7 -10  -4    3.85    0.30
   7 -10  -4    3.80    0.31
  -7 -10   4    4.03    0.32
   8 -10   4   -0.02    0.39
   8  10  -4    0.11    0.37
  -8 -10  -4    0.21    0.24
  -8 -10   4   -0.07    0.26
  -8  10  -4   -0.10    0.22
   8 -10  -4   -0.18    0.25
   8 -10  -4    0.01    0.25
   8  10   4    0.29    0.30
  -9 -10  -4    5.56    0.39
   9 -10   4    5.61    0.52
   9  10  -4    5.48    0.51
  -9  10  -4    5.58    0.39
   9 -10  -4    4.81    0.36
  -9 -10   4    4.76    0.37
   9 -10  -4    5.03    0.36
   9  10   4    5.34    0.47
  10 -10   4    0.62    0.45
 -10 -10  -4   -0.18    0.26
  10  10  -4    0.46    0.43
 -10 -10   4   -0.25    0.29
  10 -10  -4   -0.04    0.30
 -10  10  -4   -0.03    0.26
  10  10   4    0.50    0.41
 -11  10   4    0.47    0.28
  11 -10   4    1.50    0.50
 -11 -10  -4    0.33    0.28
  11  10  -4    0.37    0.48
 -11  10  -4    0.71    0.31
  11  10   4    0.69    0.46
  11 -10  -4    0.43    0.31
 -11 -10   4    0.72    0.33
  12  10  -4    0.03    0.52
 -12 -10  -4    0.08    0.31
  12 -10   4   -0.03    0.51
 -12  10   4    0.12    0.33
  12  10   4    0.10    0.49
 -12  10  -4   -0.22    0.32
 -12 -10   4   -0.04    0.32
  13  10  -4    0.32    0.56
 -13 -10  -4    0.09    0.30
 -13  10   4    0.54    0.33
  13 -10   4   -0.88    0.52
  13  10   4    0.01    0.53
 -13 -10   4   -0.33    0.35
 -13  10  -4    0.11    0.35
  14 -10   4   -0.49    0.58
 -14  10   4    0.14    0.38
  14  10  -4    0.69    0.61
 -14  10  -4    0.54    0.38
  14  10   4    0.98    0.58
 -14 -10   4    0.13    0.35
   0 -11  -4    0.25    0.21
   0 -11   4   -0.14    0.20
   0  11  -4   -0.10    0.26
   0  11   4    0.05    0.21
   1 -11   4    2.40    0.24
   1  11  -4    2.54    0.31
  -1 -11  -4    2.10    0.26
   1 -11   4    2.97    0.33
  -1  11   4    2.46    0.25
   1  11   4    2.67    0.27
   1 -11  -4    2.43    0.27
  -1 -11   4    2.31    0.24
  -2  11   4    0.38    0.22
   2 -11   4    0.49    0.30
  -2 -11  -4    0.31    0.21
   2  11  -4    0.77    0.30
   2 -11   4    0.15    0.21
  -2  11  -4    0.42    0.16
   2 -11  -4    0.62    0.16
  -2 -11   4    0.25    0.22
   2 -11  -4    0.27    0.23
   2  11   4    0.30    0.23
  -3 -11  -4    2.66    0.26
   3  11  -4    2.65    0.34
  -3  11   4    2.43    0.26
   3 -11   4    3.41    0.36
   3 -11   4    2.80    0.26
   3 -11  -4    3.17    0.22
  -3  11  -4    2.86    0.21
  -3 -11   4    2.11    0.26
   3 -11  -4    2.65    0.28
   3  11   4    3.03    0.30
   4 -11   4    0.65    0.32
   4  11  -4    0.10    0.28
   4 -11   4    0.27    0.24
  -4 -11  -4    0.72    0.24
   4 -11  -4    0.15    0.25
  -4 -11   4    0.44    0.22
   4 -11  -4    0.65    0.20
   4 -11  -4    0.29    0.22
   4  11   4    0.61    0.24
  -4  11  -4    0.38    0.18
   5  11  -4    0.68    0.33
  -5 -11  -4    0.72    0.25
   5 -11   4    1.10    0.32
  -5  11  -4    0.78    0.19
  -5 -11   4    0.72    0.25
   5 -11  -4    0.68    0.21
   5  11   4    0.73    0.26
   5 -11  -4    0.91    0.30
   5 -11  -4    0.72    0.22
   6  11  -4    0.20    0.32
  -6  11   4   -0.02    0.30
  -6 -11  -4    0.19    0.22
   6 -11   4    0.26    0.32
  -6 -11   4    0.30    0.25
   6 -11  -4    0.27    0.24
  -6  11  -4    0.16    0.20
   6  11   4    0.10    0.31
   6 -11  -4    0.08    0.22
  -7 -11  -4    2.37    0.29
  -7  11   4    2.25    0.38
   7  11  -4    2.43    0.40
   7 -11   4    1.86    0.40
   7 -11  -4    2.29    0.28
   7  11   4    2.88    0.38
   7 -11  -4    2.19    0.29
  -7  11  -4    1.98    0.25
  -7 -11   4    3.03    0.31
   8 -11   4    0.40    0.40
  -8 -11  -4    0.26    0.26
   8  11  -4    1.00    0.41
   8  11   4   -0.12    0.36
  -8  11  -4    0.18    0.24
   8 -11  -4    0.27    0.27
  -8 -11   4    0.43    0.28
   8 -11  -4    0.58    0.26
   9  11  -4    1.06    0.44
   9 -11   4    0.85    0.44
  -9 -11  -4    1.06    0.28
   9  11   4    0.47    0.39
  -9 -11   4    1.23    0.31
  -9  11  -4    1.16    0.28
   9 -11  -4    0.85    0.31
 -10 -11  -4    0.17    0.30
 -10  11   4    0.07    0.30
  10 -11   4    0.60    0.47
  10  11  -4    0.30    0.42
  10 -11  -4   -0.25    0.32
  10  11   4    0.33    0.43
 -10 -11   4    0.18    0.31
 -10  11  -4    0.26    0.29
 -11  11   4    1.93    0.36
 -11 -11  -4    1.85    0.32
  11  11  -4    1.21    0.48
  11 -11   4    2.16    0.53
 -11 -11   4    1.25    0.34
  11  11   4    2.22    0.50
 -11  11  -4    1.31    0.33
 -12  11   4    0.14    0.35
  12 -11   4   -0.66    0.50
  12  11  -4   -0.05    0.54
 -12 -11  -4    0.61    0.32
 -12 -11   4    0.15    0.34
  12  11   4    0.29    0.51
 -12  11  -4   -0.40    0.33
 -13 -11  -4    0.63    0.33
  13  11  -4    1.39    0.61
  13 -11   4    0.49    0.54
 -13  11   4    0.70    0.37
 -13  11  -4    0.40    0.36
 -13 -11   4    0.71    0.38
  13  11   4    1.12    0.56
  14 -11   4    0.00    0.55
   0  12   4   -0.01    0.24
   0 -12  -4   -0.32    0.25
   0 -12   4   -0.04    0.22
   0  12  -4    0.01    0.29
   1 -12   4    2.06    0.27
   1  12  -4    1.95    0.34
  -1  12   4    2.39    0.27
  -1 -12  -4    1.78    0.28
  -1 -12   4    1.78    0.26
   1 -12  -4    2.42    0.29
  -1  12  -4    1.90    0.35
   1  12   4    1.79    0.27
  -2 -12  -4    0.91    0.25
  -2  12   4    1.05    0.25
   2 -12   4    1.31    0.34
   2 -12   4    0.75    0.24
   2  12  -4    0.35    0.33
   2  12   4    0.83    0.28
  -2 -12   4    0.37    0.24
   2 -12  -4    0.88    0.28
   3  12  -4    3.52    0.36
   3 -12   4    2.48    0.37
   3 -12   4    3.08    0.29
  -3  12   4    3.29    0.29
  -3 -12  -4    2.87    0.31
   3 -12  -4    2.67    0.32
  -3 -12   4    3.22    0.29
   3  12   4    3.09    0.32
   3 -12  -4    3.61    0.24
   4 -12   4    0.81    0.35
   4 -12   4    1.02    0.26
  -4 -12  -4    0.42    0.26
  -4  12   4    0.46    0.25
   4  12  -4    0.62    0.35
   4 -12  -4    0.80    0.22
  -4  12  -4    0.82    0.21
  -4 -12   4    0.74    0.26
   4  12   4    0.46    0.30
   4 -12  -4    0.87    0.29
  -5 -12  -4    2.30    0.30
   5  12  -4    3.39    0.41
   5 -12   4    3.01    0.41
  -5  12  -4    2.42    0.25
   5 -12  -4    2.66    0.30
   5  12   4    2.91    0.36
  -5 -12   4    2.23    0.30
   5 -12  -4    2.63    0.27
   5 -12  -4    2.45    0.34
   6 -12   4    0.65    0.38
  -6 -12  -4    0.34    0.25
   6  12  -4    0.28    0.35
  -6  12   4    0.04    0.33
  -6  12  -4    0.42    0.22
   6 -12  -4    0.48    0.24
   6 -12  -4    0.52    0.25
   6  12   4    0.40    0.34
  -6 -12   4    0.76    0.29
  -7 -12  -4    0.33    0.28
   7  12  -4    0.14    0.40
   7 -12   4   -0.01    0.39
  -7  12  -4    0.07    0.23
  -7 -12   4    0.47    0.29
   7 -12  -4    0.24    0.27
   7 -12  -4    0.07    0.26
   7  12   4    0.11    0.37
   8  12  -4    0.34    0.43
  -8 -12  -4    0.05    0.29
  -8  12   4   -0.02    0.27
   8 -12   4    1.09    0.42
   8  12   4    0.35    0.38
  -8 -12   4    0.35    0.30
   8 -12  -4    0.08    0.28
  -8  12  -4    0.36    0.26
   9  12  -4    0.84    0.42
  -9 -12  -4    0.25    0.30
  -9  12   4    0.48    0.30
   9 -12   4    0.57    0.44
  -9  12  -4    0.44    0.28
   9  12   4    0.84    0.43
  -9 -12   4    0.47    0.32
 -10  12   4   -0.11    0.32
  10  12  -4    0.66    0.49
 -10 -12  -4   -0.31    0.32
  10 -12   4    0.14    0.47
 -10 -12   4    0.09    0.33
  10  12   4    0.78    0.46
 -10  12  -4   -0.29    0.29
  11  12  -4    0.91    0.55
 -11 -12  -4    0.75    0.33
  11 -12   4    0.85    0.53
 -11  12   4    0.45    0.35
  11  12   4    1.10    0.51
 -11  12  -4    1.03    0.33
 -11 -12   4    0.89    0.35
 -12 -12  -4    0.31    0.34
  12  12  -4    0.44    0.55
  12 -12   4   -0.07    0.51
 -12  12   4    0.43    0.36
 -12 -12   4    0.53    0.36
 -12  12  -4    0.61    0.36
  12  12   4    0.85    0.54
  13 -12   4   -0.61    0.51
 -13 -12  -4   -0.14    0.37
   0  13  -4    0.05    0.36
   0 -13  -4    0.03    0.28
   0 -13   4    0.15    0.25
   0  13   4   -0.06    0.27
   1 -13   4    0.13    0.27
  -1  13   4    0.26    0.27
   1  13  -4    0.41    0.32
  -1 -13  -4    0.03    0.28
  -1  13  -4   -0.13    0.32
   1  13   4    0.05    0.28
  -1 -13   4    0.06    0.25
   1 -13  -4   -0.04    0.28
   2 -13   4   -0.04    0.26
  -2 -13  -4   -0.20    0.28
  -2  13   4    0.07    0.27
   2 -13   4    0.14    0.34
   2  13  -4    0.25    0.36
   2  13   4    0.34    0.29
  -2  13  -4   -0.63    0.35
   2 -13  -4   -0.07    0.29
  -2 -13   4    0.15    0.27
   3 -13   4    0.46    0.36
   3  13  -4    0.61    0.35
  -3  13   4    0.29    0.27
   3 -13   4    0.33    0.28
  -3 -13  -4    0.16    0.28
  -3 -13   4    0.46    0.27
   3 -13  -4    0.42    0.30
   3  13   4    0.08    0.30
  -4  13   4    0.68    0.28
  -4 -13  -4    0.49    0.29
   4  13  -4    0.65    0.35
   4 -13   4    0.88    0.34
   4 -13  -4    0.42    0.34
  -4 -13   4    0.92    0.29
   4  13   4    0.68    0.32
   5 -13   4    5.24    0.46
  -5  13   4    6.22    0.40
  -5 -13  -4    5.29    0.39
   5  13  -4    5.17    0.49
  -5 -13   4    5.89    0.40
   5 -13  -4    5.80    0.46
   5  13   4    6.05    0.45
  -6  13   4   -0.17    0.36
  -6  13   4    0.61    0.32
   6 -13   4    0.69    0.40
   6  13  -4    0.50    0.41
  -6  13   4    0.50    0.26
  -6 -13  -4    0.75    0.30
  -6  13  -4    0.36    0.25
   6 -13  -4    0.96    0.30
  -6 -13   4    1.05    0.31
   6  13   4    0.65    0.36
  -7 -13  -4    2.18    0.33
   7 -13   4    1.99    0.44
   7  13  -4    2.05    0.46
  -7  13   4    2.34    0.30
  -7  13  -4    2.25    0.28
  -7 -13   4    1.70    0.34
   7  13   4    1.99    0.42
   7 -13  -4    2.29    0.33
  -8 -13  -4    0.58    0.32
  -8  13   4    0.70    0.30
   8  13  -4    0.39    0.46
   8 -13   4    0.09    0.44
  -8 -13   4    0.51    0.33
   8  13   4    0.00    0.40
  -8  13  -4    0.56    0.28
   9  13  -4    2.51    0.52
  -9  13   4    2.81    0.36
  -9 -13  -4    2.13    0.35
   9 -13   4    1.88    0.48
   9  13   4    2.26    0.47
  -9 -13   4    2.16    0.37
  -9  13  -4    2.21    0.33
 -10 -13  -4    1.01    0.34
 -10  13   4    0.82    0.35
  10 -13   4    0.97    0.49
  10  13  -4    0.27    0.53
 -10  13  -4    0.40    0.34
 -10 -13   4    0.77    0.38
  10  13   4    1.11    0.48
  11 -13   4    3.56    0.58
 -11 -13  -4    3.31    0.40
  11  13  -4    4.27    0.62
 -11  13   4    3.93    0.42
 -11 -13   4    3.76    0.43
  11  13   4    3.28    0.57
 -11  13  -4    3.77    0.40
 -12 -13  -4    0.50    0.38
 -12  13   4    0.09    0.38
  12 -13   4   -0.15    0.51
 -12  13  -4    0.25    0.36
   0  14   4    0.02    0.30
   0  14  -4    0.01    0.39
   0 -14   4    0.12    0.28
   0 -14  -4    0.65    0.31
  -1  14   4    6.33    0.42
  -1 -14  -4    7.02    0.49
   1 -14   4    7.47    0.50
   1  14  -4    7.06    0.50
   1 -14  -4    7.72    0.54
  -1 -14   4    7.54    0.47
   1  14   4    7.98    0.52
  -1  14  -4    7.06    0.51
  -2  14   4    0.36    0.30
   2 -14   4    0.16    0.31
  -2 -14  -4   -0.11    0.31
   2  14  -4    0.78    0.40
   2  14   4    0.04    0.31
   2 -14  -4   -0.19    0.32
  -2 -14   4    0.14    0.29
  -2  14  -4    0.38    0.38
   3 -14   4    5.01    0.40
   3  14  -4    4.79    0.49
  -3  14   4    5.33    0.38
  -3 -14  -4    4.32    0.39
   3 -14   4    5.32    0.47
   3  14   4    4.69    0.41
  -3  14  -4    4.03    0.46
   3 -14  -4    4.55    0.41
  -3 -14   4    4.59    0.38
  -4  14   4    0.43    0.30
   4 -14   4    0.64    0.40
   4  14  -4    0.40    0.42
  -4 -14  -4    0.57    0.32
   4  14   4    0.57    0.35
  -4 -14   4    0.43    0.31
   4 -14  -4    0.32    0.37
  -5 -14  -4    4.49    0.39
  -5  14   4    5.47    0.39
   5  14  -4    4.07    0.50
   5 -14   4    4.52    0.48
   5 -14  -4    5.16    0.47
   5  14   4    4.66    0.44
  -5 -14   4    4.78    0.40
   6 -14   4    0.40    0.42
  -6 -14  -4    0.10    0.32
   6  14  -4    1.10    0.41
   6  14   4    0.05    0.38
  -6 -14   4   -0.09    0.32
   7 -14   4    2.26    0.45
  -7 -14  -4    1.50    0.34
   7  14  -4    1.82    0.49
  -7 -14   4    1.27    0.35
   7  14   4    1.09    0.43
   8  14  -4   -0.08    0.49
  -8 -14  -4    0.45    0.34
   8 -14   4    0.24    0.44
  -8  14   4    0.42    0.31
   8  14   4    0.50    0.43
  -8 -14   4    0.07    0.35
  -9  14   4    1.73    0.37
   9 -14   4    1.93    0.49
   9  14  -4    1.31    0.54
  -9 -14  -4    1.53    0.37
   9  14   4    1.30    0.48
  -9 -14   4    1.53    0.40
  -9  14  -4    1.83    0.34
  10  14  -4   -0.17    0.54
 -10  14   4   -0.06    0.35
  10 -14   4    0.14    0.48
 -10 -14  -4    0.12    0.36
 -10  14  -4    0.44    0.33
  10  14   4    0.21    0.50
 -10 -14   4    0.08    0.38
  11 -14   4   -0.15    0.53
 -11  14   4    0.18    0.37
 -11  14  -4    0.76    0.38
   0 -15   4    0.23    0.33
   0 -15  -4    0.12    0.33
   0  15   4   -0.06    0.34
   0  15  -4   -0.14    0.41
  -1 -15  -4    0.37    0.34
   1  15  -4   -0.06    0.38
   1 -15   4    0.15    0.34
  -1  15   4   -0.08    0.36
   1 -15  -4    0.38    0.35
  -1  15  -4    0.47    0.41
  -1 -15   4   -0.14    0.31
   1  15   4   -0.24    0.34
  -2  15   4    0.14    0.33
  -2 -15  -4    0.32    0.34
   2 -15   4    0.32    0.35
   2  15  -4    0.41    0.40
  -2 -15   4    0.73    0.32
   2 -15  -4    0.65    0.36
   2  15   4    0.47    0.35
  -2  15  -4    0.11    0.40
   3  15  -4    0.18    0.44
  -3  15   4   -0.50    0.32
  -3 -15  -4   -0.37    0.33
  -3  15  -4    0.23    0.39
   3  15   4    0.31    0.37
   3 -15  -4    0.81    0.37
  -3 -15   4    0.53    0.32
   4 -15   4    1.26    0.43
  -4  15   4    0.79    0.35
  -4 -15  -4    0.57    0.34
   4  15  -4    0.72    0.45
  -4  15  -4    0.04    0.39
  -4 -15   4    0.44    0.33
   4  15   4    0.20    0.37
   4 -15  -4    0.64    0.39
  -5 -15  -4    0.48    0.34
   5  15  -4    0.62    0.46
   5 -15   4    0.96    0.44
  -5 -15   4    0.32    0.34
   5 -15  -4    0.32    0.41
   5  15   4    0.67    0.41
   6  15  -4    1.39    0.45
  -6 -15  -4    1.20    0.36
   6 -15   4    1.60    0.44
  -6 -15   4    1.09    0.36
   6  15   4    0.66    0.42
   7 -15   4   -0.06    0.44
   7  15  -4    0.13    0.50
  -7 -15  -4    0.02    0.35
  -7 -15   4    0.66    0.39
   7  15   4    0.11    0.44
   8  15  -4    1.19    0.54
  -8 -15  -4    0.60    0.37
   8 -15   4    1.46    0.47
   8  15   4    0.99    0.46
  -8 -15   4    0.69    0.37
   9  15  -4    0.00    0.55
  -9 -15  -4    0.14    0.37
   9 -15   4    0.74    0.51
   9  15   4    0.75    0.50
  -9 -15   4    0.24    0.39
   0  16   4    5.11    0.46
   0 -16   4    5.11    0.43
   0  16  -4    4.57    0.52
   0 -16  -4    4.85    0.45
   1 -16   4    0.54    0.38
   1  16  -4    0.97    0.46
  -1  16   4    1.01    0.37
  -1 -16  -4    0.35    0.37
  -1  16  -4    1.05    0.44
  -1 -16   4    0.53    0.37
   1  16   4    1.38    0.42
   1 -16  -4    0.97    0.38
  -2 -16  -4    4.02    0.44
  -2  16   4    4.76    0.43
   2  16  -4    4.04    0.53
  -2  16  -4    4.11    0.49
  -2 -16   4    4.29    0.43
   2  16   4    4.88    0.46
   2 -16  -4    4.60    0.48
  -3  16   4    0.66    0.36
  -3 -16  -4    1.04    0.37
   3  16  -4    1.95    0.49
   3 -16  -4    1.35    0.41
  -3  16  -4    1.14    0.43
   3  16   4    1.71    0.42
  -3 -16   4    1.60    0.37
   4  16  -4    0.44    0.48
  -4 -16  -4    0.98    0.38
   4 -16  -4    0.95    0.45
   4  16   4    1.49    0.43
  -4  16  -4    0.81    0.42
  -4 -16   4    0.71    0.37
  -5 -16  -4    0.58    0.38
   5  16  -4   -0.07    0.48
  -5 -16   4    0.11    0.36
   5  16   4    0.37    0.43
  -5  16  -4   -0.06    0.41
   6  16  -4    4.43    0.58
   6 -16   4    4.13    0.53
  -6 -16  -4    3.73    0.43
  -6  16  -4    3.22    0.46
  -6 -16   4    4.08    0.43
   6  16   4    4.16    0.50
   7  16  -4    1.63    0.55
   7 -16   4    2.22    0.53
  -7 -16  -4    2.07    0.41
   7  16   4    1.51    0.48
  -7 -16   4    2.02    0.40
   8 -16   4    0.74    0.48
   0  17  -4    0.41    0.47
   0 -17  -4    0.07    0.42
   0  17   4   -0.03    0.39
   0 -17   4    0.62    0.37
  -1  17   4    0.14    0.41
   1  17  -4    0.25    0.49
  -1 -17  -4    0.19    0.39
  -1  17  -4    0.33    0.46
   1  17   4   -0.26    0.40
  -1 -17   4    0.30    0.37
   1 -17  -4    0.93    0.44
   2  17  -4    1.03    0.51
  -2  17   4    1.38    0.42
  -2 -17  -4    1.23    0.41
   2  17   4    0.77    0.42
  -2 -17   4    1.67    0.41
  -2  17  -4    0.37    0.43
   2 -17  -4    1.05    0.43
  -3 -17  -4    0.58    0.40
   3  17  -4    0.42    0.51
   3 -17  -4    0.61    0.43
  -3 -17   4    0.26    0.40
  -3  17  -4    0.34    0.44
   3  17   4    0.10    0.45
  -4 -17  -4    0.06    0.39
   4  17  -4    0.19    0.51
  -4  17  -4    0.02    0.42
  -4 -17   4    0.53    0.39
   4  17   4    0.54    0.44
  -5  17  -4    0.08    0.42
   5  17   4    0.47    0.48
  -5 -17   4    0.05    0.39
   0  18   4    0.26    0.45
  -1 -18   4    0.71    0.41
   1 -18  -4    0.52    0.47
   1  18   4    1.22    0.44
   2 -18  -4    0.98    0.48
   0   0   5    0.14    0.05
   0   0   5    0.11    0.08
   0   0  -5    0.02    0.08
   1   0   5    0.06    0.06
  -1   0  -5    0.18    0.06
   1   0   5    0.00    0.06
  -1   0   5    0.14    0.08
  -2   0  -5    0.07    0.06
   2   0  -5    0.17    0.06
  -2   0   5    0.14    0.08
   2   0  -5    0.24    0.04
  -2   0  -5    0.07    0.05
   2   0   5    0.07    0.08
   3   0  -5    0.00    0.06
  -3   0  -5    0.18    0.07
   3   0   5    0.05    0.09
  -3   0  -5    0.04    0.04
  -3   0   5    0.00    0.09
   3   0  -5    0.16    0.07
   4   0   5   -0.14    0.10
  -4   0  -5   -0.04    0.04
  -4   0  -5    0.01    0.07
   4   0  -5    0.12    0.07
   4   0  -5    0.06    0.09
  -4   0   5   -0.01    0.10
  -5   0  -5   -0.13    0.09
   5   0  -5   -0.02    0.08
   5   0  -5    0.15    0.11
  -5   0   5    0.46    0.12
   5   0   5   -0.19    0.14
  -5   0  -5    0.06    0.05
   6   0   5    0.06    0.17
  -6   0  -5   -0.13    0.06
  -6   0  -5   -0.02    0.10
  -6   0   5    0.29    0.13
   6   0  -5    0.07    0.11
   6   0  -5    0.17    0.15
  -7   0  -5   -0.05    0.11
   7   0   5   -0.28    0.21
   7   0  -5   -0.22    0.13
   7   0  -5    0.06    0.17
  -7   0   5    0.07    0.14
  -7   0  -5   -0.05    0.07
   8   0  -5   -0.16    0.15
   8   0  -5    0.06    0.20
  -8   0   5    0.13    0.16
  -8   0  -5   -0.02    0.08
   8   0   5    0.24    0.23
  -8   0  -5    0.23    0.14
   9   0   5   -0.23    0.26
  -9   0   5    0.15    0.16
   9   0  -5    0.12    0.15
  -9   0  -5    0.04    0.15
   9   0  -5   -0.01    0.25
  10   0   5   -0.11    0.33
  10   0  -5    0.02    0.30
 -10   0  -5   -0.13    0.17
  10   0  -5    0.07    0.20
 -10   0   5    0.37    0.18
  11   0  -5    0.05    0.34
 -11   0  -5   -0.20    0.19
  11   0  -5   -0.24    0.22
  11   0   5    0.45    0.37
 -11   0   5   -0.01    0.20
 -12   0  -5   -0.10    0.22
 -12   0   5    0.13    0.22
  12   0  -5    0.15    0.35
  12   0  -5   -0.40    0.24
  12   0   5   -0.12    0.40
  13   0  -5    0.18    0.38
  13   0  -5    0.16    0.27
  13   0   5    0.36    0.42
 -13   0  -5   -0.42    0.23
  14   0   5   -0.07    0.52
  14   0  -5    0.45    0.44
 -14   0   5   -0.13    0.25
 -14   0  -5    0.05    0.27
  15   0   5    1.04    0.52
 -15   0  -5    0.22    0.29
 -15   0   5    0.03    0.28
 -16   0   5   -0.21    0.31
  16   0   5    0.42    0.62
 -16   0  -5    0.21    0.33
  17   0   5   -0.49    0.70
   0   1  -5    0.02    0.06
   0   1   5    0.01    0.04
   0  -1  -5    0.02    0.07
   0  -1   5    0.04    0.06
   0  -1   5    0.10    0.06
   0   1   5    0.05    0.06
   1   1  -5   11.94    0.39
  -1  -1  -5   11.74    0.40
   1  -1   5   11.99    0.40
   1  -1   5   11.67    0.37
  -1  -1  -5   12.16    0.37
   1   1   5   11.65    0.37
  -1  -1   5   12.38    0.39
  -1   1  -5   12.42    0.38
  -1  -1   5   12.34    0.37
   1  -1  -5   11.93    0.39
   2  -1   5    5.49    0.23
  -2   1   5    5.43    0.25
  -2  -1  -5    5.67    0.19
   2  -1   5    5.05    0.19
   2   1  -5    5.40    0.19
   2   1  -5    5.84    0.21
   2   1   5    5.31    0.22
  -2  -1   5    5.48    0.22
  -2   1  -5    5.61    0.20
   2  -1  -5    6.16    0.21
   3   1  -5   28.00    0.81
  -3   1   5   25.97    0.84
   3   1  -5   27.47    0.80
   3  -1   5   23.64    0.78
   3  -1   5   27.29    0.85
  -3  -1  -5   27.24    0.81
  -3  -1  -5   27.98    0.79
   3  -1  -5   28.45    0.81
  -3   1  -5   27.33    0.81
   3   1   5   27.33    0.82
   3  -1  -5   26.97    0.80
  -3  -1   5   26.80    0.81
   4  -1   5    0.91    0.14
   4   1  -5    0.92    0.09
  -4  -1  -5    0.84    0.07
   4   1  -5    0.85    0.09
  -4   1   5    0.74    0.13
  -4  -1  -5    1.11    0.09
   4   1   5    0.66    0.12
  -4   1  -5    0.87    0.09
   4  -1  -5    0.75    0.10
   4  -1  -5    0.91    0.11
  -4  -1   5    0.91    0.11
   5  -1   5    2.23    0.21
   5   1  -5    2.60    0.16
   5   1  -5    2.79    0.16
  -5   1   5    2.50    0.18
  -5  -1  -5    2.36    0.13
  -5  -1  -5    2.52    0.16
  -5   1  -5    2.40    0.15
   5  -1  -5    2.70    0.18
  -5  -1   5    2.47    0.16
   5  -1  -5    2.93    0.17
   5   1   5    2.19    0.19
   6  -1   5    0.07    0.19
   6   1  -5    0.53    0.15
  -6  -1  -5    0.23    0.10
  -6  -1  -5    0.38    0.07
  -6   1   5    0.62    0.14
   6   1  -5    0.18    0.10
   6  -1  -5    0.37    0.16
   6  -1  -5    0.41    0.12
  -6  -1   5    0.32    0.12
  -6   1  -5    0.27    0.11
   6   1   5    0.28    0.16
  -6   1  -5    0.38    0.04
  -7   1   5    0.75    0.16
   7   1  -5    0.40    0.18
  -7  -1  -5    0.36    0.12
   7  -1   5    0.43    0.23
  -7  -1  -5    0.48    0.08
   7   1  -5    0.34    0.12
   7   1   5    0.52    0.21
  -7  -1   5    0.65    0.14
   7  -1  -5    0.10    0.20
  -7   1  -5    0.57    0.13
   7  -1  -5    0.44    0.13
  -7   1  -5    0.38    0.05
   8   1  -5    3.87    0.23
  -8  -1  -5    3.74    0.23
  -8   1   5    4.07    0.29
   8   1  -5    3.51    0.28
   8  -1   5    3.39    0.32
  -8  -1  -5    3.50    0.18
  -8  -1   5    3.92    0.26
   8  -1  -5    3.96    0.23
   8  -1  -5    3.68    0.30
   8   1   5    3.85    0.31
  -8   1  -5    3.71    0.25
   9   1  -5   10.98    0.54
   9  -1   5   11.88    0.63
   9   1  -5   11.71    0.44
  -9  -1  -5   12.03    0.39
  -9  -1  -5   11.70    0.43
  -9   1   5   12.19    0.45
   9  -1  -5   11.67    0.44
  -9   1  -5   11.60    0.45
   9  -1  -5   12.00    0.55
  -9  -1   5   11.28    0.45
   9   1   5   11.84    0.60
  10  -1   5   -0.09    0.34
  10   1  -5    0.00    0.18
  10   1  -5    0.15    0.28
 -10   1   5    0.44    0.19
 -10  -1  -5    0.06    0.16
 -10   1  -5   -0.15    0.18
 -10  -1   5    0.44    0.18
  10   1   5    0.27    0.29
  10  -1  -5    0.11    0.18
  10  -1  -5   -0.07    0.29
 -11   1   5    0.80    0.19
 -11  -1  -5    0.59    0.19
  11  -1   5    1.24    0.41
  11   1  -5    0.91    0.33
  11   1  -5    0.51    0.21
 -11  -1   5    0.81    0.21
  11   1   5    0.57    0.33
  11  -1  -5    0.74    0.24
  11  -1  -5    0.36    0.34
 -11   1  -5    0.54    0.21
 -12   1   5    1.00    0.22
  12  -1   5    0.67    0.46
  12   1  -5    0.88    0.25
  12   1  -5    0.78    0.38
 -12  -1  -5    0.93    0.22
 -12   1  -5    0.78    0.23
 -12  -1   5    0.97    0.23
  12   1   5    0.85    0.42
  12  -1  -5    1.15    0.27
  12  -1  -5    1.10    0.39
  13   1  -5    0.59    0.42
  13  -1   5    0.93    0.50
 -13  -1  -5    1.15    0.25
  13   1  -5    1.27    0.28
 -13  -1   5    0.85    0.25
  13   1   5    1.63    0.48
 -13   1  -5    0.86    0.26
  13  -1  -5    1.48    0.30
  13  -1  -5    0.95    0.40
 -13  -1   5    1.40    0.26
  14  -1   5    0.17    0.53
  14   1  -5    0.62    0.45
 -14  -1  -5    0.62    0.28
 -14   1   5    0.26    0.27
  14  -1  -5    0.16    0.32
  14   1   5    0.52    0.46
 -14   1  -5    0.78    0.29
  14  -1  -5    0.96    0.45
 -14  -1   5   -0.21    0.26
 -15  -1  -5    0.06    0.30
 -15   1   5   -0.21    0.29
  15   1  -5    0.51    0.49
  15  -1   5    0.51    0.58
 -15   1  -5    0.18    0.30
 -15  -1   5   -0.10    0.28
  15   1   5    0.88    0.57
 -16   1   5    0.97    0.33
  16  -1   5    0.69    0.64
 -16   1  -5    0.58    0.33
  16   1   5   -0.45    0.62
  17  -1   5    0.14    0.65
 -17   1   5    0.20    0.36
  17   1   5    0.11    0.66
 -17   1  -5    0.83    0.36
   0  -2   5    2.76    0.13
   0   2   5    2.84    0.12
   0  -2  -5    3.42    0.14
   0  -2  -5    2.91    0.16
   0  -2   5    3.17    0.16
   0   2  -5    3.49    0.15
  -1   2   5    3.57    0.12
  -1  -2  -5    3.18    0.18
   1  -2   5    3.72    0.13
   1  -2   5    4.03    0.18
   1   2  -5    3.48    0.18
  -1  -2  -5    3.57    0.15
  -1  -2   5    3.81    0.16
  -1   2  -5    3.32    0.15
  -1  -2   5    3.67    0.16
   1  -2  -5    3.85    0.15
   1  -2  -5    3.53    0.16
   1   2   5    3.55    0.14
   2   2  -5    4.27    0.18
  -2  -2  -5    4.06    0.20
   2   2  -5    4.11    0.18
   2  -2   5    4.08    0.21
   2  -2   5    4.31    0.14
  -2   2   5    3.37    0.20
  -2  -2  -5    4.15    0.16
  -2   2  -5    4.43    0.17
   2   2   5    4.07    0.18
   2  -2  -5    4.12    0.17
  -2  -2   5    4.19    0.18
   2  -2  -5    3.93    0.13
  -3  -2  -5    0.16    0.07
  -3   2   5    0.01    0.13
   3   2  -5    0.43    0.08
  -3  -2  -5    0.12    0.06
   3  -2   5    0.06    0.12
   3   2  -5    0.43    0.07
  -3  -2   5    0.38    0.08
   3  -2  -5    0.42    0.06
  -3   2  -5    0.24    0.07
   3  -2  -5    0.23    0.07
   3   2   5    0.15    0.09
   4   2  -5    7.87    0.29
  -4  -2  -5    8.08    0.29
  -4  -2  -5    8.44    0.27
  -4   2   5    7.46    0.36
   4  -2   5    7.99    0.36
   4   2  -5    8.26    0.28
  -4  -2   5    7.86    0.29
   4  -2  -5    8.06    0.29
  -4   2  -5    7.98    0.28
   4   2   5    7.78    0.31
   4  -2  -5    8.98    0.30
  -5   2   5    8.57    0.39
  -5  -2  -5    8.68    0.30
   5   2  -5    8.69    0.33
   5  -2   5    9.58    0.41
  -5  -2  -5    8.62    0.29
   5   2  -5    8.63    0.30
   5  -2  -5    9.07    0.36
  -5  -2   5    8.50    0.33
   5  -2  -5    8.39    0.31
  -5   2  -5    8.12    0.30
   5   2   5    8.35    0.34
   6   2  -5    0.17    0.15
  -6  -2  -5   -0.02    0.10
   6  -2   5    0.22    0.22
   6   2  -5    0.03    0.09
  -6  -2  -5    0.14    0.08
  -6   2   5    0.32    0.15
   6  -2  -5   -0.14    0.12
  -6  -2   5    0.20    0.12
   6  -2  -5    0.61    0.18
   6   2   5    0.01    0.15
  -6   2  -5    0.23    0.10
   7  -2   5    2.05    0.28
  -7   2   5    3.01    0.22
  -7  -2  -5    2.10    0.15
  -7  -2  -5    2.37    0.18
   7   2  -5    2.65    0.22
   7   2  -5    2.48    0.16
   7  -2  -5    2.52    0.18
   7   2   5    2.29    0.24
  -7   2  -5    2.48    0.17
  -7  -2   5    2.56    0.18
   7  -2  -5    3.12    0.26
   8   2  -5    3.70    0.23
  -8  -2  -5    4.13    0.23
   8   2  -5    4.27    0.29
  -8   2   5    3.59    0.24
  -8  -2  -5    3.88    0.20
   8  -2   5    4.20    0.38
   8   2   5    3.95    0.31
   8  -2  -5    3.90    0.32
  -8   2  -5    3.71    0.24
  -8  -2   5    3.58    0.27
   8  -2  -5    3.76    0.24
   9   2  -5   -0.06    0.25
   9  -2   5    0.05    0.32
  -9   2   5    0.21    0.17
  -9  -2  -5    0.26    0.14
  -9  -2  -5    0.24    0.12
   9   2  -5    0.06    0.16
   9  -2  -5   -0.03    0.27
   9  -2  -5    0.13    0.17
   9   2   5   -0.02    0.27
  -9  -2   5    0.41    0.17
  -9   2  -5    0.15    0.15
 -10   2   5    1.69    0.20
  10   2  -5    1.69    0.20
  10  -2   5    0.93    0.35
 -10  -2  -5    1.17    0.15
 -10  -2  -5    1.31    0.18
  10   2  -5    2.03    0.32
  10  -2  -5    1.60    0.33
  10  -2  -5    1.21    0.23
 -10   2  -5    1.59    0.21
  10   2   5    0.68    0.32
 -10  -2   5    1.71    0.21
  11   2  -5    0.86    0.35
 -11  -2  -5    0.48    0.19
  11  -2   5    1.03    0.43
 -11   2   5    0.49    0.21
  11   2  -5    0.05    0.21
  11  -2  -5    0.10    0.31
  11  -2  -5    0.14    0.24
 -11  -2   5    0.46    0.21
 -11   2  -5    0.50    0.22
  11   2   5    0.53    0.36
  12  -2   5    0.76    0.43
  12   2  -5    0.30    0.38
  12   2  -5    0.96    0.25
 -12  -2  -5    0.84    0.21
 -12   2   5    0.92    0.22
 -12   2  -5    0.77    0.24
  12  -2  -5    0.83    0.28
 -12  -2   5    0.82    0.22
  12  -2  -5    0.55    0.38
  12   2   5    0.30    0.42
  13  -2   5    0.25    0.50
 -13  -2  -5    0.53    0.23
  13   2  -5    1.05    0.43
  13  -2  -5   -0.04    0.40
 -13   2  -5    0.48    0.24
 -13  -2   5    0.26    0.21
 -13  -2   5    0.37    0.25
  13  -2  -5    1.03    0.31
  13   2   5    0.52    0.46
 -14   2   5    0.33    0.27
  14  -2   5   -0.22    0.54
 -14  -2  -5    0.38    0.27
  14   2  -5    1.00    0.49
  14  -2  -5    0.13    0.32
  14   2   5   -0.34    0.50
 -14  -2   5   -0.11    0.23
 -14   2  -5   -0.08    0.28
 -15   2   5    0.43    0.31
  15   2  -5    0.31    0.55
  15  -2   5    0.21    0.57
  15   2   5    0.23    0.54
 -15   2  -5    0.41    0.31
 -16   2   5    0.63    0.34
  16  -2   5    0.94    0.62
 -16   2  -5    0.28    0.34
  16   2   5    0.20    0.61
  17  -2   5    0.22    0.69
 -17   2   5    0.46    0.35
 -17   2  -5    0.38    0.36
  17   2   5    0.71    0.68
   0  -3  -5    0.09    0.07
   0  -3  -5   -0.02    0.07
   0  -3   5   -0.04    0.08
   0  -3   5    0.04    0.06
   0   3   5    0.04    0.05
   0   3  -5    0.10    0.06
  -1  -3  -5   46.18    1.27
   1   3  -5   42.75    1.29
  -1   3   5   44.06    1.26
   1  -3   5   42.42    1.26
   1  -3   5   43.02    1.30
  -1  -3  -5   43.36    1.29
   1  -3  -5   44.31    1.28
   1   3   5   43.34    1.27
   1  -3  -5   44.44    1.28
  -1   3  -5   45.05    1.28
  -1  -3   5   43.24    1.27
  -1  -3   5   40.81    1.28
   2  -3   5    1.23    0.08
   2   3  -5    1.13    0.11
  -2  -3  -5    1.00    0.12
  -2  -3  -5    1.14    0.09
   2  -3   5    0.84    0.13
   2   3  -5    0.92    0.09
  -2   3  -5    1.06    0.09
   2  -3  -5    0.90    0.12
   2   3   5    0.88    0.09
  -2  -3   5    1.23    0.10
   2  -3  -5    1.19    0.09
   2  -3  -5    1.05    0.09
   3   3  -5    2.78    0.17
   3  -3   5    2.42    0.09
   3  -3   5    1.96    0.18
   3   3  -5    2.93    0.13
  -3  -3  -5    2.22    0.14
  -3  -3  -5    2.27    0.17
  -3   3   5    2.57    0.18
   3  -3  -5    2.81    0.14
   3  -3  -5    2.48    0.12
  -3  -3   5    2.67    0.15
   3   3   5    2.43    0.14
  -3   3  -5    2.41    0.15
   4   3  -5   24.12    0.75
   4  -3   5   23.97    0.81
  -4   3   5   23.58    0.80
  -4  -3  -5   24.99    0.73
   4   3  -5   24.74    0.73
  -4  -3  -5   24.10    0.74
   4  -3  -5   24.93    0.74
   4  -3  -5   25.33    0.75
  -4  -3   5   24.08    0.75
  -4   3  -5   24.52    0.75
   4   3   5   23.78    0.76
  -5   3   5    2.70    0.23
  -5  -3  -5    2.99    0.16
  -5  -3  -5    3.00    0.18
   5  -3   5    3.12    0.27
   5   3  -5    3.25    0.23
   5   3  -5    2.91    0.15
  -5  -3   5    3.28    0.21
  -5   3  -5    3.20    0.18
   5  -3  -5    2.80    0.18
   5   3   5    2.87    0.19
   5  -3  -5    3.53    0.22
  -6  -3  -5    4.45    0.22
   6  -3   5    4.12    0.33
  -6   3   5    3.87    0.26
  -6  -3  -5    4.11    0.21
   6   3  -5    4.59    0.21
   6   3  -5    4.04    0.28
  -6  -3   5    4.41    0.25
  -6   3  -5    4.37    0.22
   6  -3  -5    5.18    0.27
   6   3   5    4.61    0.28
   6  -3  -5    4.30    0.25
   7   3  -5    3.78    0.26
   7  -3   5    4.26    0.34
  -7  -3  -5    4.03    0.22
  -7   3   5    3.83    0.26
   7   3  -5    3.94    0.21
  -7  -3  -5    4.02    0.23
  -7  -3   5    3.68    0.26
  -7   3  -5    4.23    0.25
   7  -3  -5    4.08    0.24
   7  -3  -5    4.44    0.28
   7   3   5    3.88    0.28
   8  -3   5    0.88    0.30
  -8  -3  -5    1.31    0.14
   8   3  -5    1.36    0.15
   8   3  -5    1.71    0.25
  -8   3   5    1.29    0.20
  -8  -3  -5    1.43    0.15
   8  -3  -5    1.53    0.24
   8   3   5    1.18    0.23
  -8   3  -5    1.07    0.16
  -8  -3   5    1.22    0.18
   8  -3  -5    1.27    0.18
  -9  -3  -5    4.90    0.27
  -9   3   5    5.97    0.35
  -9  -3  -5    5.42    0.28
   9   3  -5    5.04    0.36
   9  -3   5    4.88    0.46
   9   3  -5    5.13    0.28
   9   3   5    5.14    0.38
   9  -3  -5    5.17    0.34
  -9   3  -5    5.01    0.32
   9  -3  -5    6.00    0.43
  -9  -3   5    5.67    0.32
 -10  -3  -5   15.26    0.53
  10   3  -5   15.00    0.53
 -10   3   5   15.37    0.57
  10  -3   5   14.54    0.74
  10   3  -5   14.56    0.68
 -10  -3  -5   15.36    0.52
  10   3   5   14.46    0.68
 -10   3  -5   14.76    0.57
  10  -3  -5   16.10    0.67
  10  -3  -5   15.01    0.58
 -10  -3   5   14.59    0.55
  11  -3   5    1.61    0.46
 -11  -3  -5    1.77    0.22
  11   3  -5    1.57    0.23
  11   3  -5    1.50    0.37
 -11   3   5    1.92    0.24
 -11  -3   5    1.94    0.25
  11  -3  -5    1.83    0.35
 -11   3  -5    1.75    0.25
  11   3   5    1.93    0.38
  11  -3  -5    1.54    0.26
  12   3  -5    3.12    0.28
  12   3  -5    3.40    0.46
 -12  -3  -5    2.70    0.26
  12  -3   5    2.31    0.52
 -12  -3   5    2.69    0.28
  12  -3  -5    2.49    0.37
 -12  -3   5    2.53    0.24
 -12   3  -5    3.35    0.30
  12   3   5    2.68    0.42
  12  -3  -5    2.95    0.32
  13   3  -5    2.89    0.49
 -13  -3  -5    3.06    0.28
  13  -3   5    2.79    0.55
 -13  -3   5    2.24    0.29
  13  -3  -5    2.20    0.34
 -13   3  -5    2.18    0.31
  13   3   5    3.52    0.51
  13  -3  -5    2.41    0.42
 -14   3   5    1.69    0.32
  14  -3   5    1.45    0.57
  14   3  -5    1.82    0.52
 -14  -3   5    1.96    0.30
  14   3   5    1.90    0.54
  14  -3  -5    2.07    0.37
 -14   3  -5    1.42    0.29
  15   3  -5    1.46    0.60
  15  -3   5    0.30    0.59
 -15   3   5    0.65    0.33
 -15   3  -5    0.33    0.32
  15   3   5    0.82    0.56
  16  -3   5    1.74    0.65
 -16   3   5    2.23    0.40
 -16   3  -5    2.11    0.38
  16   3   5    2.23    0.58
  17  -3   5    0.77    0.66
 -17   3   5    0.66    0.39
 -17   3  -5    1.32    0.38
  17   3   5    1.36    0.71
   0  -4   5   58.32    1.76
   0   4  -5   59.99    1.75
   0  -4  -5   62.38    1.75
   0   4   5   58.04    1.73
   0  -4  -5   59.52    1.74
   0  -4   5   60.55    1.73
   1  -4   5   65.92    1.95
  -1   4   5   65.47    1.91
   1   4  -5   64.12    1.93
   1  -4   5   65.98    1.90
  -1  -4  -5   68.06    1.93
   1   4   5   65.02    1.92
  -1   4  -5   65.54    1.93
  -1  -4   5   66.54    1.91
   1  -4  -5   67.36    1.93
   1  -4  -5   67.71    1.92
  -1  -4   5   64.62    1.94
   2   4  -5   65.15    1.95
  -2  -4  -5   64.73    1.96
   2  -4   5   68.31    1.92
   2  -4   5   66.02    1.98
  -2  -4  -5   66.54    1.93
   2   4  -5   67.46    1.96
  -2  -4   5   66.37    1.93
   2   4   5   65.63    1.94
   2  -4  -5   67.93    1.93
   2  -4  -5   68.25    1.95
  -2   4  -5   67.51    1.95
  -3  -4  -5   79.41    2.41
   3   4  -5   83.22    2.40
  -3   4   5   79.25    2.40
   3  -4   5   83.70    2.35
   3   4  -5   84.50    2.39
   3  -4   5   82.26    2.44
  -3  -4  -5   82.79    2.37
   3  -4  -5   82.82    2.37
   3  -4  -5   79.65    2.40
   3   4   5   80.40    2.39
  -3  -4   5   82.18    2.38
  -3   4  -5   84.20    2.40
   3  -4  -5   83.97    2.40
  -4   4   5   74.54    2.23
   4  -4   5   71.78    2.26
  -4  -4  -5   74.83    2.22
   4   4  -5   78.84    2.20
  -4  -4  -5   77.31    2.19
   4  -4   5   75.54    2.17
   4   4  -5   76.27    2.22
   4   4   5   74.04    2.21
  -4  -4   5   76.54    2.20
   4  -4  -5   75.82    2.20
  -4   4  -5   76.76    2.22
   5   4  -5   48.04    1.41
  -5   4   5   45.77    1.44
  -5  -4  -5   47.87    1.38
   5   4  -5   47.87    1.38
   5  -4   5   47.85    1.48
  -5  -4  -5   44.91    1.39
   5   4   5   45.13    1.41
   5  -4  -5   47.74    1.39
  -5   4  -5   47.45    1.40
  -5  -4   5   47.09    1.40
   5  -4  -5   47.47    1.40
  -6   4   5    8.63    0.43
   6   4  -5    8.36    0.38
   6  -4   5    8.09    0.46
   6   4  -5    8.56    0.29
  -6  -4  -5    8.04    0.31
  -6  -4  -5    8.05    0.31
  -6  -4   5    8.32    0.35
   6  -4  -5    8.61    0.34
  -6   4  -5    8.31    0.32
   6  -4  -5    8.38    0.34
   6   4   5    7.87    0.37
  -7  -4  -5   10.92    0.40
   7   4  -5   11.70    0.49
   7  -4   5   11.25    0.60
  -7   4   5   11.90    0.49
  -7  -4  -5   11.85    0.41
   7   4  -5   11.31    0.38
  -7  -4   5   11.62    0.42
   7   4   5   11.88    0.50
  -7   4  -5   10.97    0.42
   7  -4  -5   11.94    0.44
   7  -4  -5   11.87    0.46
  -8  -4  -5   12.19    0.45
  -8  -4  -5   11.74    0.43
   8   4  -5   12.76    0.55
  -8   4   5   11.88    0.51
   8   4  -5   13.02    0.43
   8  -4   5   11.86    0.62
   8   4   5   12.45    0.53
   8  -4  -5   12.77    0.46
  -8   4  -5   11.57    0.46
  -8  -4   5   12.65    0.48
   8  -4  -5   13.39    0.52
  -9  -4  -5    5.19    0.29
   9   4  -5    5.37    0.38
  -9   4   5    5.01    0.36
  -9  -4  -5    5.98    0.29
   9   4  -5    5.33    0.28
   9  -4   5    4.45    0.44
  -9  -4   5    5.52    0.34
   9   4   5    4.36    0.37
   9  -4  -5    5.59    0.40
   9  -4  -5    5.42    0.34
  -9   4  -5    5.22    0.33
 -10  -4  -5    3.62    0.22
 -10  -4  -5    4.19    0.28
  10   4  -5    3.54    0.38
  10   4  -5    3.83    0.26
 -10   4   5    3.52    0.28
  10  -4   5    3.67    0.48
  10   4   5    4.41    0.39
 -10  -4   5    3.43    0.26
  10  -4  -5    3.06    0.28
 -10   4  -5    3.31    0.26
  10  -4  -5    3.71    0.34
  11   4  -5    1.91    0.40
 -11   4   5    2.57    0.26
  11  -4   5    2.05    0.44
 -11  -4  -5    2.62    0.23
 -11  -4  -5    2.55    0.21
 -11   4  -5    2.10    0.25
  11  -4  -5    2.42    0.28
 -11  -4   5    2.40    0.27
  11   4   5    2.02    0.36
  11  -4  -5    2.80    0.35
  12  -4   5   -0.26    0.48
  12   4  -5   -0.38    0.40
  12  -4  -5    0.29    0.27
  12  -4  -5    0.57    0.34
 -12   4  -5    0.20    0.26
  12   4   5    0.06    0.40
 -12  -4   5    0.35    0.23
  13   4  -5    0.31    0.45
  13  -4   5   -0.52    0.51
  13  -4  -5    0.26    0.32
  13   4   5   -0.18    0.45
 -13  -4   5   -0.40    0.26
 -13   4  -5   -0.63    0.27
  14   4  -5    0.20    0.50
 -14   4   5   -0.24    0.30
  14  -4   5    0.04    0.55
  14   4   5    0.63    0.51
  14  -4  -5   -0.30    0.35
 -14  -4   5   -0.48    0.28
 -14   4  -5    0.26    0.31
  15   4  -5    0.73    0.60
 -15   4   5    0.09    0.33
  15  -4   5   -0.68    0.57
  15   4   5    0.05    0.55
 -15   4  -5    0.20    0.33
  16   4  -5    0.39    0.60
 -16   4   5   -0.19    0.36
  16  -4   5    0.02    0.62
  16   4   5    0.20    0.60
 -16   4  -5    0.23    0.36
   0   5  -5    0.06    0.08
   0  -5  -5    0.02    0.09
   0  -5   5    0.06    0.08
   0   5   5    0.04    0.08
   0  -5   5    0.24    0.13
   0  -5  -5    0.16    0.08
  -1   5   5    4.28    0.20
   1   5  -5    4.61    0.20
   1  -5   5    3.98    0.24
  -1  -5  -5    4.41    0.19
  -1  -5  -5    4.00    0.22
   1  -5   5    4.44    0.19
  -1  -5   5    4.46    0.24
  -1  -5   5    4.71    0.20
   1   5   5    4.04    0.20
  -1   5  -5    4.18    0.18
   1  -5  -5    4.92    0.19
   1  -5  -5    4.76    0.21
   2  -5   5    3.35    0.16
   2   5  -5    3.36    0.20
  -2  -5  -5    3.56    0.17
  -2  -5  -5    3.25    0.18
   2   5  -5    3.00    0.17
   2  -5   5    3.40    0.23
   2  -5  -5    3.09    0.21
   2  -5  -5    3.34    0.17
   2  -5  -5    3.32    0.17
  -2  -5   5    3.15    0.17
  -2   5  -5    3.13    0.17
   2   5   5    3.09    0.20
   3  -5   5    0.47    0.08
   3  -5   5    0.50    0.16
   3   5  -5    0.76    0.08
  -3  -5  -5    0.79    0.12
  -3  -5  -5    0.51    0.11
   3   5  -5    0.66    0.13
  -3   5  -5    0.72    0.12
   3  -5  -5    0.67    0.13
   3   5   5    0.57    0.11
  -3  -5   5    0.71    0.11
   3  -5  -5    0.64    0.11
   3  -5  -5    0.84    0.10
  -3   5  -5    0.59    0.11
  -4  -5  -5    3.68    0.23
   4  -5   5    4.24    0.17
   4  -5   5    4.03    0.29
   4   5  -5    4.10    0.25
  -4   5   5    4.06    0.28
  -4  -5  -5    4.12    0.22
   4   5  -5    4.46    0.16
  -4  -5   5    4.00    0.24
   4  -5  -5    4.21    0.22
   4   5   5    3.90    0.23
   4  -5  -5    3.99    0.20
  -4   5  -5    4.61    0.21
  -5  -5  -5   26.44    0.82
   5   5  -5   28.10    0.80
   5   5  -5   27.36    0.87
   5  -5   5   26.87    0.93
  -5  -5  -5   26.50    0.84
  -5   5   5   26.78    0.90
   5  -5  -5   27.00    0.84
  -5  -5   5   27.64    0.84
   5   5   5   26.37    0.86
  -5   5  -5   26.33    0.83
   5  -5  -5   27.45    0.83
   6  -5   5    9.15    0.52
  -6  -5  -5    9.62    0.36
   6   5  -5   10.07    0.32
  -6  -5  -5    9.60    0.36
  -6   5   5    8.98    0.46
   6   5  -5    9.67    0.44
   6  -5  -5    9.77    0.37
  -6  -5   5    9.52    0.39
   6   5   5    9.74    0.41
   6  -5  -5    9.73    0.39
  -6   5  -5   10.00    0.38
   7   5  -5   13.46    0.55
  -7  -5  -5   13.19    0.46
  -7   5   5   13.21    0.55
   7  -5   5   13.31    0.62
   7   5  -5   13.82    0.43
  -7  -5  -5   12.48    0.46
   7   5   5   13.68    0.56
   7  -5  -5   13.49    0.49
  -7   5  -5   13.54    0.49
   7  -5  -5   12.41    0.49
  -7  -5   5   13.72    0.50
  -8  -5  -5    8.59    0.36
   8   5  -5    9.01    0.48
   8  -5   5    8.54    0.54
  -8  -5  -5    8.35    0.37
   8   5  -5    8.96    0.32
  -8   5   5    8.36    0.46
   8  -5  -5    8.97    0.41
  -8   5  -5    8.58    0.39
   8  -5  -5    8.73    0.38
   8   5   5    8.45    0.44
  -8  -5   5    8.74    0.40
   9  -5   5    9.00    0.64
   9   5  -5    7.75    0.46
  -9  -5  -5    8.40    0.36
  -9  -5  -5    7.87    0.36
  -9   5   5    7.47    0.44
   9  -5  -5    8.80    0.43
   9  -5  -5    8.17    0.39
  -9  -5   5    8.39    0.41
  -9   5  -5    8.08    0.37
   9   5   5    7.90    0.47
 -10   5   5    6.14    0.42
  10  -5   5    6.52    0.54
  10   5  -5    6.33    0.45
 -10  -5  -5    6.96    0.35
  10  -5  -5    6.98    0.44
 -10   5  -5    6.48    0.39
  10   5   5    6.83    0.46
  10  -5  -5    6.87    0.42
 -10  -5   5    6.54    0.38
  11   5  -5   12.95    0.70
 -11  -5  -5   12.08    0.49
  11  -5   5   11.17    0.79
 -11   5  -5   11.79    0.52
  11   5   5   11.83    0.66
 -11  -5   5   11.19    0.51
  11  -5  -5   11.51    0.51
  11  -5  -5   11.58    0.57
  12  -5   5    3.42    0.58
  12   5  -5    4.96    0.51
  12   5   5    4.17    0.49
  12  -5  -5    3.47    0.36
 -12   5  -5    3.11    0.30
 -12  -5   5    3.43    0.31
  13  -5   5    4.40    0.58
  13   5  -5    4.48    0.56
  13  -5  -5    4.41    0.40
 -13   5  -5    4.27    0.36
 -13  -5   5    4.67    0.36
  13   5   5    4.67    0.53
  14  -5   5    2.75    0.62
  14   5  -5    4.41    0.59
 -14   5   5    3.02    0.37
  14   5   5    4.40    0.58
 -14   5  -5    2.79    0.37
  14  -5  -5    3.68    0.42
 -14  -5   5    3.04    0.35
  15  -5   5    1.05    0.62
  15   5  -5    3.48    0.66
 -15   5   5    2.51    0.40
  15   5   5    3.32    0.61
 -15   5  -5    2.62    0.39
  16   5  -5    1.33    0.66
  16  -5   5    0.14    0.65
 -16   5   5    0.55    0.38
  16   5   5    1.78    0.58
 -16   5  -5    0.82    0.38
   0  -6  -5    6.74    0.25
   0  -6   5    6.47    0.31
   0  -6  -5    6.52    0.29
   0   6  -5    6.88    0.25
   0  -6   5    7.03    0.26
  -1  -6  -5    0.15    0.12
  -1  -6  -5    0.40    0.08
  -1   6   5    0.41    0.10
   1  -6   5    0.26    0.15
   1   6  -5    0.30    0.10
   1  -6   5    0.34    0.10
  -1  -6   5    0.19    0.10
  -1  -6   5    0.20    0.15
   1  -6  -5    0.26    0.12
   1   6   5    0.61    0.11
   1  -6  -5    0.24    0.09
  -1   6  -5    0.34    0.09
   2   6  -5    4.38    0.21
  -2  -6  -5    4.11    0.18
   2   6  -5    4.42    0.27
  -2  -6  -5    4.23    0.23
   2  -6   5    4.18    0.27
   2  -6   5    4.26    0.20
   2  -6  -5    5.07    0.22
   2  -6  -5    4.67    0.22
   2   6   5    4.15    0.24
  -2  -6   5    3.88    0.23
  -2   6  -5    4.05    0.20
   2  -6  -5    4.34    0.25
   3  -6   5    3.53    0.18
  -3  -6  -5    3.56    0.23
  -3  -6  -5    3.52    0.18
   3   6  -5    3.68    0.15
   3   6  -5    3.62    0.26
   3  -6   5    3.24    0.25
   3  -6  -5    3.56    0.21
  -3  -6   5    3.37    0.23
  -3   6  -5    3.60    0.20
   3   6   5    4.12    0.25
   3  -6  -5    3.72    0.21
   3  -6  -5    3.85    0.26
   4  -6   5   12.98    0.41
   4   6  -5   13.65    0.51
   4   6  -5   13.07    0.39
   4  -6   5   13.30    0.56
  -4  -6  -5   12.54    0.43
  -4  -6  -5   12.71    0.44
   4  -6  -5   12.89    0.45
   4  -6  -5   13.27    0.49
   4  -6  -5   13.21    0.44
   4   6   5   12.93    0.47
  -4   6  -5   13.07    0.45
  -4  -6   5   12.77    0.45
   5  -6   5    0.32    0.24
   5   6  -5    0.39    0.17
  -5  -6  -5    0.11    0.14
   5   6  -5    0.23    0.06
  -5   6   5    0.30    0.20
  -5  -6  -5    0.04    0.13
   5  -6   5    0.25    0.10
  -5  -6   5    0.49    0.15
  -5   6  -5    0.26    0.14
   5  -6  -5    0.34    0.15
   5  -6  -5    0.35    0.13
   5   6   5    0.34    0.16
   6   6  -5    1.32    0.21
  -6  -6  -5    0.90    0.15
   6  -6   5    0.75    0.29
  -6   6   5    1.21    0.25
  -6  -6  -5    0.85    0.15
   6  -6  -5    0.84    0.16
  -6   6  -5    0.78    0.15
   6   6   5    0.70    0.19
   6  -6  -5    0.92    0.16
  -6  -6   5    0.70    0.16
  -7  -6  -5    1.10    0.17
  -7  -6  -5    1.01    0.16
  -7   6   5    1.20    0.27
   7   6  -5    1.09    0.25
   7  -6   5    0.72    0.32
   7  -6  -5    0.73    0.18
  -7  -6   5    1.10    0.18
   7   6   5    0.86    0.24
   7  -6  -5    0.84    0.18
  -7   6  -5    0.60    0.17
   8  -6   5    1.76    0.35
   8   6  -5    1.95    0.29
  -8  -6  -5    1.67    0.20
  -8   6   5    1.53    0.28
   8  -6  -5    1.51    0.23
  -8   6  -5    1.65    0.22
   8  -6  -5    1.97    0.22
  -8  -6   5    1.69    0.22
   8   6   5    1.83    0.29
  -9  -6  -5   -0.07    0.17
   9  -6   5   -0.37    0.39
  -9   6   5   -0.17    0.25
   9   6  -5   -0.37    0.29
  -9   6  -5    0.30    0.21
  -9  -6   5    0.47    0.21
   9  -6  -5    0.01    0.21
   9   6   5   -0.08    0.27
   9  -6  -5    0.06    0.23
  10   6  -5    1.74    0.33
 -10   6   5    1.80    0.29
 -10  -6  -5    1.55    0.22
  10  -6   5    1.24    0.45
  10   6   5    1.32    0.33
  10  -6  -5    1.93    0.27
 -10  -6   5    2.03    0.25
 -10   6  -5    1.30    0.23
  10  -6  -5    1.76    0.27
  11   6  -5    1.05    0.41
 -11  -6  -5    0.67    0.22
  11  -6   5   -0.31    0.46
  11  -6  -5    0.46    0.28
 -11  -6   5    0.57    0.25
  11   6   5    0.36    0.38
  11  -6  -5    0.32    0.26
 -11   6  -5    0.23    0.25
  12   6  -5    0.50    0.45
 -12  -6  -5    0.59    0.24
  12  -6   5    0.96    0.52
 -12   6  -5    0.54    0.26
 -12  -6   5    0.92    0.27
  12   6   5    0.88    0.43
  12  -6  -5    0.94    0.30
  13   6  -5    0.37    0.48
  13  -6   5    0.07    0.54
 -13   6  -5    0.25    0.28
 -13  -6   5    0.60    0.28
  13  -6  -5    0.18    0.34
  13   6   5    0.74    0.47
  14  -6   5   -0.01    0.60
  14   6  -5    0.70    0.55
 -14   6   5    0.23    0.33
  14  -6  -5   -0.13    0.37
 -14  -6   5   -0.01    0.29
  14   6   5    0.39    0.51
 -14   6  -5    0.70    0.34
 -15   6   5   -0.30    0.35
  15  -6   5    0.21    0.59
  15   6  -5    0.03    0.61
 -15   6  -5    0.23    0.36
  15   6   5    0.26    0.56
  16   6  -5    0.67    0.67
  16  -6   5    0.71    0.62
 -16   6   5    0.04    0.38
  16   6   5    1.04    0.63
 -16   6  -5    0.53    0.38
   0  -7  -5    0.10    0.14
   0   7  -5    0.06    0.10
   0  -7   5    0.20    0.12
   0  -7  -5   -0.04    0.09
   0  -7   5    0.00    0.17
   0   7   5    0.13    0.12
   1  -7   5    1.14    0.13
  -1   7   5    1.27    0.13
   1   7  -5    1.20    0.12
  -1  -7  -5    1.06    0.10
   1  -7   5    1.09    0.21
  -1  -7  -5    1.04    0.14
  -1  -7   5    0.78    0.12
   1   7   5    0.85    0.14
   1  -7  -5    1.05    0.16
   1  -7  -5    1.15    0.11
  -1   7  -5    0.98    0.11
  -1  -7   5    0.95    0.18
   2  -7   5    8.80    0.32
  -2  -7  -5    8.48    0.29
  -2  -7  -5    8.81    0.35
   2   7  -5    8.28    0.31
   2  -7   5    8.28    0.40
  -2   7   5    8.70    0.33
   2   7  -5    9.17    0.42
   2  -7  -5    8.77    0.31
   2   7   5    8.10    0.36
  -2  -7   5    8.43    0.34
   2  -7  -5    8.79    0.33
  -2   7  -5    8.35    0.31
   2  -7  -5    9.22    0.36
   3  -7   5    7.51    0.40
  -3  -7  -5    7.46    0.31
  -3  -7  -5    8.00    0.26
   3   7  -5    7.61    0.36
   3  -7   5    7.61    0.30
  -3  -7   5    7.51    0.32
  -3   7  -5    7.72    0.30
   3  -7  -5    8.11    0.32
   3  -7  -5    7.98    0.31
   3   7   5    7.42    0.35
   3  -7  -5    7.42    0.35
  -4  -7  -5    6.62    0.24
   4   7  -5    6.60    0.36
  -4  -7  -5    6.14    0.29
   4  -7   5    6.76    0.43
   4  -7   5    6.57    0.26
   4  -7  -5    6.45    0.37
   4  -7  -5    6.33    0.29
   4   7   5    5.84    0.34
  -4  -7   5    6.49    0.32
   4  -7  -5    6.37    0.30
  -4   7  -5    6.40    0.29
  -5   7   5   11.02    0.49
   5   7  -5   11.62    0.49
  -5  -7  -5   10.55    0.41
   5  -7   5   10.48    0.38
   5  -7   5   10.28    0.51
  -5  -7  -5   10.75    0.36
   5  -7  -5   10.47    0.41
  -5  -7   5   10.02    0.42
   5   7   5   10.41    0.43
  -5   7  -5   10.45    0.40
   5  -7  -5   10.27    0.39
  -6  -7  -5   15.16    0.54
   6  -7   5   15.22    0.68
   6   7  -5   16.18    0.62
  -6   7   5   15.03    0.64
   6   7   5   14.83    0.57
   6  -7  -5   15.35    0.54
   6  -7  -5   15.22    0.53
  -6  -7   5   15.55    0.56
  -6   7  -5   15.42    0.53
  -7  -7  -5   20.14    0.66
  -7   7   5   20.44    0.76
   7  -7   5   19.26    0.82
   7   7  -5   20.66    0.76
  -7  -7   5   18.56    0.68
   7  -7  -5   19.45    0.67
   7  -7  -5   19.94    0.67
  -7   7  -5   20.07    0.67
   7   7   5   20.60    0.74
  -8  -7  -5   21.20    0.71
  -8   7   5   21.72    0.81
   8  -7   5   19.45    0.89
   8   7  -5   21.24    0.79
  -8  -7   5   21.72    0.73
   8   7   5   22.49    0.78
   8  -7  -5   22.37    0.74
  -8   7  -5   21.47    0.72
   8  -7  -5   21.00    0.73
   9   7  -5   13.46    0.65
  -9  -7  -5   12.95    0.50
   9  -7   5   11.76    0.74
  -9   7   5   13.16    0.62
  -9   7  -5   13.17    0.53
  -9  -7   5   12.22    0.54
   9  -7  -5   13.08    0.53
   9   7   5   13.65    0.65
   9  -7  -5   13.18    0.55
 -10  -7  -5   12.10    0.51
  10   7  -5   13.66    0.69
  10  -7   5   12.21    0.72
 -10  -7   5   13.01    0.54
  10  -7  -5   12.12    0.52
  10   7   5   12.79    0.67
  10  -7  -5   12.21    0.54
 -10   7  -5   11.74    0.51
  11   7  -5   14.42    0.76
 -11  -7  -5   14.36    0.56
  11  -7   5   11.42    0.83
 -11   7  -5   12.41    0.55
 -11  -7   5   13.51    0.58
  11  -7  -5   14.06    0.60
  11   7   5   13.48    0.73
  12  -7   5    8.78    0.71
  12   7  -5    9.96    0.66
 -12  -7  -5   10.00    0.48
 -12   7  -5    9.49    0.52
  12  -7  -5    9.27    0.50
 -12  -7   5   10.04    0.54
  12   7   5    9.56    0.63
  13  -7   5    4.72    0.65
  13   7  -5    6.66    0.63
 -13  -7   5    5.15    0.39
 -13   7  -5    6.07    0.43
  13   7   5    5.54    0.59
  13  -7  -5    5.80    0.46
  14  -7   5    6.92    0.71
 -14   7   5    5.84    0.46
  14   7  -5    6.14    0.68
 -14  -7   5    6.16    0.42
 -14   7  -5    6.15    0.46
  14   7   5    7.48    0.66
 -15   7   5    5.65    0.47
  15   7  -5    5.19    0.72
  15  -7   5    4.56    0.69
  15   7   5    5.19    0.66
 -15   7  -5    5.08    0.43
 -15  -7   5    4.31    0.42
  16  -7   5    3.40    0.67
  16   7  -5    4.47    0.71
   0  -8  -5  110.10    3.11
   0  -8  -5  107.87    3.11
   0   8   5  102.55    3.11
   0   8  -5  108.47    3.11
   0  -8   5  106.54    3.10
   0  -8   5  106.44    3.15
  -1   8   5   76.13    2.23
   1  -8   5   75.03    2.28
  -1  -8  -5   77.95    2.21
   1   8  -5   74.13    2.22
   1   8  -5   74.53    2.26
   1  -8   5   75.94    2.21
  -1  -8  -5   75.50    2.22
   1   8   5   74.62    2.23
  -1  -8   5   77.24    2.27
  -1  -8   5   76.07    2.22
   1  -8  -5   75.98    2.23
  -1   8  -5   76.51    2.22
   1  -8  -5   77.71    2.22
   2  -8   5   97.98    3.03
  -2  -8  -5  103.69    2.98
  -2  -8  -5  105.10    2.97
   2   8  -5   96.60    2.97
   2  -8   5  106.75    2.97
  -2   8   5  102.85    2.98
   2   8  -5  100.38    3.02
  -2  -8   5  101.78    2.98
   2  -8  -5  103.03    2.99
  -2   8  -5  106.00    2.99
   2  -8  -5  104.51    2.99
   2   8   5  101.43    2.99
  -3  -8  -5  118.51    3.43
   3   8  -5  118.33    3.48
   3  -8   5  117.64    3.51
  -3  -8  -5  118.10    3.44
   3  -8   5  120.79    3.42
  -3   8  -5  119.37    3.46
   3   8   5  120.45    3.46
   3  -8  -5  118.05    3.45
   3  -8  -5  117.25    3.45
   3  -8  -5  118.71    3.46
  -3  -8   5  117.80    3.44
  -4  -8  -5   10.21    0.42
   4  -8   5    9.83    0.49
   4   8  -5    9.50    0.46
   4  -8   5    9.98    0.38
   4  -8  -5   10.01    0.39
   4  -8  -5   10.46    0.47
  -4   8  -5   10.27    0.38
  -4  -8   5   10.14    0.40
   4   8   5   10.57    0.42
   4  -8  -5   10.10    0.40
   5   8  -5   17.55    0.67
  -5   8   5   16.59    0.62
   5  -8   5   16.02    0.67
   5  -8   5   17.03    0.56
  -5  -8  -5   15.71    0.58
   5  -8  -5   16.64    0.57
  -5   8  -5   17.06    0.57
   5  -8  -5   17.36    0.58
   5  -8  -5   16.08    0.63
  -5  -8   5   16.04    0.59
   5   8   5   17.62    0.63
   6   8  -5   97.88    2.93
  -6   8   5   99.13    2.93
  -6  -8  -5   97.47    2.88
   6  -8   5   96.70    2.97
   6   8   5  101.76    2.92
  -6  -8   5   96.59    2.89
   6  -8  -5   97.41    2.88
  -6   8  -5   98.98    2.90
   6  -8  -5  101.34    2.91
   7  -8   5   43.44    1.46
  -7  -8  -5   42.61    1.32
  -7   8   5   41.34    1.40
   7   8  -5   41.88    1.38
   7   8   5   45.45    1.39
  -7   8  -5   44.21    1.34
  -7  -8   5   43.72    1.34
   7  -8  -5   42.97    1.33
   7  -8  -5   45.26    1.35
  -8  -8  -5    2.89    0.25
  -8   8   5    3.82    0.37
   8   8  -5    3.01    0.34
   8  -8   5    3.13    0.43
   8  -8  -5    2.84    0.28
   8  -8  -5    2.84    0.26
   8   8   5    2.65    0.34
  -8   8  -5    3.16    0.26
  -8  -8   5    3.05    0.28
   9  -8   5    6.49    0.55
  -9   8   5    7.77    0.50
  -9  -8  -5    6.08    0.37
   9   8  -5    6.70    0.47
   9   8   5    6.81    0.47
  -9   8  -5    6.28    0.39
  -9  -8   5    6.25    0.38
   9  -8  -5    6.65    0.42
   9  -8  -5    6.52    0.40
  10  -8   5    4.60    0.54
 -10  -8  -5    5.04    0.36
  10   8  -5    5.31    0.48
 -10   8  -5    4.90    0.35
  10   8   5    4.85    0.46
 -10  -8   5    5.95    0.42
  10  -8  -5    5.40    0.38
  11   8  -5    1.15    0.44
 -11  -8  -5    0.63    0.24
  11  -8   5    0.45    0.48
  11  -8  -5    0.81    0.32
 -11   8  -5    0.59    0.28
 -11  -8   5    0.70    0.28
  11   8   5    1.06    0.43
  12   8  -5    0.78    0.49
 -12  -8  -5    0.57    0.27
  12  -8   5    0.35    0.52
  12  -8  -5    0.50    0.35
  12   8   5    0.18    0.45
 -12   8  -5    0.48    0.28
 -12  -8   5    0.02    0.31
  13   8  -5    0.93    0.53
  13  -8   5   -0.75    0.53
 -13   8   5    0.04    0.32
 -13  -8   5    0.10    0.31
  13  -8  -5    0.47    0.37
 -13   8  -5    0.35    0.32
  13   8   5    0.34    0.45
  14   8  -5    0.83    0.57
  14  -8   5   -0.17    0.56
 -14   8   5    0.12    0.36
 -14   8  -5   -0.25    0.34
 -14  -8   5   -0.11    0.34
  14   8   5    0.47    0.54
 -15   8   5   -0.20    0.38
  15   8  -5    0.40    0.61
  15  -8   5   -1.06    0.62
  15   8   5    0.81    0.58
 -15   8  -5    0.49    0.38
 -15  -8   5   -0.13    0.33
   0  -9  -5   -0.05    0.10
   0  -9   5   -0.21    0.22
   0  -9  -5    0.01    0.18
   0  -9   5   -0.19    0.16
   0   9   5   -0.10    0.16
   0   9  -5    0.04    0.12
   1  -9   5    0.16    0.15
   1   9  -5    0.01    0.24
   1  -9   5    0.23    0.21
  -1  -9  -5    0.07    0.10
  -1   9   5    0.05    0.17
  -1  -9  -5    0.26    0.18
  -1   9  -5    0.15    0.13
  -1  -9   5   -0.06    0.16
   1  -9  -5    0.09    0.12
   1  -9  -5    0.23    0.19
   1   9   5    0.00    0.15
   2  -9   5    9.01    0.37
   2  -9   5    9.50    0.49
  -2   9   5    8.66    0.38
  -2  -9  -5    9.19    0.40
   2   9  -5    7.95    0.44
  -2  -9   5    8.52    0.39
   2  -9  -5    8.58    0.34
  -2   9  -5    9.27    0.35
   2  -9  -5    8.80    0.41
   2   9   5    8.56    0.41
  -3  -9  -5    2.61    0.23
   3   9  -5    3.28    0.30
   3  -9   5    2.44    0.19
   3  -9   5    2.49    0.31
  -3   9   5    3.14    0.22
   3  -9  -5    2.61    0.25
   3  -9  -5    2.74    0.20
   3  -9  -5    2.66    0.22
   3   9   5    2.62    0.24
  -3  -9   5    2.54    0.21
  -3   9  -5    2.50    0.18
  -4  -9  -5    0.21    0.17
   4  -9   5    0.45    0.26
   4  -9   5    0.20    0.16
   4   9  -5    0.47    0.26
   4  -9  -5    0.30    0.16
   4  -9  -5    0.09    0.23
   4  -9  -5    0.40    0.18
  -4  -9   5    0.34    0.20
  -4   9  -5    0.41    0.15
   4   9   5    0.22    0.21
   5  -9   5    6.54    0.45
   5  -9   5    7.01    0.35
   5   9  -5    6.37    0.48
  -5  -9  -5    6.65    0.37
   5   9   5    6.81    0.39
   5  -9  -5    7.57    0.43
   5  -9  -5    7.20    0.34
  -5  -9   5    6.95    0.36
   5  -9  -5    7.33    0.34
  -5   9  -5    7.16    0.35
   6  -9   5    5.39    0.42
  -6  -9  -5    5.37    0.35
   6   9  -5    5.33    0.38
  -6   9   5    5.01    0.36
   6  -9  -5    6.19    0.34
  -6   9  -5    5.79    0.32
   6  -9  -5    4.99    0.34
   6   9   5    5.49    0.36
  -6  -9   5    5.67    0.37
  -7  -9  -5    5.96    0.36
  -7   9   5    6.32    0.44
   7   9  -5    6.77    0.46
   7  -9   5    5.84    0.48
   7  -9  -5    5.89    0.37
  -7   9  -5    6.51    0.35
   7  -9  -5    6.42    0.37
   7   9   5    5.95    0.42
  -7  -9   5    6.39    0.40
   8  -9   5   11.10    0.69
  -8  -9  -5   11.73    0.49
  -8   9   5   11.09    0.64
   8   9  -5   13.34    0.66
   8  -9  -5   11.97    0.49
   8  -9  -5   11.55    0.50
  -8   9  -5   11.12    0.47
  -8  -9   5   12.13    0.52
   8   9   5   10.96    0.56
  -9  -9  -5    4.63    0.31
   9   9  -5    5.42    0.48
   9  -9   5    4.90    0.52
  -9  -9   5    4.82    0.35
   9   9   5    5.03    0.44
  -9   9  -5    4.67    0.33
   9  -9  -5    4.83    0.33
   9  -9  -5    5.66    0.40
  10   9  -5    1.91    0.45
  10  -9   5    2.56    0.50
 -10  -9  -5    2.68    0.28
  10  -9  -5    2.92    0.34
 -10   9  -5    2.81    0.31
 -10  -9   5    3.03    0.32
  10   9   5    2.28    0.40
  11  -9   5    6.88    0.64
 -11  -9  -5    6.77    0.45
  11   9  -5    6.94    0.58
  11   9   5    5.74    0.51
 -11   9  -5    6.87    0.46
  11  -9  -5    7.45    0.49
 -11  -9   5    6.49    0.47
 -12  -9  -5    2.35    0.31
  12  -9   5    1.61    0.57
  12   9  -5    2.15    0.53
 -12   9  -5    2.50    0.36
  12   9   5    2.20    0.50
  12  -9  -5    2.49    0.38
 -12  -9   5    2.81    0.35
 -13   9   5    1.23    0.36
  13  -9   5    1.82    0.62
  13   9  -5    1.78    0.56
 -13  -9   5    1.77    0.37
  13   9   5    1.47    0.53
 -13   9  -5    1.89    0.33
  14  -9   5    3.26    0.65
  14   9  -5    3.45    0.65
 -14   9   5    4.60    0.45
 -14   9  -5    3.20    0.39
  14   9   5    5.08    0.63
 -14  -9   5    3.63    0.42
  15  -9   5    1.52    0.66
  15   9  -5    3.53    0.69
 -15  -9   5    2.01    0.41
   0 -10  -5    3.54    0.21
   0  10   5    3.92    0.25
   0  10  -5    4.16    0.33
   0 -10   5    4.16    0.34
   0 -10  -5    2.91    0.25
   0 -10   5    3.72    0.24
   1  10  -5    6.48    0.41
  -1 -10  -5    6.48    0.35
   1 -10   5    6.51    0.46
   1 -10   5    6.18    0.34
  -1  10   5    7.02    0.36
   1  10   5    6.57    0.37
   1 -10  -5    7.08    0.30
   1 -10  -5    6.36    0.38
  -1  10  -5    6.45    0.29
  -1 -10   5    7.11    0.35
  -2  10   5    6.37    0.35
   2  10  -5    6.42    0.42
   2 -10   5    5.96    0.40
   2 -10   5    6.13    0.34
  -2 -10  -5    5.85    0.36
   2 -10  -5    5.42    0.29
  -2 -10   5    5.83    0.35
   2 -10  -5    4.97    0.32
  -2  10  -5    6.04    0.29
   2  10   5    5.79    0.37
   3 -10   5    4.73    0.39
   3  10  -5    4.18    0.34
  -3 -10  -5    4.23    0.29
   3 -10   5    4.62    0.31
  -3  10   5    4.78    0.28
  -3 -10   5    4.84    0.34
   3 -10  -5    4.76    0.27
   3  10   5    4.72    0.31
  -3  10  -5    4.92    0.28
   3 -10  -5    5.04    0.37
  -4 -10  -5    4.46    0.30
   4 -10   5    4.87    0.30
   4 -10   5    4.37    0.39
   4  10  -5    4.10    0.35
  -4  10  -5    4.53    0.30
   4 -10  -5    4.49    0.28
   4 -10  -5    4.35    0.28
   4 -10  -5    3.70    0.31
  -4 -10   5    4.09    0.29
   4  10   5    4.05    0.31
  -5 -10  -5    2.30    0.26
   5 -10   5    2.73    0.37
   5  10  -5    2.40    0.32
  -5 -10   5    2.68    0.27
   5  10   5    2.59    0.30
  -5  10  -5    2.24    0.21
   5 -10  -5    2.32    0.31
   5 -10  -5    2.50    0.24
   5 -10  -5    2.50    0.23
   6  10  -5    1.73    0.35
   6 -10   5    2.23    0.35
  -6  10   5    1.48    0.31
  -6 -10  -5    1.48    0.25
   6 -10  -5    1.35    0.23
   6 -10  -5    1.67    0.24
   6  10   5    2.42    0.31
  -6 -10   5    1.43    0.26
  -6  10  -5    1.81    0.22
   7 -10   5    1.72    0.41
  -7 -10  -5    2.22    0.26
   7  10  -5    2.53    0.39
  -7  10   5    2.10    0.35
  -7 -10   5    2.09    0.28
   7  10   5    1.77    0.34
   7 -10  -5    2.47    0.26
   7 -10  -5    2.04    0.27
  -7  10  -5    2.15    0.24
  -8 -10  -5    1.02    0.25
   8 -10   5    1.35    0.39
  -8  10   5    1.02    0.40
   8  10  -5    0.98    0.39
  -8 -10   5    1.11    0.28
   8  10   5    0.85    0.35
   8 -10  -5    1.01    0.26
  -8  10  -5    1.46    0.25
   8 -10  -5    1.63    0.28
   9 -10   5    1.43    0.47
   9  10  -5    0.93    0.42
  -9 -10  -5    1.11    0.28
   9  10   5    1.29    0.35
   9 -10  -5    0.85    0.30
  -9  10  -5    1.06    0.27
  -9 -10   5    1.19    0.27
  10  10  -5    0.28    0.45
  10 -10   5    0.76    0.48
 -10 -10  -5    1.01    0.28
  10  10   5    0.41    0.38
 -10  10  -5    0.73    0.26
  10 -10  -5    0.74    0.33
 -10 -10   5    0.91    0.31
  11  10  -5   -0.23    0.47
  11 -10   5   -0.34    0.50
 -11 -10  -5    0.08    0.29
  11 -10  -5    0.29    0.34
  11  10   5    0.41    0.44
 -11  10  -5    0.28    0.30
 -11 -10   5    0.18    0.31
 -12 -10  -5    0.12    0.31
 -12  10   5    0.20    0.33
  12 -10   5   -0.27    0.53
  12  10  -5   -0.19    0.51
 -12 -10   5    0.17    0.33
 -12  10  -5    0.53    0.32
  12 -10  -5   -0.20    0.36
  12  10   5   -0.44    0.43
 -13 -10  -5   -0.19    0.31
  13  10  -5    0.49    0.59
 -13  10   5    0.11    0.36
  13 -10   5   -0.09    0.56
 -13 -10   5    0.41    0.35
 -13  10  -5    0.12    0.35
  13  10   5    0.81    0.53
  14  10  -5    0.93    0.62
  14 -10   5   -0.57    0.61
 -14  10   5    0.40    0.39
 -14  10  -5    0.37    0.37
  14  10   5    1.18    0.58
 -14 -10   5   -0.29    0.37
   0  11   5   -0.22    0.20
   0 -11  -5    0.20    0.23
   0  11  -5   -0.44    0.27
   0 -11   5   -0.19    0.20
  -1 -11  -5    1.81    0.26
  -1  11   5    1.27    0.22
   1 -11   5    1.67    0.22
   1 -11   5    1.62    0.30
   1  11  -5    1.63    0.33
  -1 -11   5    1.29    0.23
   1 -11  -5    1.62    0.26
   1  11   5    1.16    0.23
   2 -11   5    1.59    0.30
   2 -11   5    1.59    0.23
  -2 -11  -5    1.06    0.23
   2  11  -5    2.06    0.33
  -2  11   5    1.67    0.24
  -2  11  -5    1.52    0.19
   2  11   5    1.34    0.25
   2 -11  -5    1.44    0.26
   2 -11  -5    1.46    0.18
  -2 -11   5    0.99    0.23
   3 -11   5    1.11    0.31
   3  11  -5    1.92    0.34
   3 -11   5    1.19    0.23
  -3 -11  -5    1.48    0.25
  -3  11   5    1.11    0.23
   3  11   5    1.25    0.26
   3 -11  -5    1.32    0.27
  -3 -11   5    1.17    0.24
   3 -11  -5    1.48    0.20
  -3  11  -5    1.11    0.19
   4 -11   5    5.28    0.41
  -4  11   5    5.75    0.38
  -4 -11  -5    5.35    0.39
   4 -11   5    5.99    0.38
   4  11  -5    5.39    0.42
   4  11   5    5.33    0.36
  -4  11  -5    5.22    0.31
   4 -11  -5    5.38    0.34
   4 -11  -5    5.89    0.42
  -4 -11   5    5.32    0.38
   5 -11   5   11.65    0.61
  -5 -11  -5   11.88    0.52
   5  11  -5   12.04    0.60
   5 -11  -5   12.30    0.60
  -5  11  -5   12.36    0.47
   5 -11  -5   12.36    0.48
  -5 -11   5   10.79    0.50
   5  11   5   12.29    0.58
   5 -11  -5   11.57    0.51
  -6  11   5    9.21    0.58
   6 -11   5   10.15    0.64
   6  11  -5   10.12    0.62
  -6 -11  -5    9.64    0.45
  -6  11  -5    9.83    0.43
  -6 -11   5    9.36    0.49
   6 -11  -5    9.31    0.46
   6 -11  -5    9.87    0.45
   6  11   5   10.12    0.56
   7 -11   5   12.64    0.72
  -7 -11  -5   12.34    0.54
  -7  11   5   13.27    0.68
   7  11  -5   11.64    0.63
   7 -11  -5   12.35    0.53
  -7  11  -5   11.73    0.51
   7 -11  -5   12.42    0.54
  -7 -11   5   11.99    0.56
   7  11   5   12.31    0.63
  -8 -11  -5    9.92    0.49
   8  11  -5    9.62    0.60
   8 -11   5   10.35    0.69
  -8 -11   5    8.96    0.51
   8  11   5    8.84    0.55
  -8  11  -5    9.63    0.46
   8 -11  -5    9.73    0.49
   9 -11   5    6.51    0.59
   9  11  -5    6.11    0.55
  -9 -11  -5    6.17    0.44
   9  11   5    6.30    0.51
  -9 -11   5    6.81    0.48
  -9  11  -5    6.59    0.43
   9 -11  -5    7.06    0.46
  10  11  -5    6.74    0.59
 -10 -11  -5    6.15    0.46
  10 -11   5    6.41    0.62
  10  11   5    6.34    0.55
 -10 -11   5    6.95    0.49
 -10  11  -5    7.07    0.45
  10 -11  -5    6.79    0.48
  11 -11   5   10.79    0.75
 -11 -11  -5   11.57    0.60
  11  11  -5   13.03    0.82
 -11  11   5   11.23    0.59
 -11 -11   5   10.75    0.63
 -11  11  -5    9.71    0.57
  11  11   5   11.08    0.74
  11 -11  -5   12.95    0.61
 -12 -11  -5    5.78    0.44
  12  11  -5    6.57    0.66
  12 -11   5    6.17    0.67
 -12  11   5    5.51    0.46
 -12  11  -5    6.56    0.45
 -12 -11   5    5.57    0.46
  12  11   5    6.46    0.59
 -13  11   5    5.32    0.47
 -13 -11  -5    5.42    0.44
  13  11  -5    6.14    0.70
  13 -11   5    3.91    0.68
 -13 -11   5    5.50    0.46
  13  11   5    4.97    0.63
 -13  11  -5    5.18    0.45
   0 -12  -5   32.06    1.04
   0  12   5   31.87    1.05
   0  12  -5   31.91    1.10
   0 -12   5   32.40    1.03
  -1  12   5   27.08    0.87
   1 -12   5   25.13    0.92
   1  12  -5   25.70    0.95
  -1 -12  -5   25.26    0.88
   1 -12   5   25.87    0.85
  -1  12  -5   24.75    0.96
   1  12   5   24.74    0.87
   1 -12  -5   25.23    0.88
  -1 -12   5   25.21    0.85
  -2 -12  -5   25.21    0.89
   2 -12   5   26.00    0.94
   2  12  -5   27.09    0.98
  -2  12   5   26.78    0.88
   2 -12   5   26.88    0.88
   2  12   5   25.89    0.90
   2 -12  -5   25.98    0.90
  -2 -12   5   25.12    0.87
   3 -12   5   33.42    1.03
  -3 -12  -5   30.47    1.03
  -3  12   5   31.63    1.03
   3 -12   5   30.87    1.10
   3  12  -5   30.29    1.13
   3  12   5   32.78    1.06
   3 -12  -5   32.51    1.06
   3 -12  -5   32.89    1.00
  -3 -12   5   30.04    1.03
   4  12  -5   21.32    0.81
  -4  12   5   20.05    0.73
   4 -12   5   21.21    0.86
  -4 -12  -5   19.68    0.74
   4 -12  -5   19.81    0.80
   4 -12  -5   21.31    0.70
  -4 -12   5   19.23    0.74
   4  12   5   20.10    0.75
  -4  12  -5   20.48    0.70
   5  12  -5   14.61    0.70
  -5 -12  -5   15.65    0.60
   5 -12   5   15.87    0.76
  -5  12   5   15.60    0.64
   5 -12  -5   16.14    0.68
  -5 -12   5   14.80    0.62
  -5  12  -5   15.07    0.57
   5 -12  -5   15.59    0.59
   5  12   5   14.40    0.63
  -6 -12  -5   11.35    0.55
   6 -12   5   11.95    0.71
   6  12  -5   12.40    0.69
  -6  12   5   12.18    0.62
   6 -12  -5   12.04    0.54
   6  12   5   12.01    0.63
  -6 -12   5   12.16    0.57
   6 -12  -5   12.61    0.54
  -6  12  -5   12.15    0.52
  -7 -12  -5    7.18    0.46
   7 -12   5    6.77    0.56
   7  12  -5    7.23    0.54
  -7  12   5    7.09    0.52
   7  12   5    7.16    0.49
  -7  12  -5    7.39    0.41
  -7 -12   5    7.29    0.48
   7 -12  -5    7.62    0.44
   8  12  -5    4.36    0.51
   8 -12   5    4.71    0.52
  -8 -12  -5    4.28    0.36
   8 -12  -5    4.67    0.37
   8  12   5    4.29    0.46
  -8  12  -5    4.35    0.35
  -8 -12   5    4.04    0.38
   9  12  -5    4.07    0.49
  -9 -12  -5    4.10    0.38
   9 -12   5    4.64    0.55
   9  12   5    3.71    0.49
  -9 -12   5    4.15    0.39
   9 -12  -5    4.26    0.40
  -9  12  -5    4.24    0.35
  10 -12   5    2.08    0.56
  10  12  -5    2.34    0.53
 -10  12   5    2.81    0.36
 -10 -12  -5    1.84    0.34
 -10  12  -5    2.69    0.35
  10  12   5    2.83    0.49
 -10 -12   5    2.42    0.37
  11 -12   5    0.74    0.53
 -11  12   5    0.82    0.36
  11  12  -5    1.78    0.56
 -11 -12  -5    1.12    0.34
  11  12   5    1.30    0.51
 -11 -12   5    0.81    0.36
 -11  12  -5    0.67    0.33
 -12  12   5    0.42    0.37
 -12 -12  -5    0.77    0.35
  12  12  -5    0.88    0.58
  12 -12   5    0.30    0.53
  12  12   5    0.92    0.49
 -12  12  -5    0.29    0.36
 -12 -12   5    0.14    0.37
 -13 -12  -5    0.23    0.35
  13 -12   5   -1.08    0.58
   0 -13   5   -0.05    0.25
   0  13   5    0.35    0.26
   0  13  -5    0.19    0.33
   0 -13  -5    0.36    0.29
  -1  13   5    0.76    0.28
  -1 -13  -5    0.95    0.30
   1  13  -5    1.06    0.39
   1 -13   5    1.33    0.28
  -1 -13   5    0.72    0.26
  -1  13  -5    0.95    0.38
   1  13   5    0.83    0.29
   1 -13  -5    0.63    0.30
  -2  13   5   -0.10    0.25
  -2 -13  -5    0.11    0.29
   2  13  -5    0.05    0.37
   2 -13   5    0.16    0.27
   2 -13   5    0.19    0.37
   2  13   5    0.48    0.28
  -2  13  -5   -0.13    0.37
   2 -13  -5   -0.02    0.29
  -2 -13   5   -0.18    0.26
   3 -13   5    0.14    0.28
  -3 -13  -5    0.10    0.26
   3  13  -5    0.05    0.38
   3 -13   5    0.32    0.37
  -3  13   5   -0.05    0.27
   3  13   5   -0.39    0.29
  -3 -13   5    0.15    0.27
   3 -13  -5    0.05    0.31
   4  13  -5    1.81    0.42
  -4 -13  -5    1.57    0.31
  -4  13   5    1.40    0.30
   4 -13   5    1.98    0.41
   4  13   5    1.64    0.33
   4 -13  -5    1.86    0.35
  -4 -13   5    1.51    0.31
   5  13  -5    1.29    0.42
  -5 -13  -5    0.69    0.30
   5 -13   5    0.43    0.41
  -5  13   5    0.83    0.28
  -5 -13   5    1.02    0.30
   5  13   5    0.52    0.35
   5 -13  -5    0.48    0.26
   5 -13  -5    0.87    0.38
  -6 -13  -5    0.50    0.30
   6  13  -5    1.71    0.45
  -6  13   5    0.46    0.38
   6 -13   5    1.23    0.43
  -6 -13   5    1.10    0.32
   6  13   5    1.04    0.37
   6 -13  -5    1.05    0.29
  -6  13  -5    0.85    0.25
  -7  13   5    0.35    0.29
   7 -13   5    0.49    0.44
   7  13  -5    0.29    0.45
  -7 -13  -5    1.00    0.31
   7 -13  -5    0.32    0.31
   7  13   5    0.17    0.38
  -7 -13   5    0.65    0.33
  -7  13  -5    0.62    0.26
  -8 -13  -5    0.16    0.32
   8 -13   5    0.80    0.47
  -8  13   5    0.80    0.31
   8  13  -5    0.61    0.48
  -8 -13   5    1.06    0.34
   8  13   5   -0.01    0.40
  -8  13  -5    0.74    0.28
   9 -13   5    0.18    0.48
  -9 -13  -5    1.33    0.34
   9  13  -5    1.69    0.47
  -9  13   5    1.06    0.35
  -9 -13   5    1.36    0.35
  -9  13  -5    1.43    0.33
   9  13   5    1.42    0.46
 -10 -13  -5    2.36    0.39
  10  13  -5    2.97    0.58
 -10  13   5    2.09    0.38
  10 -13   5    2.51    0.54
  10  13   5    3.10    0.52
 -10  13  -5    3.02    0.37
 -10 -13   5    2.77    0.40
  11  13  -5    0.94    0.57
 -11 -13  -5    0.31    0.37
 -11  13   5    0.46    0.36
  11 -13   5    1.01    0.54
 -11 -13   5    0.52    0.39
  11  13   5    0.36    0.51
 -11  13  -5    0.94    0.35
 -12  13   5    1.08    0.39
 -12 -13  -5    1.25    0.39
  12 -13   5   -0.43    0.54
 -12  13  -5    0.97    0.38
   0 -14  -5    2.46    0.35
   0 -14   5    2.66    0.34
   0  14   5    2.40    0.35
   0  14  -5    3.12    0.42
  -1  14   5    3.83    0.36
   1  14  -5    3.59    0.46
   1 -14   5    3.73    0.34
  -1 -14  -5    3.74    0.38
   1  14   5    3.65    0.37
   1 -14  -5    3.52    0.38
  -1  14  -5    3.57    0.45
  -1 -14   5    3.61    0.34
   2  14  -5    0.96    0.39
  -2 -14  -5    1.11    0.33
   2 -14   5    1.75    0.33
  -2  14   5    1.04    0.30
   2  14   5    1.11    0.33
  -2  14  -5    0.76    0.39
  -2 -14   5    1.28    0.32
   2 -14  -5    1.29    0.34
  -3  14   5    2.21    0.32
  -3 -14  -5    1.89    0.34
   3  14  -5    1.80    0.42
   3 -14   5    3.08    0.46
  -3 -14   5    1.93    0.34
  -3  14  -5    1.53    0.41
   3 -14  -5    2.50    0.37
   3  14   5    2.45    0.36
   4  14  -5    0.38    0.42
   4 -14   5    0.38    0.42
  -4  14   5    0.20    0.29
  -4 -14  -5    0.21    0.32
   4 -14  -5    0.53    0.36
  -4 -14   5    0.44    0.31
   4  14   5   -0.07    0.34
   5 -14   5    2.86    0.43
  -5 -14  -5    2.36    0.36
   5  14  -5    2.45    0.49
  -5 -14   5    2.89    0.36
   5  14   5    2.22    0.40
   5 -14  -5    2.41    0.44
   6  14  -5    2.15    0.49
   6 -14   5    2.65    0.48
  -6 -14  -5    2.32    0.35
  -6 -14   5    2.21    0.37
   6  14   5    2.17    0.42
   7 -14   5    1.46    0.46
  -7 -14  -5    0.50    0.33
   7  14  -5    0.88    0.48
  -7 -14   5    0.78    0.35
   7  14   5    0.83    0.41
   8  14  -5   -0.20    0.51
   8 -14   5    0.01    0.46
  -8  14   5    0.05    0.31
  -8 -14  -5   -0.23    0.33
   8  14   5   -0.08    0.42
  -8 -14   5    0.10    0.38
   9 -14   5    1.10    0.50
  -9 -14  -5    0.25    0.35
  -9  14   5    0.62    0.34
   9  14  -5    0.25    0.52
   9  14   5    1.13    0.48
  -9 -14   5    1.03    0.37
 -10  14   5    0.41    0.36
  10  14  -5    0.41    0.56
  10 -14   5    0.34    0.52
 -10 -14  -5    0.21    0.38
 -10 -14   5    0.15    0.38
  10  14   5   -0.01    0.49
 -10  14  -5    0.92    0.36
 -11  14   5    0.32    0.38
 -11  14  -5    0.89    0.39
   0 -15  -5   -0.19    0.34
   0  15   5   -0.17    0.32
   0  15  -5   -0.29    0.41
   0 -15   5    0.15    0.33
  -1  15   5   -0.22    0.32
  -1 -15  -5   -0.77    0.33
   1 -15   5    0.53    0.35
   1  15  -5    0.07    0.43
   1  15   5    0.67    0.36
  -1 -15   5    0.12    0.32
  -1  15  -5    0.12    0.42
   1 -15  -5    0.24    0.36
  -2  15   5    0.22    0.33
   2 -15   5    0.52    0.33
   2  15  -5    0.69    0.44
  -2 -15  -5    0.66    0.35
  -2  15  -5    0.61    0.42
   2  15   5    0.59    0.35
   2 -15  -5    0.64    0.39
  -2 -15   5    0.17    0.31
  -3  15   5    1.73    0.36
  -3 -15  -5    1.34    0.36
   3  15  -5    1.46    0.43
   3 -15  -5    1.74    0.39
  -3 -15   5    1.53    0.34
   3  15   5    1.59    0.39
  -3  15  -5    1.22    0.38
  -4 -15  -5    0.79    0.35
   4  15  -5    0.78    0.48
   4 -15   5    1.07    0.45
   4  15   5    1.04    0.39
  -4 -15   5    0.60    0.35
  -4  15  -5    0.31    0.41
   4 -15  -5    1.46    0.41
  -5 -15  -5    1.22    0.36
   5  15  -5    1.69    0.45
   5 -15   5    0.35    0.41
  -5 -15   5    0.96    0.35
   5 -15  -5    1.33    0.46
   5  15   5    1.22    0.39
  -6 -15  -5    0.58    0.35
   6  15  -5    0.37    0.49
   6 -15   5    1.62    0.46
  -6 -15   5    0.87    0.36
   6  15   5    0.90    0.41
   7 -15   5    2.29    0.50
  -7 -15  -5    2.07    0.38
   7  15  -5    1.20    0.53
   7  15   5    2.52    0.47
  -7 -15   5    1.89    0.39
   8  15  -5    2.70    0.58
  -8 -15  -5    2.73    0.41
   8 -15   5    2.12    0.51
  -8 -15   5    3.15    0.42
   8  15   5    2.69    0.49
   9  15  -5    3.64    0.61
   9 -15   5    2.83    0.58
  -9 -15  -5    3.36    0.45
   9  15   5    3.01    0.53
  -9 -15   5    2.86    0.43
   0 -16   5    4.43    0.42
   0  16  -5    4.11    0.51
   0 -16  -5    4.19    0.44
   0  16   5    3.87    0.42
   1  16  -5    2.90    0.50
  -1 -16  -5    3.32    0.42
   1 -16   5    3.63    0.42
  -1  16   5    2.92    0.40
   1 -16  -5    2.94    0.43
  -1 -16   5    2.76    0.39
   1  16   5    2.57    0.43
  -1  16  -5    2.04    0.47
   2  16  -5    2.69    0.52
  -2  16   5    2.26    0.40
  -2 -16  -5    2.92    0.41
  -2 -16   5    2.63    0.38
  -2  16  -5    1.43    0.46
   2 -16  -5    2.57    0.43
   2  16   5    1.94    0.41
  -3 -16  -5    3.36    0.43
   3  16  -5    3.14    0.53
   3  16   5    3.30    0.43
   3 -16  -5    4.37    0.47
  -3  16  -5    3.33    0.47
  -3 -16   5    3.48    0.41
  -4 -16  -5    2.93    0.41
   4  16  -5    3.37    0.50
  -4  16  -5    2.46    0.45
  -4 -16   5    3.29    0.41
   4 -16  -5    4.62    0.52
   4  16   5    3.37    0.47
  -5 -16  -5    2.01    0.40
   5  16  -5    1.67    0.49
   5 -16   5    1.73    0.48
  -5 -16   5    2.04    0.41
  -5  16  -5    1.14    0.43
   5  16   5    2.41    0.45
  -6 -16  -5    1.49    0.39
   6 -16   5    1.45    0.53
   6  16  -5    1.93    0.55
  -6 -16   5    1.25    0.39
   6  16   5    1.16    0.45
  -7 -16  -5    0.77    0.39
   7  16  -5    1.22    0.56
   7 -16   5    1.40    0.53
   7  16   5    1.41    0.48
  -7 -16   5    0.89    0.40
   0  17  -5    0.27    0.48
   0  17   5   -0.13    0.39
   0 -17   5    0.27    0.40
   0 -17  -5    0.16    0.40
   1  17  -5    0.60    0.50
  -1  17   5   -0.05    0.40
  -1 -17  -5    0.59    0.41
  -1 -17   5    0.61    0.40
   1  17   5    0.71    0.40
  -1  17  -5    0.52    0.47
   1 -17  -5    1.25    0.42
  -2 -17  -5    0.47    0.40
   2  17  -5    0.11    0.50
  -2  17  -5    0.11    0.44
   2 -17  -5    0.73    0.42
   2  17   5    0.94    0.41
  -2 -17   5    0.26    0.38
   3  17  -5    0.70    0.53
  -3 -17  -5    0.48    0.39
  -3  17  -5    0.95    0.45
   3 -17  -5    1.26    0.48
   3  17   5    0.07    0.42
  -3 -17   5    0.24    0.38
   4  17  -5   -0.06    0.52
  -4 -17  -5    0.70    0.41
  -4  17  -5   -0.21    0.42
  -4 -17   5    0.29    0.41
   4  17   5   -0.05    0.43
  -5  17  -5   -0.09    0.42
   5  17   5    0.31    0.44
   1  18   5    0.70    0.45
  -1 -18   5    0.03    0.43
   0   0   6   15.06    0.49
   0   0   6   15.01    0.45
   0   0  -6   14.64    0.49
  -1   0   6  469.41   13.94
   1   0   6  486.37   13.92
  -1   0   6  481.30   13.87
  -1   0  -6  493.96   14.07
   1   0   6  493.01   13.87
   1   0  -6  478.19   13.99
  -2   0   6    1.36    0.13
  -2   0  -6    1.20    0.09
   2   0   6    1.66    0.12
   2   0  -6    1.28    0.11
   2   0   6    1.40    0.11
   3   0  -6  420.02   12.07
  -3   0  -6  426.33   12.03
  -3   0   6  381.82   12.06
   3   0   6  410.08   12.15
   3   0  -6  445.74   12.22
  -3   0  -6  438.73   12.18
   4   0   6    0.88    0.15
   4   0  -6    1.13    0.10
  -4   0  -6    1.09    0.10
   4   0  -6    1.11    0.10
  -4   0   6    1.32    0.15
  -4   0  -6    1.26    0.07
  -5   0  -6  251.51    7.22
   5   0  -6  242.15    7.18
  -5   0   6  248.17    7.17
  -5   0  -6  249.76    7.12
   5   0   6  248.54    7.21
   5   0  -6  257.73    7.22
   6   0   6    1.03    0.19
   6   0  -6    1.33    0.17
  -6   0  -6    1.35    0.08
  -6   0  -6    1.39    0.13
   6   0  -6    1.27    0.13
  -6   0   6    1.30    0.16
  -7   0  -6   82.48    2.33
  -7   0   6   81.01    2.39
  -7   0  -6   81.38    2.39
   7   0  -6   80.18    2.41
   7   0  -6   82.63    2.39
   7   0   6   80.56    2.44
  -8   0   6    2.16    0.21
   8   0   6    2.21    0.29
   8   0  -6    1.92    0.24
   8   0  -6    1.94    0.18
  -8   0  -6    1.88    0.14
  -8   0  -6    1.83    0.17
  -9   0  -6   52.09    1.59
  -9   0   6   52.21    1.59
   9   0  -6   52.67    1.59
   9   0  -6   52.75    1.65
   9   0   6   55.01    1.69
  10   0  -6    0.14    0.28
  10   0  -6    0.22    0.20
 -10   0   6    0.20    0.19
  10   0   6    0.31    0.33
 -10   0  -6    0.35    0.18
  11   0  -6    9.01    0.43
 -11   0   6    8.88    0.42
 -11   0  -6    9.42    0.42
  11   0  -6    8.69    0.60
  11   0   6    8.35    0.58
 -12   0   6    2.34    0.27
  12   0   6    2.07    0.42
 -12   0  -6    1.96    0.25
  12   0  -6    2.63    0.41
  12   0  -6    2.26    0.28
 -13   0   6    1.29    0.26
 -13   0  -6    0.89    0.26
  13   0   6    1.62    0.49
  13   0  -6    1.57    0.42
  13   0  -6    1.07    0.29
 -14   0  -6    0.37    0.27
  14   0   6   -0.10    0.53
  14   0  -6    0.38    0.32
 -14   0   6    0.16    0.26
 -15   0   6   -0.06    0.28
  15   0   6   -0.09    0.56
 -15   0  -6    0.20    0.30
 -16   0  -6    0.60    0.33
  16   0   6    0.35    0.62
 -16   0   6    0.24    0.30
  17   0   6    1.25    0.70
   0   1   6    0.07    0.07
   0  -1   6    0.14    0.06
   0  -1  -6   -0.12    0.08
   0  -1   6    0.08    0.08
   0   1  -6   -0.06    0.08
   0   1   6    0.07    0.05
   1  -1   6   13.18    0.42
   1  -1   6   12.65    0.47
  -1  -1  -6   13.06    0.40
   1  -1   6   12.27    0.41
   1   1  -6   13.32    0.43
  -1  -1   6   12.63    0.42
  -1  -1   6   12.86    0.40
   1   1   6   13.00    0.40
   1  -1  -6   13.34    0.42
   2   1  -6    1.78    0.11
  -2  -1  -6    2.05    0.13
   2  -1   6    1.91    0.14
   2   1  -6    2.08    0.13
  -2   1   6    1.60    0.15
  -2  -1  -6    1.87    0.11
   2  -1   6    1.51    0.10
   2   1   6    1.80    0.11
   2  -1  -6    2.03    0.13
  -2  -1   6    1.93    0.13
  -2   1  -6    1.75    0.12
   3   1  -6   62.44    1.79
  -3  -1  -6   61.89    1.79
   3   1  -6   60.48    1.76
   3  -1   6   59.54    1.81
  -3  -1  -6   62.28    1.75
   3  -1   6   58.39    1.75
  -3   1   6   58.74    1.80
   3   1   6   60.29    1.79
  -3   1  -6   61.96    1.78
  -3  -1   6   59.26    1.78
   3  -1  -6   64.04    1.76
   4   1  -6    0.22    0.08
   4  -1   6   -0.04    0.06
   4   1  -6    0.14    0.08
  -4  -1  -6    0.03    0.08
  -4   1   6    0.01    0.12
  -4  -1  -6    0.03    0.06
   4  -1   6    0.28    0.14
   4   1   6   -0.11    0.11
  -4   1  -6   -0.01    0.08
  -4  -1   6    0.32    0.10
   4  -1  -6    0.04    0.08
   4  -1  -6    0.39    0.10
  -5  -1  -6   28.37    0.85
   5   1  -6   27.67    0.85
  -5  -1  -6   28.34    0.82
   5  -1   6   26.70    0.90
  -5   1   6   26.06    0.88
   5   1  -6   28.67    0.85
   5  -1  -6   27.37    0.87
  -5   1  -6   28.87    0.85
   5  -1  -6   29.06    0.85
   5   1   6   27.51    0.88
  -5  -1   6   27.79    0.86
   6  -1   6    0.21    0.20
  -6  -1  -6    0.00    0.11
   6   1  -6    0.02    0.11
  -6  -1  -6    0.01    0.07
  -6   1   6    0.21    0.15
   6   1  -6   -0.01    0.13
   6  -1  -6   -0.08    0.16
  -6  -1   6    0.20    0.13
   6   1   6   -0.04    0.15
   6  -1  -6    0.18    0.12
  -6   1  -6    0.13    0.10
  -7   1   6   31.82    0.99
   7  -1   6   30.07    1.04
   7   1  -6   31.31    1.01
   7   1  -6   31.81    0.97
  -7  -1  -6   31.42    0.93
  -7  -1  -6   31.51    0.97
   7  -1  -6   34.05    1.02
  -7  -1   6   32.31    0.99
   7  -1  -6   31.68    0.97
   7   1   6   31.78    1.02
  -7   1  -6   31.66    0.98
  -8  -1  -6    0.12    0.10
   8  -1   6   -0.33    0.23
   8   1  -6   -0.39    0.19
  -8   1   6    0.44    0.19
   8   1  -6   -0.06    0.15
  -8  -1  -6   -0.03    0.13
   8   1   6   -0.08    0.21
  -8  -1   6    0.44    0.17
   8  -1  -6    0.07    0.22
   8  -1  -6    0.02    0.15
  -8   1  -6    0.09    0.15
   9  -1   6   50.82    1.61
   9   1  -6   49.02    1.49
   9   1  -6   49.27    1.55
  -9   1   6   49.45    1.50
  -9  -1  -6   47.82    1.49
  -9  -1  -6   50.10    1.44
   9   1   6   48.60    1.56
   9  -1  -6   52.02    1.56
  -9  -1   6   49.06    1.49
   9  -1  -6   50.40    1.50
  -9   1  -6   47.54    1.49
 -10  -1  -6    0.04    0.17
  10   1  -6    0.09    0.19
  10   1  -6   -0.12    0.27
 -10   1   6    0.24    0.21
  10  -1   6    0.48    0.32
  10  -1  -6    0.03    0.21
 -10   1  -6    0.26    0.18
  10  -1  -6    0.13    0.28
 -10  -1   6    0.52    0.20
  10   1   6    0.49    0.33
  11   1  -6   28.24    0.98
  11  -1   6   27.99    1.08
 -11  -1  -6   25.56    0.86
 -11   1   6   25.53    0.86
  11   1  -6   25.89    0.86
 -11  -1   6   26.05    0.87
  11  -1  -6   25.44    0.88
  11   1   6   26.00    0.99
 -11   1  -6   26.55    0.87
  11  -1  -6   28.14    0.99
  12  -1   6    0.30    0.45
 -12  -1  -6    0.21    0.23
  12   1  -6   -0.05    0.38
  12   1  -6    0.26    0.25
 -12   1   6    0.23    0.23
  12  -1  -6    0.30    0.26
 -12   1  -6   -0.11    0.23
 -12  -1   6    0.36    0.24
  12  -1  -6    0.40    0.37
  12   1   6    0.21    0.37
  13   1  -6   13.02    0.60
 -13  -1  -6   14.02    0.57
  13  -1   6   13.59    0.78
  13   1  -6   14.33    0.75
 -13  -1   6   13.81    0.58
 -13   1  -6   13.35    0.58
  13  -1  -6   13.76    0.59
  13  -1  -6   14.30    0.75
  13   1   6   12.47    0.74
  14   1  -6    0.32    0.43
 -14  -1  -6   -0.10    0.28
  14  -1   6   -0.07    0.52
 -14   1  -6   -0.02    0.28
  14   1   6    0.08    0.50
 -14  -1   6   -0.05    0.24
  14  -1  -6    0.16    0.32
  15  -1   6   13.63    0.94
 -15   1   6   13.00    0.61
 -15  -1  -6   13.95    0.61
 -15   1  -6   14.01    0.63
 -15  -1   6   13.35    0.62
  15   1   6   15.41    0.94
  16  -1   6    0.30    0.63
 -16   1   6    0.19    0.32
  16   1   6    0.05    0.61
 -16   1  -6    0.92    0.34
 -17   1   6    2.70    0.39
  17  -1   6    3.15    0.70
 -17   1  -6    3.38    0.41
  17   1   6    3.15    0.71
   0   2   6  152.02    4.32
   0   2  -6  150.75    4.37
   0  -2  -6  151.46    4.33
   0  -2   6  149.68    4.34
   0  -2   6  149.86    4.32
   1   2  -6   -0.01    0.09
  -1  -2  -6    0.13    0.07
   1  -2   6    0.08    0.09
  -1   2   6    0.12    0.08
  -1   2   6    0.11    0.03
  -1  -2  -6    0.16    0.10
   1  -2   6    0.20    0.06
  -1  -2   6    0.11    0.07
   1   2   6    0.14    0.06
  -1  -2   6    0.22    0.07
  -1   2  -6    0.09    0.07
   1  -2  -6    0.25    0.08
   2   2  -6    0.21    0.08
   2   2  -6    0.34    0.09
  -2  -2  -6    0.31    0.10
   2  -2   6    0.47    0.12
   2  -2   6    0.55    0.05
  -2   2   6    0.21    0.10
  -2  -2  -6    0.28    0.07
   2   2   6    0.33    0.08
  -2  -2   6    0.24    0.08
  -2   2  -6    0.45    0.08
   2  -2  -6    0.23    0.08
  -3  -2  -6    6.13    0.22
   3   2  -6    6.16    0.23
   3   2  -6    5.59    0.23
   3  -2   6    5.93    0.28
  -3  -2  -6    6.27    0.24
  -3   2   6    5.33    0.31
   3  -2   6    5.65    0.18
  -3   2  -6    5.65    0.22
  -3  -2   6    6.41    0.25
   3   2   6    5.83    0.25
   3  -2  -6    6.11    0.19
  -4  -2  -6   50.74    1.48
   4   2  -6   51.89    1.51
  -4  -2  -6   51.21    1.51
   4   2  -6   53.04    1.51
  -4   2   6   50.64    1.55
   4  -2   6   50.34    1.55
  -4  -2   6   48.99    1.51
  -4   2  -6   50.93    1.51
   4  -2  -6   54.34    1.50
   4  -2  -6   52.05    1.52
   4   2   6   49.02    1.52
  -5  -2  -6    4.81    0.19
   5   2  -6    4.68    0.26
   5   2  -6    4.45    0.21
  -5  -2  -6    4.52    0.22
   5  -2   6    4.43    0.31
  -5   2   6    4.81    0.31
   5  -2  -6    6.26    0.26
   5  -2  -6    4.38    0.22
  -5   2  -6    4.54    0.21
   5   2   6    4.77    0.29
  -5  -2   6    4.78    0.26
   6   2  -6    0.32    0.15
   6  -2   6    0.47    0.23
  -6   2   6    0.48    0.17
  -6  -2  -6    0.39    0.09
   6   2  -6    0.36    0.11
  -6  -2  -6    0.34    0.11
  -6   2  -6    0.47    0.12
   6  -2  -6    0.30    0.12
   6  -2  -6    0.60    0.15
  -6  -2   6    0.64    0.14
   6   2   6    0.29    0.16
   7   2  -6    3.47    0.25
  -7  -2  -6    4.00    0.20
  -7  -2  -6    3.71    0.22
  -7   2   6    3.58    0.25
   7   2  -6    3.46    0.21
   7  -2   6    3.27    0.31
  -7   2  -6    3.57    0.24
   7  -2  -6    3.62    0.26
   7   2   6    3.16    0.25
  -7  -2   6    3.89    0.27
   7  -2  -6    3.66    0.25
   8  -2   6   16.85    0.73
  -8   2   6   17.34    0.65
   8   2  -6   17.86    0.66
  -8  -2  -6   18.73    0.60
   8   2  -6   18.11    0.59
  -8  -2  -6   18.29    0.56
   8   2   6   17.73    0.69
  -8  -2   6   17.64    0.62
  -8   2  -6   17.66    0.61
   8  -2  -6   18.12    0.61
   8  -2  -6   19.66    0.68
   9   2  -6    1.73    0.19
  -9  -2  -6    1.88    0.18
  -9  -2  -6    2.03    0.15
   9   2  -6    1.67    0.28
   9  -2   6    1.83    0.37
  -9   2   6    2.28    0.23
   9   2   6    1.71    0.27
  -9   2  -6    1.82    0.19
  -9  -2   6    1.94    0.21
   9  -2  -6    1.80    0.28
   9  -2  -6    1.91    0.21
  10  -2   6   -0.06    0.33
 -10  -2  -6   -0.09    0.18
  10   2  -6    0.01    0.28
  10   2  -6    0.08    0.18
 -10   2   6    0.26    0.21
  10  -2  -6    0.00    0.28
 -10  -2   6    0.08    0.20
  10   2   6   -0.10    0.30
 -10   2  -6   -0.12    0.19
  10  -2  -6    0.16    0.22
  11   2  -6    0.17    0.20
 -11   2   6    0.10    0.22
  11  -2   6   -1.02    0.40
  11   2  -6   -0.11    0.34
 -11  -2  -6   -0.10    0.19
 -11   2  -6    0.17    0.22
  11  -2  -6   -0.25    0.31
  11   2   6    0.02    0.32
  11  -2  -6    0.34    0.25
 -11  -2   6   -0.02    0.21
 -12  -2  -6    0.21    0.21
  12   2  -6   -0.16    0.24
 -12   2   6    0.55    0.23
  12   2  -6   -0.08    0.39
  12  -2   6   -0.04    0.46
 -12  -2   6    0.08    0.22
  12  -2  -6    0.04    0.35
 -12   2  -6   -0.02    0.24
  12   2   6    0.07    0.41
  12  -2  -6    0.05    0.27
  13  -2   6   -0.58    0.50
  13   2  -6    0.72    0.45
 -13  -2  -6    0.36    0.24
  13   2  -6    0.45    0.28
 -13   2  -6    0.31    0.27
  13  -2  -6    0.39    0.30
 -13  -2   6    0.08    0.26
  13   2   6    0.61    0.46
  14   2  -6    0.18    0.50
 -14  -2  -6   -0.16    0.27
  14  -2   6   -0.39    0.55
 -14  -2   6   -0.12    0.27
  14   2   6   -0.23    0.49
 -14   2  -6    0.10    0.29
 -14  -2   6    0.39    0.26
  14  -2  -6    0.61    0.34
 -15   2   6    0.10    0.30
  15  -2   6   -0.51    0.57
 -15   2  -6    0.42    0.32
  15   2   6    0.36    0.54
 -16   2   6   -0.08    0.33
  16  -2   6    0.46    0.61
  16   2   6   -0.72    0.58
 -16   2  -6   -0.46    0.33
 -17   2   6    0.56    0.38
  17  -2   6   -0.04    0.65
  17   2   6    1.21    0.68
 -17   2  -6    0.05    0.36
   0  -3   6   -0.03    0.06
   0  -3   6    0.02    0.09
   0   3  -6   -0.05    0.08
   0  -3  -6    0.06    0.09
   0   3   6    0.15    0.05
   0  -3  -6   -0.04    0.07
   1  -3   6   17.81    0.59
  -1  -3  -6   18.33    0.56
   1  -3   6   18.68    0.55
  -1  -3  -6   18.16    0.58
  -1   3   6   18.16    0.54
   1   3  -6   18.46    0.58
  -1  -3   6   18.64    0.56
   1   3   6   18.15    0.55
   1  -3  -6   19.57    0.57
  -1  -3   6   18.09    0.58
  -1   3  -6   17.81    0.56
   2  -3   6    1.02    0.14
   2   3  -6    1.33    0.12
   2  -3   6    1.21    0.09
  -2  -3  -6    1.06    0.13
  -2   3   6    1.46    0.14
   2   3  -6    1.26    0.12
  -2   3   6    1.37    0.08
  -2  -3  -6    1.10    0.10
   2   3   6    1.24    0.10
   2  -3  -6    1.32    0.10
  -2   3  -6    0.96    0.09
  -2  -3   6    1.26    0.10
   3   3  -6   41.32    1.20
   3  -3   6   41.58    1.16
   3  -3   6   40.10    1.25
   3   3  -6   40.30    1.20
  -3  -3  -6   40.03    1.18
  -3   3   6   39.61    1.23
  -3  -3  -6   40.99    1.21
   3  -3  -6   40.57    1.17
  -3  -3   6   40.20    1.20
   3   3   6   38.44    1.20
  -3   3  -6   41.27    1.20
   3  -3  -6   40.19    1.20
  -4  -3  -6   15.80    0.52
  -4   3   6   16.16    0.59
   4  -3   6   16.30    0.58
   4   3  -6   15.85    0.52
   4   3  -6   16.59    0.50
  -4  -3  -6   16.47    0.50
   4  -3  -6   15.89    0.52
  -4   3  -6   16.43    0.51
   4   3   6   15.36    0.53
   4  -3  -6   16.67    0.49
  -4  -3   6   15.60    0.52
  -5  -3  -6   44.55    1.28
  -5  -3  -6   43.65    1.30
  -5   3   6   43.64    1.35
   5   3  -6   44.15    1.29
   5  -3   6   43.74    1.36
   5   3  -6   42.77    1.31
   5   3   6   42.60    1.31
   5  -3  -6   43.73    1.31
  -5  -3   6   43.18    1.30
  -5   3  -6   42.33    1.30
   5  -3  -6   45.15    1.29
   6  -3   6    8.52    0.47
   6   3  -6    7.74    0.29
   6   3  -6    7.74    0.36
  -6  -3  -6    7.62    0.30
  -6  -3  -6    8.35    0.29
  -6   3   6    7.86    0.40
   6   3   6    8.37    0.39
  -6  -3   6    7.26    0.32
   6  -3  -6    7.77    0.31
   6  -3  -6    8.45    0.33
  -6   3  -6    7.61    0.31
   7   3  -6   35.75    1.07
   7   3  -6   35.02    1.12
  -7  -3  -6   35.96    1.09
   7  -3   6   34.84    1.19
  -7   3   6   33.65    1.12
  -7  -3  -6   36.78    1.06
   7  -3  -6   35.13    1.09
  -7  -3   6   35.67    1.09
   7  -3  -6   38.58    1.11
   7   3   6   35.13    1.13
  -7   3  -6   35.31    1.09
  -8   3   6    5.18    0.35
  -8  -3  -6    5.50    0.27
   8   3  -6    5.09    0.26
   8  -3   6    4.98    0.40
   8   3  -6    5.20    0.33
  -8  -3  -6    5.63    0.25
   8   3   6    4.62    0.32
   8  -3  -6    4.72    0.31
  -8   3  -6    5.03    0.28
  -8  -3   6    4.77    0.31
   8  -3  -6    5.44    0.35
  -9   3   6   26.51    0.89
  -9  -3  -6   27.24    0.86
  -9  -3  -6   27.02    0.83
   9   3  -6   26.73    0.85
   9   3  -6   27.43    0.94
   9  -3   6   27.19    1.02
  -9   3  -6   26.83    0.88
   9   3   6   26.87    0.96
  -9  -3   6   26.23    0.87
   9  -3  -6   29.05    0.93
   9  -3  -6   26.41    0.87
 -10  -3  -6    7.77    0.37
 -10   3   6    7.66    0.40
  10   3  -6    7.66    0.57
 -10  -3  -6    8.15    0.34
  10   3  -6    7.35    0.36
  10  -3   6    8.31    0.58
 -10   3  -6    7.48    0.40
  10  -3  -6    8.30    0.50
  10  -3  -6    7.17    0.41
 -10  -3   6    7.45    0.40
  10   3   6    7.47    0.53
  11  -3   6   40.22    1.44
 -11   3   6   38.89    1.25
 -11  -3  -6   39.93    1.24
  11   3  -6   39.05    1.23
  11   3  -6   40.32    1.35
  11  -3  -6   38.99    1.27
 -11   3  -6   39.94    1.26
  11   3   6   40.76    1.36
  11  -3  -6   40.51    1.31
 -11  -3   6   39.25    1.25
  12  -3   6    2.64    0.48
  12   3  -6    2.38    0.27
 -12  -3  -6    2.20    0.26
  12   3  -6    3.16    0.47
 -12  -3   6    2.67    0.29
  12  -3  -6    2.46    0.37
  12   3   6    2.77    0.42
 -12   3  -6    2.69    0.29
  12  -3  -6    2.41    0.30
 -13  -3  -6   14.59    0.59
  13  -3   6   14.06    0.88
  13   3  -6   12.94    0.79
 -13  -3   6   13.88    0.60
 -13   3  -6   13.59    0.61
  13   3   6   15.12    0.82
  13  -3  -6   12.99    0.62
  14   3  -6    2.19    0.56
  14  -3   6    2.16    0.59
  14   3   6    2.78    0.55
 -14   3  -6    2.93    0.35
 -14  -3   6    2.63    0.32
  14  -3  -6    2.47    0.38
  15   3  -6    7.48    0.68
  15  -3   6    7.57    0.74
 -15   3   6    6.30    0.46
  15   3   6    8.49    0.71
 -15   3  -6    7.62    0.52
  16  -3   6    0.22    0.66
 -16   3   6   -0.13    0.35
 -16   3  -6    0.45    0.35
  16   3   6    0.72    0.55
 -17   3   6    5.34    0.47
 -17   3  -6    5.44    0.48
   0  -4  -6    2.06    0.15
   0  -4   6    1.56    0.11
   0   4   6    1.78    0.12
   0   4  -6    1.56    0.12
   0  -4   6    1.47    0.14
   0  -4  -6    2.29    0.14
   1  -4   6  215.34    6.07
   1  -4   6  206.84    6.13
  -1  -4  -6  212.60    6.15
   1   4  -6  208.01    6.15
  -1  -4  -6  218.17    6.08
  -1   4   6  206.69    6.09
  -1   4  -6  216.89    6.14
   1   4   6  211.09    6.10
   1  -4  -6  218.79    6.09
  -1  -4   6  209.02    6.08
   1  -4  -6  216.66    6.14
  -1  -4   6  208.49    6.12
   2  -4   6    3.79    0.15
  -2  -4  -6    3.75    0.19
  -2  -4  -6    3.62    0.22
  -2   4   6    3.92    0.16
   2  -4   6    3.68    0.24
   2   4  -6    4.19    0.21
   2   4  -6    3.65    0.21
   2  -4  -6    3.43    0.23
  -2   4  -6    3.72    0.19
  -2  -4   6    3.93    0.20
   2  -4  -6    4.29    0.19
   2   4   6    3.51    0.19
   3  -4   6  235.93    6.66
   3   4  -6  235.44    6.72
  -3  -4  -6  235.26    6.68
   3   4  -6  239.80    6.74
  -3   4   6  230.31    6.71
  -3  -4  -6  228.09    6.76
   3  -4   6  227.13    6.75
   3   4   6  225.59    6.71
   3  -4  -6  237.20    6.69
  -3  -4   6  233.05    6.69
  -3   4  -6  234.40    6.75
   3  -4  -6  238.21    6.75
   4  -4   6    0.21    0.19
  -4  -4  -6    0.00    0.12
   4  -4   6    0.15    0.05
   4   4  -6    0.11    0.13
  -4  -4  -6    0.10    0.10
  -4   4   6    0.35    0.17
   4   4  -6    0.13    0.08
  -4  -4   6    0.13    0.12
   4   4   6    0.80    0.14
   4  -4  -6    0.03    0.11
  -4   4  -6    0.03    0.11
   4  -4  -6    0.14    0.08
  -5  -4  -6  120.06    3.42
   5   4  -6  122.52    3.44
   5  -4   6  116.81    3.51
  -5   4   6  116.60    3.48
   5   4  -6  119.47    3.45
  -5  -4  -6  119.87    3.46
   5  -4  -6  119.09    3.47
  -5   4  -6  119.30    3.46
   5  -4  -6  118.84    3.43
  -5  -4   6  117.39    3.44
   5   4   6  115.84    3.45
   6   4  -6   -0.20    0.17
   6  -4   6    0.18    0.25
  -6  -4  -6    0.27    0.12
   6   4  -6   -0.03    0.10
  -6   4   6    0.11    0.20
  -6  -4  -6   -0.04    0.11
  -6  -4   6    0.33    0.15
   6  -4  -6   -0.05    0.13
   6  -4  -6   -0.07    0.15
   6   4   6    0.10    0.18
  -6   4  -6    0.08    0.14
  -7   4   6   54.36    1.68
  -7  -4  -6   55.38    1.61
  -7  -4  -6   55.04    1.63
   7   4  -6   55.73    1.61
   7  -4   6   54.25    1.73
   7   4  -6   55.00    1.67
   7  -4  -6   54.08    1.64
  -7  -4   6   53.79    1.64
  -7   4  -6   55.78    1.65
   7   4   6   53.94    1.67
   7  -4  -6   55.78    1.64
   8  -4   6    1.57    0.35
  -8   4   6    1.57    0.25
  -8  -4  -6    1.77    0.17
   8   4  -6    1.45    0.15
  -8  -4  -6    1.53    0.15
   8   4  -6    1.34    0.27
  -8  -4   6    1.68    0.21
  -8   4  -6    1.35    0.18
   8   4   6    1.77    0.27
   8  -4  -6    1.41    0.22
   8  -4  -6    1.92    0.20
   9   4  -6   25.02    0.78
   9  -4   6   25.84    1.01
  -9  -4  -6   25.10    0.81
  -9  -4  -6   24.82    0.78
  -9   4   6   25.22    0.86
   9   4  -6   25.13    0.90
   9   4   6   24.04    0.88
  -9  -4   6   24.51    0.82
   9  -4  -6   24.92    0.84
   9  -4  -6   25.52    0.84
  -9   4  -6   25.06    0.83
  10   4  -6    1.37    0.19
  10  -4   6    1.81    0.44
  10   4  -6    1.46    0.34
 -10  -4  -6    1.37    0.18
 -10   4   6    1.34    0.26
 -10  -4  -6    1.56    0.20
  10  -4  -6    1.23    0.26
  10   4   6    0.44    0.32
 -10  -4   6    1.02    0.23
 -10   4  -6    1.52    0.24
  10  -4  -6    1.40    0.27
  11   4  -6   10.96    0.65
  11  -4   6   10.07    0.68
 -11   4   6   11.42    0.50
 -11  -4  -6   10.98    0.46
 -11   4  -6   10.42    0.46
  11  -4  -6   10.15    0.51
  11   4   6   10.80    0.64
 -11  -4   6    9.90    0.51
  11  -4  -6   10.63    0.55
  12  -4   6   -0.07    0.49
  12   4  -6   -0.33    0.42
 -12  -4   6    0.16    0.26
 -12   4  -6    0.48    0.24
  12  -4  -6    0.43    0.28
  12   4   6    0.00    0.40
  13  -4   6    0.22    0.53
  13   4  -6   -0.36    0.48
 -13   4  -6    0.23    0.29
 -13  -4   6    0.01    0.26
  13   4   6   -0.61    0.44
  13  -4  -6    0.09    0.30
  14  -4   6    1.53    0.59
  14   4  -6    0.73    0.54
  14  -4  -6    1.75    0.34
 -14  -4   6    1.09    0.29
  14   4   6    1.24    0.52
 -14   4  -6    0.96    0.32
  15  -4   6    0.98    0.60
  15   4  -6    0.57    0.59
 -15   4   6   -0.09    0.32
 -15   4  -6    0.16    0.34
  15   4   6    0.62    0.56
  16  -4   6    0.40    0.62
 -16   4   6   -0.11    0.36
  16   4   6    0.51    0.60
 -16   4  -6    0.18    0.36
   0  -5  -6    0.08    0.09
   0   5   6    0.14    0.08
   0   5  -6   -0.03    0.08
   0  -5   6    0.09    0.09
   0  -5   6    0.27    0.13
   0  -5  -6   -0.08    0.11
   1   5  -6    3.90    0.21
   1  -5   6    4.11    0.28
   1  -5   6    3.88    0.17
  -1  -5  -6    4.05    0.21
  -1  -5  -6    4.39    0.20
  -1   5   6    3.94    0.18
  -1  -5   6    3.67    0.26
   1  -5  -6    3.49    0.23
  -1  -5   6    4.07    0.20
   1   5   6    3.85    0.19
   1  -5  -6    4.18    0.20
  -1   5  -6    3.98    0.20
   2  -5   6    0.11    0.15
  -2   5   6    0.07    0.07
  -2  -5  -6    0.06    0.10
  -2  -5  -6    0.16    0.10
   2   5  -6    0.14    0.13
   2  -5   6    0.05    0.08
   2   5  -6    0.07    0.11
   2  -5  -6   -0.06    0.13
   2   5   6    0.09    0.10
  -2   5  -6    0.11    0.09
  -2  -5   6    0.15    0.09
   2  -5  -6    0.06    0.10
   3   5  -6    0.85    0.16
   3   5  -6    0.89    0.10
  -3  -5  -6    0.63    0.11
   3  -5   6    0.58    0.08
  -3  -5  -6    0.40    0.13
   3  -5   6    0.49    0.17
   3   5   6    0.72    0.12
  -3  -5   6    0.59    0.11
  -3   5  -6    0.57    0.11
   3  -5  -6    0.92    0.10
   3  -5  -6    0.83    0.16
   3  -5  -6    0.87    0.12
   4   5  -6   15.56    0.53
  -4  -5  -6   13.57    0.50
   4   5  -6   15.04    0.46
  -4  -5  -6   14.78    0.48
   4  -5   6   13.79    0.57
  -4   5   6   14.80    0.55
   4  -5   6   14.66    0.44
  -4   5  -6   15.14    0.49
   4  -5  -6   15.20    0.47
   4  -5  -6   15.14    0.50
  -4  -5   6   14.25    0.50
   4   5   6   14.26    0.51
   5  -5   6   25.84    0.92
  -5  -5  -6   27.47    0.81
   5   5  -6   26.75    0.79
   5   5  -6   26.56    0.86
  -5  -5  -6   26.01    0.83
  -5   5   6   24.79    0.88
  -5   5  -6   27.85    0.83
   5  -5  -6   26.45    0.83
  -5  -5   6   27.18    0.84
   5   5   6   26.51    0.85
   5  -5  -6   26.22    0.81
   6  -5   6   10.06    0.50
   6   5  -6    9.71    0.33
   6   5  -6    9.28    0.44
  -6  -5  -6   10.04    0.36
  -6  -5  -6    9.33    0.37
  -6   5   6   10.02    0.48
   6  -5  -6    9.74    0.39
  -6  -5   6    9.99    0.40
   6   5   6    9.14    0.41
  -6   5  -6    9.47    0.38
   6  -5  -6    9.35    0.36
  -7   5   6    5.81    0.40
  -7  -5  -6    5.34    0.27
  -7  -5  -6    5.23    0.28
   7   5  -6    5.28    0.33
   7  -5   6    6.56    0.45
   7   5  -6    5.59    0.23
   7   5   6    6.23    0.40
   7  -5  -6    5.88    0.30
  -7  -5   6    5.46    0.30
  -7   5  -6    5.78    0.31
   7  -5  -6    5.39    0.31
  -8  -5  -6   12.75    0.45
  -8  -5  -6   12.10    0.46
   8   5  -6   12.67    0.42
   8   5  -6   12.64    0.57
   8  -5   6   12.41    0.64
  -8   5   6   11.73    0.54
   8   5   6   13.49    0.57
  -8  -5   6   12.97    0.50
  -8   5  -6   11.98    0.49
   8  -5  -6   12.62    0.48
   8  -5  -6   12.67    0.50
  -9   5   6   10.43    0.51
   9   5  -6   10.13    0.56
  -9  -5  -6   10.71    0.43
  -9  -5  -6   10.40    0.42
   9  -5   6    8.97    0.68
   9   5   6   10.19    0.56
  -9   5  -6   11.15    0.44
   9  -5  -6   10.85    0.47
   9  -5  -6   10.04    0.44
  -9  -5   6   10.70    0.47
  10  -5   6    3.70    0.51
 -10  -5  -6    4.00    0.30
  10   5  -6    3.64    0.40
 -10   5   6    4.00    0.32
  10  -5  -6    4.14    0.32
  10  -5  -6    3.73    0.30
  10   5   6    4.23    0.40
 -10  -5   6    3.88    0.29
 -10   5  -6    4.17    0.30
 -11  -5  -6    8.30    0.38
  11   5  -6    7.97    0.55
  11  -5   6    7.84    0.64
  11   5   6    7.76    0.52
 -11  -5   6    7.44    0.43
  11  -5  -6    7.97    0.43
 -11   5  -6    6.74    0.40
  12  -5   6   12.91    0.79
  12   5  -6   13.99    0.76
  12  -5  -6   13.00    0.59
 -12  -5   6   12.25    0.56
  12   5   6   11.65    0.67
 -12   5  -6   12.41    0.54
  13   5  -6    8.55    0.62
  13  -5   6    6.42    0.69
 -13   5  -6    6.76    0.47
  13  -5  -6    6.52    0.46
  13   5   6    6.61    0.58
 -13  -5   6    6.79    0.45
  14  -5   6    1.57    0.59
  14   5  -6    3.36    0.57
 -14   5  -6    2.17    0.33
 -14  -5   6    2.44    0.34
  14  -5  -6    2.43    0.37
  14   5   6    2.03    0.54
 -15   5   6    3.02    0.40
  15   5  -6    3.28    0.65
  15  -5   6    2.90    0.65
 -15   5  -6    2.57    0.40
  15   5   6    4.14    0.62
  16  -5   6    1.86    0.66
 -16   5   6    2.04    0.41
 -16   5  -6    2.53    0.42
  16   5   6    3.05    0.65
   0  -6   6   98.61    2.82
   0   6  -6   99.42    2.85
   0  -6  -6   95.04    2.84
   0  -6   6   93.05    2.87
   0   6   6   99.58    2.83
   0  -6  -6  101.54    2.85
   1   6  -6    2.78    0.18
   1  -6   6    2.24    0.22
  -1   6   6    2.38    0.14
  -1  -6  -6    2.39    0.16
  -1  -6  -6    2.28    0.17
   1  -6   6    2.32    0.16
   1   6   6    2.19    0.15
   1  -6  -6    2.23    0.16
  -1  -6   6    2.30    0.20
  -1   6  -6    2.15    0.16
   1  -6  -6    2.45    0.18
  -1  -6   6    2.72    0.19
   2   6  -6   80.29    2.45
   2  -6   6   85.18    2.40
  -2   6   6   82.44    2.41
  -2  -6  -6   87.23    2.43
   2   6  -6   78.61    2.43
   2  -6   6   82.69    2.47
  -2  -6  -6   80.33    2.42
  -2  -6   6   82.98    2.42
  -2   6  -6   86.69    2.43
   2  -6  -6   84.41    2.43
   2   6   6   81.43    2.42
   2  -6  -6   86.04    2.44
   3  -6   6   13.80    0.56
   3   6  -6   13.10    0.51
  -3  -6  -6   13.49    0.45
   3  -6   6   13.53    0.43
   3   6  -6   14.13    0.43
  -3  -6  -6   12.73    0.46
   3  -6  -6   13.71    0.44
   3  -6  -6   13.69    0.46
  -3  -6   6   13.82    0.46
   3   6   6   12.80    0.46
   3  -6  -6   13.76    0.50
  -3   6  -6   13.44    0.46
  -4  -6  -6   64.29    1.87
   4   6  -6   64.61    1.90
   4  -6   6   62.64    1.95
  -4   6   6   61.81    1.90
   4   6  -6   65.40    1.85
  -4  -6  -6   62.09    1.88
   4  -6   6   61.60    1.84
  -4  -6   6   63.99    1.88
   4   6   6   63.59    1.89
  -4   6  -6   65.17    1.88
   4  -6  -6   62.91    1.86
   4  -6  -6   65.02    1.88
  -5  -6  -6    0.10    0.14
   5   6  -6    0.42    0.20
  -5  -6  -6    0.04    0.14
   5  -6   6    0.09    0.23
   5  -6   6    0.26    0.10
  -5   6   6    0.09    0.20
   5   6  -6    0.23    0.08
  -5   6  -6   -0.04    0.14
  -5  -6   6    0.07    0.14
   5  -6  -6    0.47    0.15
   5   6   6    0.20    0.18
   6  -6   6   22.14    0.89
  -6  -6  -6   25.50    0.79
   6   6  -6   24.46    0.84
  -6  -6  -6   24.60    0.80
  -6   6   6   24.06    0.87
   6   6  -6   25.78    0.75
  -6  -6   6   25.82    0.81
   6  -6  -6   24.65    0.78
   6   6   6   25.73    0.84
  -6   6  -6   24.83    0.80
   6  -6  -6   25.95    0.81
   7  -6   6    3.18    0.38
  -7   6   6    2.58    0.31
  -7  -6  -6    2.32    0.20
   7   6  -6    2.40    0.28
  -7  -6  -6    3.01    0.21
   7  -6  -6    2.81    0.21
  -7  -6   6    2.76    0.24
   7  -6  -6    2.34    0.22
   7   6   6    2.82    0.28
  -7   6  -6    2.47    0.21
  -8  -6  -6   16.62    0.58
   8   6  -6   16.97    0.69
  -8   6   6   17.56    0.68
   8  -6   6   14.68    0.73
   8  -6  -6   17.03    0.60
  -8  -6   6   17.26    0.59
   8   6   6   15.50    0.64
  -8   6  -6   16.42    0.60
   8  -6  -6   16.38    0.58
  -9  -6  -6    0.25    0.18
   9  -6   6    0.91    0.41
  -9   6   6    0.42    0.27
   9   6  -6    0.51    0.28
   9  -6  -6    0.10    0.20
  -9  -6   6    0.37    0.22
   9  -6  -6   -0.02    0.22
   9   6   6    0.10    0.30
  -9   6  -6    0.13    0.21
  10   6  -6    2.27    0.38
  10  -6   6    1.82    0.48
 -10  -6  -6    2.08    0.23
 -10   6   6    1.64    0.30
  10  -6  -6    2.32    0.30
 -10  -6   6    1.97    0.27
  10   6   6    2.17    0.34
  10  -6  -6    1.84    0.25
 -10   6  -6    1.84    0.25
  11  -6   6   -0.76    0.47
 -11  -6  -6    0.08    0.21
  11   6  -6   -0.14    0.38
 -11   6  -6    0.12    0.26
  11   6   6    0.34    0.38
  11  -6  -6   -0.16    0.26
 -11  -6   6   -0.15    0.25
  12   6  -6    0.84    0.45
  12  -6   6    0.50    0.53
  12   6   6    1.00    0.43
 -12  -6   6    1.44    0.29
 -12   6  -6    1.13    0.30
  12  -6  -6    1.38    0.34
  13   6  -6   -0.13    0.48
  13  -6   6   -0.34    0.56
 -13   6  -6    0.26    0.31
  13   6   6    0.31    0.42
  13  -6  -6   -0.22    0.35
 -13  -6   6   -0.18    0.29
  14  -6   6   -0.39    0.58
  14   6  -6    0.84    0.55
  14  -6  -6    0.33    0.38
  14   6   6   -0.32    0.50
 -14  -6   6   -0.33    0.32
 -14   6  -6    0.25    0.33
  15   6  -6    1.10    0.62
  15  -6   6   -0.27    0.60
 -15   6   6    0.02    0.36
 -15  -6   6   -0.08    0.34
 -15   6  -6    0.23    0.36
  15   6   6    0.59    0.56
 -16   6   6    0.12    0.39
  16  -6   6    0.87    0.63
  16   6   6   -0.04    0.62
 -16   6  -6    0.53    0.39
   0   7  -6    0.00    0.10
   0  -7  -6   -0.13    0.13
   0  -7  -6    0.09    0.10
   0   7   6    0.22    0.13
   0  -7   6    0.21    0.19
   0  -7   6    0.00    0.11
   1  -7   6    1.39    0.13
  -1   7   6    1.41    0.14
  -1  -7  -6    1.60    0.12
  -1  -7  -6    1.23    0.16
   1  -7   6    1.20    0.20
   1   7  -6    1.46    0.14
  -1  -7   6    1.50    0.21
   1   7   6    1.19    0.14
  -1   7  -6    1.52    0.13
  -1  -7   6    1.03    0.14
   1  -7  -6    1.44    0.13
   1  -7  -6    1.27    0.17
  -2  -7  -6   12.08    0.44
   2   7  -6   12.33    0.49
  -2   7   6   12.61    0.43
   2   7  -6   11.76    0.43
  -2  -7  -6   13.27    0.41
   2  -7   6   12.95    0.42
   2  -7   6   12.85    0.54
  -2   7  -6   13.06    0.43
   2   7   6   12.25    0.45
   2  -7  -6   12.73    0.43
  -2  -7   6   12.21    0.44
   2  -7  -6   12.10    0.47
  -3  -7  -6    1.15    0.11
   3   7  -6    0.93    0.21
   3  -7   6    0.96    0.12
  -3  -7  -6    0.81    0.16
   3   7  -6    1.12    0.09
   3  -7   6    0.98    0.25
  -3  -7   6    0.72    0.16
   3  -7  -6    0.97    0.14
   3  -7  -6    1.15    0.14
  -3   7  -6    0.88    0.14
   3  -7  -6    0.87    0.18
   3   7   6    1.04    0.15
   4  -7   6    0.91    0.25
   4   7  -6    0.74    0.22
  -4  -7  -6    0.64    0.17
  -4  -7  -6    1.11    0.12
   4  -7   6    0.92    0.12
  -4  -7   6    0.97    0.18
   4   7   6    1.05    0.17
   4  -7  -6    0.98    0.15
   4  -7  -6    0.83    0.21
   4  -7  -6    1.01    0.16
  -4   7  -6    0.89    0.15
  -5  -7  -6   14.15    0.47
  -5  -7  -6   14.35    0.51
   5   7  -6   14.47    0.58
   5  -7   6   14.58    0.47
   5  -7   6   12.81    0.60
  -5   7   6   14.47    0.57
   5   7   6   13.46    0.52
  -5  -7   6   14.34    0.52
   5  -7  -6   14.38    0.49
   5  -7  -6   14.66    0.51
  -5   7  -6   13.92    0.49
  -6  -7  -6    8.72    0.36
   6  -7   6    8.45    0.49
   6   7  -6    8.04    0.47
  -6   7   6    7.75    0.47
   6  -7  -6    7.99    0.38
   6   7   6    8.45    0.40
  -6  -7   6    7.84    0.37
  -6   7  -6    8.74    0.37
   6  -7  -6    8.08    0.35
  -7  -7  -6   10.09    0.41
   7  -7   6    8.56    0.56
  -7   7   6    8.63    0.52
   7   7  -6   10.18    0.53
   7  -7  -6    9.55    0.41
   7   7   6    9.90    0.51
  -7   7  -6    9.72    0.42
   7  -7  -6    9.84    0.43
  -7  -7   6   10.32    0.45
  -8  -7  -6   14.13    0.51
   8  -7   6   13.78    0.74
  -8   7   6   13.55    0.61
   8   7  -6   14.44    0.65
   8  -7  -6   13.84    0.52
  -8  -7   6   13.98    0.55
   8   7   6   13.42    0.59
   8  -7  -6   13.79    0.55
  -8   7  -6   14.13    0.52
  -9   7   6    6.25    0.42
   9   7  -6    6.51    0.45
  -9  -7  -6    6.28    0.37
   9  -7   6    6.95    0.56
  -9  -7   6    5.91    0.40
   9  -7  -6    6.44    0.41
   9  -7  -6    6.60    0.36
   9   7   6    6.22    0.43
  -9   7  -6    6.48    0.39
  10   7  -6    8.24    0.54
 -10  -7  -6    8.01    0.39
 -10   7   6    7.80    0.49
  10  -7   6    7.28    0.62
  10  -7  -6    7.64    0.46
  10   7   6    7.67    0.52
 -10  -7   6    7.51    0.44
 -10   7  -6    7.61    0.40
  11  -7   6    8.93    0.70
  11   7  -6   10.96    0.70
 -11  -7  -6   10.19    0.47
 -11  -7   6    9.05    0.50
  11  -7  -6    9.89    0.53
 -11   7  -6    9.40    0.50
  11   7   6   10.46    0.66
  12  -7   6    4.03    0.61
  12   7  -6    4.74    0.54
 -12  -7  -6    4.31    0.32
 -12  -7   6    4.22    0.36
  12   7   6    4.14    0.51
 -12   7  -6    4.10    0.35
  12  -7  -6    3.99    0.40
  13  -7   6    3.23    0.63
  13   7  -6    4.34    0.61
  13  -7  -6    4.08    0.43
  13   7   6    4.40    0.55
 -13  -7   6    3.14    0.36
 -13   7  -6    4.25    0.39
  14  -7   6    2.48    0.65
  14   7  -6    3.62    0.64
 -14   7   6    2.62    0.40
 -14  -7   6    3.13    0.37
  14   7   6    3.49    0.58
  14  -7  -6    2.92    0.43
 -14   7  -6    3.30    0.40
 -15   7   6    2.56    0.42
  15  -7   6    2.86    0.67
  15   7  -6    4.12    0.69
  15   7   6    3.03    0.63
 -15   7  -6    3.44    0.42
 -15  -7   6    2.76    0.40
  16   7  -6    2.17    0.66
   0   8   6    1.75    0.17
   0  -8   6    1.64    0.16
   0  -8  -6    1.70    0.13
   0   8  -6    1.62    0.15
   0  -8  -6    1.61    0.18
   0  -8   6    1.42    0.22
  -1  -8  -6   29.42    0.93
  -1  -8  -6   30.81    0.90
   1   8  -6   29.02    0.98
   1  -8   6   29.77    0.91
   1  -8   6   29.49    0.98
  -1   8   6   29.98    0.92
   1   8  -6   28.83    0.91
   1  -8  -6   28.83    0.93
   1  -8  -6   30.84    0.91
  -1  -8   6   29.83    0.92
  -1   8  -6   30.14    0.91
  -1  -8   6   31.11    0.99
   1   8   6   30.46    0.93
   2  -8   6    5.60    0.41
   2   8  -6    5.35    0.35
   2  -8   6    5.54    0.27
  -2  -8  -6    5.45    0.28
  -2  -8  -6    5.37    0.22
  -2   8   6    4.84    0.26
   2   8  -6    4.85    0.25
  -2   8  -6    5.01    0.25
   2  -8  -6    4.80    0.26
  -2  -8   6    5.48    0.30
   2   8   6    4.72    0.27
   2  -8  -6    4.45    0.32
   3  -8   6   21.28    0.68
  -3   8   6   21.02    0.69
  -3  -8  -6   22.30    0.66
   3   8  -6   21.55    0.75
  -3  -8  -6   23.25    0.71
   3  -8   6   21.05    0.80
  -3   8  -6   21.17    0.69
   3   8   6   21.74    0.72
   3  -8  -6   21.05    0.73
   3  -8  -6   22.05    0.69
  -3  -8   6   21.83    0.71
   3  -8  -6   21.09    0.69
   4   8  -6    2.90    0.26
   4  -8   6    3.13    0.19
  -4  -8  -6    2.74    0.22
   4  -8   6    2.63    0.32
   4  -8  -6    3.06    0.20
  -4  -8   6    2.78    0.23
   4  -8  -6    2.73    0.26
  -4   8  -6    2.73    0.20
   4   8   6    2.45    0.23
   4  -8  -6    2.71    0.20
  -5   8   6   20.61    0.73
  -5  -8  -6   19.55    0.67
   5   8  -6   20.19    0.75
   5  -8   6   21.08    0.80
   5  -8  -6   20.28    0.67
  -5   8  -6   19.55    0.66
   5  -8  -6   19.29    0.65
  -5  -8   6   19.44    0.68
   5   8   6   19.74    0.71
   6   8  -6    0.57    0.28
  -6  -8  -6    0.63    0.19
  -6   8   6    0.77    0.27
   6  -8   6    0.91    0.31
   6  -8  -6    0.57    0.21
   6  -8  -6    0.85    0.18
   6   8   6    0.86    0.25
  -6  -8   6    0.76    0.22
  -6   8  -6    0.48    0.18
   7   8  -6    8.77    0.54
  -7   8   6    9.26    0.57
  -7  -8  -6    8.81    0.40
   7  -8   6    8.26    0.60
  -7  -8   6    9.24    0.44
   7  -8  -6    9.29    0.40
  -7   8  -6    8.95    0.41
   7   8   6    8.90    0.47
   7  -8  -6    8.77    0.42
  -8   8   6    1.46    0.34
   8   8  -6    1.61    0.34
  -8  -8  -6    1.45    0.22
   8  -8   6    1.51    0.38
  -8  -8   6    1.78    0.26
   8  -8  -6    1.52    0.22
  -8   8  -6    1.25    0.23
   8   8   6    1.08    0.31
   8  -8  -6    1.95    0.26
   9  -8   6    3.86    0.50
  -9  -8  -6    4.42    0.29
  -9   8   6    5.18    0.41
   9   8  -6    4.61    0.44
   9   8   6    4.71    0.40
  -9  -8   6    4.93    0.34
  -9   8  -6    4.26    0.32
   9  -8  -6    4.65    0.35
 -10  -8  -6    0.54    0.23
  10   8  -6    0.69    0.40
  10  -8   6    0.12    0.47
 -10  -8   6    0.42    0.27
  10   8   6   -0.08    0.33
 -10   8  -6    0.63    0.24
  10  -8  -6    0.31    0.30
  11   8  -6    3.08    0.49
  11  -8   6    2.41    0.55
 -11  -8  -6    2.24    0.29
 -11   8  -6    2.39    0.30
 -11  -8   6    2.79    0.32
  11  -8  -6    2.09    0.32
  11   8   6    2.10    0.45
  12   8  -6   -0.31    0.48
  12  -8   6   -0.67    0.52
 -12  -8  -6    0.27    0.26
 -12   8  -6    0.11    0.30
 -12  -8   6    0.28    0.32
  12  -8  -6   -0.01    0.35
  12   8   6    0.06    0.41
  13   8  -6    0.72    0.53
  13  -8   6   -0.18    0.55
 -13   8  -6    0.92    0.31
  13  -8  -6    0.59    0.37
 -13  -8   6    0.18    0.33
  13   8   6    0.48    0.49
  14   8  -6    0.94    0.61
  14  -8   6   -0.25    0.58
 -14   8   6    0.04    0.36
 -14   8  -6   -0.33    0.34
  14   8   6    0.46    0.53
 -14  -8   6    0.12    0.33
 -15   8   6    0.16    0.39
  15  -8   6   -1.32    0.60
  15   8  -6   -0.25    0.64
 -15  -8   6   -0.16    0.35
  15   8   6    1.24    0.59
 -15   8  -6    0.36    0.39
   0   9   6    0.10    0.16
   0  -9  -6    0.04    0.12
   0  -9   6   -0.19    0.23
   0  -9   6    0.05    0.16
   0   9  -6   -0.03    0.13
   0  -9  -6   -0.18    0.17
   1   9  -6    0.21    0.26
   1  -9   6    0.21    0.25
   1  -9   6    0.34    0.17
  -1  -9  -6    0.40    0.11
  -1  -9  -6    0.28    0.19
  -1   9   6    0.38    0.16
   1  -9  -6    0.33    0.19
   1   9   6    0.24    0.17
   1  -9  -6    0.35    0.13
  -1   9  -6    0.49    0.13
  -1  -9   6    0.28    0.16
  -2  -9  -6   11.03    0.43
   2  -9   6   11.65    0.55
   2   9  -6   11.69    0.51
   2  -9   6   10.69    0.42
  -2   9   6   10.21    0.42
  -2   9  -6   10.50    0.40
  -2  -9   6   11.09    0.44
   2  -9  -6   10.28    0.46
   2   9   6   10.72    0.45
   2  -9  -6   10.59    0.39
  -3  -9  -6    0.57    0.18
  -3   9   6    0.71    0.17
   3  -9   6    0.90    0.17
   3   9  -6    0.80    0.27
   3  -9   6    0.80    0.29
  -3  -9   6    0.63    0.19
   3  -9  -6    0.84    0.22
  -3   9  -6    1.03    0.16
   3   9   6    0.72    0.20
   3  -9  -6    0.72    0.17
  -4  -9  -6    1.80    0.23
   4   9  -6    1.73    0.27
   4  -9   6    1.73    0.19
   4  -9   6    1.71    0.31
   4  -9  -6    1.97    0.20
   4  -9  -6    1.75    0.19
  -4  -9   6    1.62    0.22
   4  -9  -6    1.56    0.26
  -4   9  -6    2.01    0.19
   4   9   6    1.85    0.24
   5  -9   6    0.65    0.30
  -5  -9  -6    0.32    0.20
  -5   9   6    0.22    0.24
   5   9  -6   -0.19    0.25
  -5  -9   6   -0.01    0.21
   5  -9  -6   -0.04    0.27
   5   9   6   -0.08    0.23
   5  -9  -6    0.27    0.18
  -5   9  -6    0.00    0.17
   5  -9  -6    0.14    0.19
  -6   9   6   13.06    0.60
   6   9  -6   13.97    0.65
  -6  -9  -6   13.13    0.52
   6  -9   6   12.64    0.69
  -6   9  -6   13.46    0.50
  -6  -9   6   12.53    0.54
   6  -9  -6   13.14    0.50
   6   9   6   13.52    0.56
   6  -9  -6   13.48    0.50
   7  -9   6   -0.03    0.37
   7   9  -6    0.43    0.33
  -7  -9  -6    0.50    0.22
  -7   9   6    0.27    0.33
  -7   9  -6    0.20    0.20
   7  -9  -6    0.00    0.20
   7   9   6   -0.18    0.26
   7  -9  -6    0.41    0.23
  -7  -9   6    0.24    0.22
   8  -9   6   14.59    0.79
   8   9  -6   16.72    0.74
  -8   9   6   15.31    0.73
  -8  -9  -6   15.47    0.59
  -8   9  -6   15.52    0.59
   8  -9  -6   15.38    0.61
  -8  -9   6   14.59    0.62
   8  -9  -6   15.02    0.59
   8   9   6   15.61    0.70
  -9   9   6    1.33    0.38
   9  -9   6    0.76    0.45
  -9  -9  -6    0.63    0.25
[truncated: 825,406 more chars]
