# Supplementary material for: Crystal and mol­ecular structure of meso-2,6-di­bromo­hepta­nedioic acid (meso-2,6-di­bromo­pimelic acid)
Source: Acta Crystallogr E Crystallogr Commun. 2016 Feb 10;72(Pt 3):322–4. doi: 10.1107/S2056989016001754 (PMC4778831; doi:10.1107/S2056989016001754)
Supplement: Supplementary file 2 [file e-72-00322-Isup2.hkl]

data_I                                                                          
_shelx_title ' as in Pbca'                                                      
_shelx_refln_list_code          4                                               
_shelx_F_calc_maximum      444.33                                               
_exptl_crystal_F_000      1232.00                                               
_reflns_d_resolution_high  0.6196                                               
                                                                                
loop_                                                                           
 _space_group_symop_operation_xyz                                               
 'x, y, z'                                                                      
 '-x+1/2, -y, z+1/2'                                                            
 '-x, y+1/2, -z+1/2'                                                            
 'x+1/2, -y+1/2, -z'                                                            
 '-x, -y, -z'                                                                   
 'x-1/2, y, -z-1/2'                                                             
 'x, -y-1/2, z-1/2'                                                             
 '-x-1/2, y-1/2, z'                                                             
                                                                                
_cell_length_a    10.4277                                                       
_cell_length_b    10.7014                                                       
_cell_length_c    18.7154                                                       
_cell_angle_alpha  90.000                                                       
_cell_angle_beta   90.000                                                       
_cell_angle_gamma  90.000                                                       
                                                                                
_shelx_F_squared_multiplier     1.000                                           
                                                                                
loop_                                                                           
 _refln_index_h                                                                 
 _refln_index_k                                                                 
 _refln_index_l                                                                 
 _refln_F_squared_calc                                                          
 _refln_F_squared_meas                                                          
 _refln_F_squared_sigma                                                         
 _refln_observed_status                                                         
   2   0   0      12300.74      13343.83       227.08 o                         
   4   0   0     197424.88     199644.17      3312.57 o                         
   6   0   0      80623.12      83452.69      1471.23 o                         
   8   0   0      32025.95      32110.31       537.01 o                         
  10   0   0       5311.13       5810.21       109.72 o                         
  12   0   0       3370.17       3535.88       206.35 o                         
  14   0   0          8.08         -1.92        44.97 o                         
  16   0   0         91.68         81.87        56.35 o                         
   2   1   0      16410.42      18714.34       220.00 o                         
   4   1   0       7624.73       7887.90        94.71 o                         
   6   1   0      13272.94      13065.77       156.31 o                         
   8   1   0      26847.20      26318.14       312.52 o                         
  10   1   0      10759.85      10767.04       133.44 o                         
  12   1   0       9420.41       9735.56       181.31 o                         
  14   1   0       6321.65       6672.24       119.05 o                         
  16   1   0       2185.87       2507.26        89.01 o                         
   0   2   0       4718.09       4536.02        97.03 o                         
   2   2   0        425.42        606.39        16.57 o                         
   4   2   0        129.05        140.17         6.66 o                         
   6   2   0         81.62        106.51         8.24 o                         
   8   2   0        293.73        274.92        17.99 o                         
  10   2   0          2.76         -2.57        13.98 o                         
  12   2   0         16.09          5.66        23.88 o                         
  14   2   0          2.23        -11.68        37.59 o                         
  16   2   0          9.42         20.62        50.86 o                         
   2   3   0       1171.45       1297.87        36.63 o                         
   4   3   0      17133.80      17729.06       210.05 o                         
   6   3   0      12701.66      12161.61       146.47 o                         
   8   3   0      23263.91      22627.48       348.50 o                         
  10   3   0      10831.13      10576.97       145.84 o                         
  12   3   0       9208.22       9439.63       135.04 o                         
  14   3   0       6557.00       6561.81       142.25 o                         
  16   3   0       1712.07       2039.07       182.65 o                         
   0   4   0      97420.34     101255.62      3598.17 o                         
   2   4   0     119406.70     124073.69      1593.68 o                         
   4   4   0      72520.68      72362.61       785.54 o                         
   6   4   0      42090.34      40429.45       476.26 o                         
   8   4   0      13985.40      14000.53       169.86 o                         
  10   4   0       6807.59       6676.87       176.14 o                         
  12   4   0       1495.61       1430.30        45.04 o                         
  14   4   0         27.78         52.61        57.26 o                         
  16   4   0         20.33        -26.67        52.72 o                         
   2   5   0         22.55         50.99         8.28 o                         
   4   5   0       8636.07       8852.26       117.70 o                         
   6   5   0       1924.01       1765.97        29.03 o                         
   8   5   0       3580.81       3276.15        47.52 o                         
  10   5   0       6182.62       6184.38       104.23 o                         
  12   5   0       2596.82       2755.34        64.64 o                         
  14   5   0        847.02        883.76        55.65 o                         
  16   5   0       1525.68       1886.37       235.40 o                         
   0   6   0       2890.24       2985.20        69.92 o                         
   2   6   0       1948.70       2586.43        42.47 o                         
   4   6   0        494.70        804.78        22.50 o                         
   6   6   0        906.91       1076.67        28.33 o                         
   8   6   0        392.99        368.57        20.64 o                         
  10   6   0        185.45        240.76        26.55 o                         
  12   6   0        193.30        210.93        41.35 o                         
  14   6   0        128.17        142.99        46.11 o                         
   2   7   0       3926.96       3869.75        55.29 o                         
   4   7   0        358.28        342.84        19.61 o                         
   6   7   0       5385.68       5487.63        79.47 o                         
   8   7   0       2829.70       2912.70        50.95 o                         
  10   7   0       6112.39       6011.09       120.58 o                         
  12   7   0       1513.07       1447.77        49.86 o                         
  14   7   0       1269.21       1263.66        91.49 o                         
   0   8   0      12182.12      13319.15       225.90 o                         
   2   8   0      12041.37      11355.90       150.86 o                         
   4   8   0       7581.67       7589.90       104.23 o                         
   6   8   0       6383.85       6187.75       107.91 o                         
   8   8   0       2492.62       2360.79        51.51 o                         
  10   8   0       1547.93       1386.58        45.99 o                         
  12   8   0        448.58        414.91        37.40 o                         
  14   8   0        145.12        126.96        38.97 o                         
   2   9   0        846.96        632.75        19.61 o                         
   4   9   0       1326.53       1312.12        32.10 o                         
   6   9   0        273.93        269.67        21.04 o                         
   8   9   0        384.54        373.27        28.92 o                         
  10   9   0         13.92        -19.98        29.36 o                         
  12   9   0         90.64        168.50        35.00 o                         
  14   9   0        150.75        159.52        44.63 o                         
   0  10   0        152.82        145.72        50.08 o                         
   2  10   0        773.30        769.79        23.46 o                         
   4  10   0        171.15        250.04        25.28 o                         
   6  10   0        109.20        185.83        23.79 o                         
   8  10   0         43.04         18.90        26.94 o                         
  10  10   0         24.84         -9.11        30.90 o                         
  12  10   0         35.76         19.68        36.50 o                         
   2  11   0        294.98        193.52        17.23 o                         
   4  11   0        275.07        282.96        21.57 o                         
   6  11   0        134.03        166.22        22.88 o                         
   8  11   0         66.73         59.48        28.68 o                         
  10  11   0          4.61          6.06        33.37 o                         
  12  11   0         17.06         30.36        38.41 o                         
   0  12   0        652.71        465.58        41.34 o                         
   2  12   0        675.84        661.03        31.56 o                         
   4  12   0        117.80        120.79        22.16 o                         
   6  12   0        151.26         58.72        27.23 o                         
   8  12   0         10.66          8.94        31.15 o                         
  10  12   0         11.74          9.82        34.23 o                         
  12  12   0        126.12        164.11        46.28 o                         
   2  13   0          1.05         26.18        28.57 o                         
   4  13   0        323.57        278.93        32.19 o                         
   6  13   0         89.01         65.87        29.35 o                         
   8  13   0        275.75        271.47        34.15 o                         
  10  13   0         66.02         41.32        38.04 o                         
   0  14   0          2.10         33.29        45.89 o                         
   2  14   0         11.34         85.28        32.70 o                         
   4  14   0         44.60         36.96        32.71 o                         
   6  14   0         13.96         37.66        39.82 o                         
   8  14   0         11.45         28.37        43.67 o                         
   2  15   0         72.80        148.77        35.28 o                         
   4  15   0        160.17        254.46        43.47 o                         
   6  15   0        175.02        245.44        39.69 o                         
   8  15   0        311.19        423.46        48.09 o                         
   0  16   0       4540.58       5523.36       200.34 o                         
   2  16   0         27.28         58.50        37.82 o                         
   4  16   0        879.21        904.04        53.29 o                         
   6  16   0        282.48        398.26        51.03 o                         
   2  17   0        159.35        181.48        42.35 o                         
   1   1   1         32.46         33.58         5.19 o                         
   2   1   1      14040.74      16043.13       159.62 o                         
   3   1   1       5538.61       5848.27        49.67 o                         
   4   1   1        132.79        195.67         5.03 o                         
   5   1   1       8550.61       9067.56        77.22 o                         
   6   1   1       2493.45       2499.46        24.44 o                         
   7   1   1       3096.09       3155.06        29.39 o                         
   8   1   1       2361.92       2099.82        28.69 o                         
   9   1   1       7468.72       7500.55        67.24 o                         
  10   1   1       1524.15       1482.32        27.09 o                         
  11   1   1       3610.66       3623.74        40.67 o                         
  12   1   1       1310.79       1290.16        28.02 o                         
  13   1   1       1854.64       1847.38        37.58 o                         
  14   1   1        463.11        509.33        28.82 o                         
  15   1   1       1076.62       1133.39        33.86 o                         
  16   1   1        587.77        618.96        40.40 o                         
   0   2   1      11603.97      12302.92       158.40 o                         
   1   2   1      28708.73      31645.22       262.80 o                         
   2   2   1      63410.21      67757.95       615.14 o                         
   3   2   1      40006.29      42487.18       391.06 o                         
   4   2   1      22184.95      20731.28       212.72 o                         
   5   2   1      12353.23      12754.19       107.73 o                         
   6   2   1      10860.84      10197.05        87.18 o                         
   7   2   1       4479.80       4528.10        43.19 o                         
   8   2   1       7879.14       7748.61        65.78 o                         
   9   2   1       2529.58       2622.38        28.73 o                         
  10   2   1       1707.00       1765.42        25.23 o                         
  11   2   1        248.42        261.04        13.74 o                         
  12   2   1       1131.90       1113.70        26.93 o                         
  13   2   1          4.13         23.44        23.95 o                         
  14   2   1         95.20        113.10        29.73 o                         
  15   2   1         28.03         45.94        33.61 o                         
  16   2   1          2.98         19.46        50.26 o                         
   1   3   1       2838.50       3272.30        28.52 o                         
   2   3   1        160.64        302.45         6.21 o                         
   3   3   1       3040.59       3525.57        32.79 o                         
   4   3   1       2816.68       3151.30        28.78 o                         
   5   3   1       5111.66       5429.97        47.83 o                         
   6   3   1      10236.88       9275.30        79.94 o                         
   7   3   1        344.09        367.07        11.10 o                         
   8   3   1       2871.18       2528.19        25.86 o                         
   9   3   1       1133.48       1143.96        22.52 o                         
  10   3   1       4945.93       4767.81        51.99 o                         
  11   3   1         28.44         40.77        12.96 o                         
  12   3   1       3144.50       3109.99        41.01 o                         
  13   3   1         74.31         71.60        20.69 o                         
  14   3   1       1919.02       2026.30        52.37 o                         
  15   3   1        156.70        152.88        34.81 o                         
  16   3   1        673.89        766.58        42.70 o                         
   0   4   1       6571.54       6506.44        85.64 o                         
   1   4   1      14531.87      13918.75       121.41 o                         
   2   4   1      12215.22      11609.00       101.80 o                         
   3   4   1      17276.14      17513.68       152.98 o                         
   4   4   1       4624.24       3697.49        33.41 o                         
   5   4   1       9329.60       8659.95        74.52 o                         
   6   4   1       1632.79       1312.09        19.18 o                         
   7   4   1       1166.30       1057.19        17.66 o                         
   8   4   1       2149.96       2028.34        22.58 o                         
   9   4   1       1980.84       1833.73        24.99 o                         
  10   4   1        412.42        415.26        22.38 o                         
  11   4   1        198.67        163.09        14.04 o                         
  12   4   1         24.66         16.50        19.21 o                         
  13   4   1         11.15         18.54        24.18 o                         
  14   4   1         19.66         34.27        32.23 o                         
  15   4   1         58.05         43.31        33.87 o                         
  16   4   1          0.71        -34.09        39.76 o                         
   1   5   1        158.65        221.52         5.37 o                         
   2   5   1        220.10        267.97         6.87 o                         
   3   5   1       2323.24       2342.16        25.21 o                         
   4   5   1        118.39        161.14         8.83 o                         
   5   5   1      10505.86      10468.06        89.61 o                         
   6   5   1          4.77         29.87        10.27 o                         
   7   5   1       6474.73       6282.76        56.49 o                         
   8   5   1         24.25         50.69         9.93 o                         
   9   5   1       4399.07       4275.69        47.15 o                         
  10   5   1          7.30         13.90        17.11 o                         
  11   5   1       6303.83       6026.50        69.29 o                         
  12   5   1         60.02         58.34        20.98 o                         
  13   5   1       2774.69       2762.45        47.46 o                         
  14   5   1         12.69         43.73        33.21 o                         
  15   5   1        803.41        818.41        42.26 o                         
  16   5   1         12.69         46.80        40.91 o                         
   0   6   1       4730.20       5148.20        58.81 o                         
   1   6   1       3594.94       3531.28        31.74 o                         
   2   6   1      22292.82      23541.81       215.33 o                         
   3   6   1       5725.75       5756.47        55.47 o                         
   4   6   1       4148.72       4167.01        42.09 o                         
   5   6   1       1564.89       1474.03        19.94 o                         
   6   6   1       7020.41       6764.64        66.86 o                         
   7   6   1       1031.16       1005.76        19.33 o                         
   8   6   1       2706.77       2506.90        34.16 o                         
   9   6   1        304.46        271.02        17.60 o                         
  10   6   1       2169.66       2113.47        33.64 o                         
  11   6   1        394.28        384.22        21.20 o                         
  12   6   1         12.04         36.83        21.67 o                         
  13   6   1        180.16        217.82        28.10 o                         
  14   6   1        423.00        428.27        39.50 o                         
  15   6   1         17.98         47.70        39.15 o                         
   1   7   1        767.55        841.75        12.14 o                         
   2   7   1       1754.67       2029.67        23.68 o                         
   3   7   1        157.98        136.67         8.13 o                         
   4   7   1        958.01        998.87        16.26 o                         
   5   7   1       1570.40       1580.07        21.41 o                         
   6   7   1       5233.09       4950.58        48.86 o                         
   7   7   1        723.92        747.76        17.66 o                         
   8   7   1       3578.52       3390.68        42.27 o                         
   9   7   1       2468.22       2375.28        38.62 o                         
  10   7   1       3287.03       3340.75        44.60 o                         
  11   7   1        449.55        448.59        22.90 o                         
  12   7   1       2669.03       2680.23        46.04 o                         
  13   7   1        496.81        485.18        28.68 o                         
  14   7   1       1294.41       1420.29        42.59 o                         
  15   7   1        372.68        408.04        47.22 o                         
   0   8   1       8751.03       8915.66       100.67 o                         
   1   8   1      15409.03      15275.78       129.01 o                         
   2   8   1      10763.42      10162.20        95.77 o                         
   3   8   1      17681.22      17308.07       160.14 o                         
   4   8   1       6775.50       5974.90        59.26 o                         
   5   8   1       5823.07       5658.71        57.10 o                         
   6   8   1       3644.08       3272.74        36.36 o                         
   7   8   1       4656.55       4445.00        51.52 o                         
   8   8   1       2261.35       2162.49        35.33 o                         
   9   8   1       2376.12       2282.69        35.60 o                         
  10   8   1         35.47         55.82        19.54 o                         
  11   8   1         18.14         41.17        21.14 o                         
  12   8   1        885.52        861.42        29.07 o                         
  13   8   1        192.51        197.37        25.63 o                         
  14   8   1         75.81        119.97        33.29 o                         
   1   9   1        175.94        156.98         9.62 o                         
   2   9   1        815.81        861.95        16.60 o                         
   3   9   1        291.97        282.57        12.76 o                         
   4   9   1         34.48         40.58        11.35 o                         
   5   9   1       2769.90       2711.24        33.03 o                         
   6   9   1        393.79        340.99        14.48 o                         
   7   9   1        866.75        851.08        21.43 o                         
   8   9   1        582.81        575.68        21.91 o                         
   9   9   1       2742.09       2709.63        42.10 o                         
  10   9   1        180.83        188.80        21.94 o                         
  11   9   1        921.49        959.58        28.96 o                         
  12   9   1        123.25        146.51        24.78 o                         
  13   9   1        833.67        875.84        32.92 o                         
  14   9   1        105.39         90.05        30.30 o                         
   0  10   1       2140.37       2001.63        45.25 o                         
   1  10   1        150.94        160.03        10.94 o                         
   2  10   1       1113.37       1102.24        20.26 o                         
   3  10   1        347.15        343.04        12.29 o                         
   4  10   1       2942.01       2846.96        34.35 o                         
   5  10   1         10.86         25.55        12.51 o                         
   6  10   1        315.66        317.04        18.42 o                         
   7  10   1         99.25        109.69        17.43 o                         
   8  10   1       1035.01        815.76        23.76 o                         
   9  10   1          1.85         -2.72        20.18 o                         
  10  10   1         95.93         83.69        22.04 o                         
  11  10   1         43.33         30.82        23.57 o                         
  12  10   1        439.23        416.59        27.18 o                         
  13  10   1         78.12        102.19        31.67 o                         
   1  11   1         28.36         37.07        15.67 o                         
   2  11   1       1046.77       1050.02        21.05 o                         
   3  11   1        282.96        299.71        15.84 o                         
   4  11   1         60.01         92.63        14.47 o                         
   5  11   1       2611.87       2535.22        35.87 o                         
   6  11   1       1268.84       1288.56        27.48 o                         
   7  11   1       1476.34       1406.32        30.97 o                         
   8  11   1       1355.28       1404.95        36.27 o                         
   9  11   1       1117.47       1160.08        44.40 o                         
  10  11   1        945.63       1037.94        30.18 o                         
  11  11   1       1688.98       1646.09        40.45 o                         
  12  11   1        797.15        828.56        34.51 o                         
   0  12   1       3793.95       4083.08        73.83 o                         
   1  12   1       3646.47       3549.11        48.20 o                         
   2  12   1       3788.18       3929.20        51.49 o                         
   3  12   1       5440.71       5327.25        60.94 o                         
   4  12   1       2658.49       2565.51        35.07 o                         
   5  12   1       2392.12       2384.59        34.81 o                         
   6  12   1       1333.14       1277.35        29.59 o                         
   7  12   1        632.30        618.93        24.11 o                         
   8  12   1       1114.18       1109.62        29.54 o                         
   9  12   1        960.90        920.83        28.69 o                         
  10  12   1        193.66        253.25        25.73 o                         
  11  12   1         89.91         78.74        28.23 o                         
  12  12   1         62.36        110.92        30.46 o                         
   1  13   1        235.54        231.81        21.03 o                         
   2  13   1          6.12          6.80        19.62 o                         
   3  13   1        220.46        216.27        20.31 o                         
   4  13   1        230.65        290.46        20.94 o                         
   5  13   1          1.09         32.20        23.64 o                         
   6  13   1        457.84        485.99        22.97 o                         
   7  13   1        116.02        162.87        22.03 o                         
   8  13   1         79.05         90.05        23.12 o                         
   9  13   1          1.52         32.11        24.71 o                         
  10  13   1        260.29        323.51        29.78 o                         
  11  13   1        146.03        197.21        30.91 o                         
   0  14   1        450.32        343.29        34.34 o                         
   1  14   1       1078.39       1023.07        28.31 o                         
   2  14   1          3.43         50.82        22.75 o                         
   3  14   1        796.51        764.08        27.45 o                         
   4  14   1        138.99        108.68        22.74 o                         
   5  14   1        438.02        465.69        27.64 o                         
   6  14   1         66.24         70.50        28.16 o                         
   7  14   1        349.96        286.95        30.62 o                         
   8  14   1         49.55         32.07        30.72 o                         
   9  14   1         47.16         94.29        32.15 o                         
   1  15   1         28.29         63.94        23.92 o                         
   2  15   1          4.27         38.09        24.62 o                         
   3  15   1        175.49        172.57        26.22 o                         
   4  15   1        133.78        158.65        28.32 o                         
   5  15   1        359.95        428.82        32.79 o                         
   6  15   1        107.72         93.25        31.14 o                         
   7  15   1        385.85        391.51        31.35 o                         
   8  15   1        118.38        126.58        36.29 o                         
   0  16   1        391.70        372.88        39.82 o                         
   1  16   1        256.80        303.73        27.85 o                         
   2  16   1        795.33        946.26        32.52 o                         
   3  16   1        337.54        369.28        31.27 o                         
   4  16   1        422.71        464.91        34.34 o                         
   5  16   1        169.68        185.13        33.80 o                         
   6  16   1        192.45        165.66        34.36 o                         
   1  17   1          1.31         59.41        32.65 o                         
   2  17   1         73.26        106.91        31.61 o                         
   0   0   2        521.48        606.98        29.76 o                         
   1   0   2      14293.94      15574.25       274.28 o                         
   2   0   2        380.95        337.72         9.26 o                         
   3   0   2      17593.27      18984.80       224.91 o                         
   4   0   2        118.32         50.77        11.70 o                         
   5   0   2       9841.04      10946.89       131.10 o                         
   6   0   2          1.32         53.61        15.58 o                         
   7   0   2       3244.62       3164.49        43.18 o                         
   8   0   2        129.80        159.74        11.43 o                         
   9   0   2        650.38        696.32        20.77 o                         
  10   0   2        845.25        827.89        23.65 o                         
  11   0   2       1135.21       1140.12        34.79 o                         
  12   0   2         29.74          9.44        26.01 o                         
  13   0   2         17.00         31.79        28.21 o                         
  14   0   2        349.61        291.71        35.87 o                         
  15   0   2         23.49        -16.46        40.07 o                         
  16   0   2        156.00        252.77        40.30 o                         
   1   1   2          4.46         33.04         2.06 o                         
   2   1   2       8570.60       8938.59        95.83 o                         
   3   1   2       2302.81       2298.12        29.37 o                         
   4   1   2       5535.14       6198.97        57.64 o                         
   5   1   2       1247.45       1462.78        15.57 o                         
   6   1   2          4.52         65.63         7.05 o                         
   7   1   2        383.16        386.93        10.40 o                         
   8   1   2         18.09         41.33         7.54 o                         
   9   1   2       2705.65       2689.57        28.98 o                         
  10   1   2        578.65        523.83        20.88 o                         
  11   1   2        504.91        530.67        18.25 o                         
  12   1   2         16.34        -12.67        16.48 o                         
  13   1   2        474.90        556.24        31.55 o                         
  14   1   2        165.15        112.86        23.69 o                         
  15   1   2        412.66        458.20        29.10 o                         
  16   1   2         26.56        119.66        45.99 o                         
   0   2   2       3374.14       4238.29        52.34 o                         
   1   2   2        510.78        562.22         8.10 o                         
   2   2   2      45647.21      45835.61       380.53 o                         
   3   2   2        669.74        698.51        11.90 o                         
   4   2   2       7804.58       7080.53        60.79 o                         
   5   2   2        749.51        787.21        11.73 o                         
   6   2   2       2569.85       2040.03        21.28 o                         
   7   2   2        437.25        501.86        15.87 o                         
   8   2   2       1152.02       1160.19        17.68 o                         
   9   2   2         67.53         49.58         9.96 o                         
  10   2   2        848.35        741.41        17.07 o                         
  11   2   2         19.47         25.01        13.08 o                         
  12   2   2          1.56        -21.29        15.40 o                         
  13   2   2         11.94          0.55        22.38 o                         
  14   2   2          9.02         -6.88        22.12 o                         
  15   2   2          2.05          5.87        33.05 o                         
  16   2   2         23.34         -5.39        38.01 o                         
   1   3   2       5422.39       5747.93        46.80 o                         
   2   3   2        982.83       1135.70        12.98 o                         
   3   3   2       1811.78       2027.32        19.87 o                         
   4   3   2       3002.14       3185.52        32.77 o                         
   5   3   2       9653.77       9897.56        84.49 o                         
   6   3   2       3287.76       3228.56        30.74 o                         
   7   3   2        101.82        118.03         8.84 o                         
   8   3   2       2790.20       2802.25        29.18 o                         
   9   3   2       3396.05       3288.32        36.10 o                         
  10   3   2       2968.21       2917.65        34.29 o                         
  11   3   2        409.61        415.58        16.25 o                         
  12   3   2       1514.23       1401.02        28.61 o                         
  13   3   2        808.24        837.65        26.80 o                         
  14   3   2        374.22        369.11        34.64 o                         
  15   3   2         78.44         78.93        54.50 o                         
  16   3   2        425.10        442.95        42.94 o                         
   0   4   2        624.19        812.85        15.16 o                         
   1   4   2       9881.52       9828.28        79.45 o                         
   2   4   2        119.08        171.72         7.75 o                         
   3   4   2       5322.83       5259.19        45.61 o                         
   4   4   2       1568.55       1463.57        15.99 o                         
   5   4   2       5058.90       5012.71        44.85 o                         
   6   4   2        118.02         95.90         8.62 o                         
   7   4   2       1423.50       1459.50        18.58 o                         
   8   4   2        239.61        269.00        11.22 o                         
   9   4   2       1167.30       1060.85        18.75 o                         
  10   4   2        470.31        438.79        15.36 o                         
  11   4   2        230.45        215.18        15.10 o                         
  12   4   2        276.22        282.09        19.99 o                         
  13   4   2          3.17         16.66        24.25 o                         
  14   4   2         54.00         40.65        31.98 o                         
  15   4   2          3.84          7.75        37.47 o                         
  16   4   2        182.96        185.00        42.00 o                         
   1   5   2        519.85        630.76         8.84 o                         
   2   5   2       1456.76       1946.98        19.95 o                         
   3   5   2         37.68         35.93         4.88 o                         
   4   5   2       3623.58       3826.89        38.06 o                         
   5   5   2       1136.33       1183.49        15.30 o                         
   6   5   2       5511.75       5201.73        47.49 o                         
   7   5   2        338.55        359.07         9.72 o                         
   8   5   2       3803.32       3515.90        40.09 o                         
   9   5   2         72.10        113.52        12.06 o                         
  10   5   2       7220.60       6945.50        80.84 o                         
  11   5   2        470.29        452.94        27.28 o                         
  12   5   2       2351.09       2261.06        37.93 o                         
  13   5   2        128.13        116.10        30.27 o                         
  14   5   2       1542.30       1682.45        49.66 o                         
  15   5   2        177.52        175.04        43.60 o                         
  16   5   2       1117.45       1267.29        67.03 o                         
   0   6   2      70089.12      70551.47       827.27 o                         
   1   6   2         60.12        121.99         5.53 o                         
   2   6   2      33203.36      31418.44       286.54 o                         
   3   6   2        447.35        538.34        13.09 o                         
   4   6   2      23569.38      21259.58       206.04 o                         
   5   6   2          1.63         81.74         8.55 o                         
   6   6   2      22748.41      21004.88       185.21 o                         
   7   6   2          9.80         68.48        11.44 o                         
   8   6   2       4357.91       4145.09        48.53 o                         
   9   6   2        160.34        159.69        16.35 o                         
  10   6   2       1859.76       1794.44        34.37 o                         
  11   6   2        131.52        146.70        20.27 o                         
  12   6   2        204.57        217.96        22.52 o                         
  13   6   2         62.96         57.76        23.82 o                         
  14   6   2         14.29          9.53        42.11 o                         
  15   6   2         38.93        121.25        39.25 o                         
   1   7   2        381.36        374.08        10.47 o                         
   2   7   2       2306.59       2426.53        26.28 o                         
   3   7   2        357.84        366.97        11.35 o                         
   4   7   2       1639.08       1570.37        21.62 o                         
   5   7   2        266.06        255.17        11.34 o                         
   6   7   2       3479.39       3131.66        36.34 o                         
   7   7   2        811.50        758.90        18.83 o                         
   8   7   2       7436.04       7045.04        75.45 o                         
   9   7   2         18.08         24.90        16.85 o                         
  10   7   2       1931.64       1852.87        35.30 o                         
  11   7   2        403.76        438.83        21.13 o                         
  12   7   2       1944.69       1938.06        40.24 o                         
  13   7   2        168.57        194.24        29.44 o                         
  14   7   2       2129.14       2262.11        54.82 o                         
  15   7   2         75.12         96.90        53.76 o                         
   0   8   2       1646.53       1697.70        27.01 o                         
   1   8   2       1138.90       1092.11        14.26 o                         
   2   8   2       1948.21       2017.53        24.86 o                         
   3   8   2        510.47        495.33        12.51 o                         
   4   8   2       2390.65       2420.42        29.10 o                         
   5   8   2        864.95        842.47        18.18 o                         
   6   8   2        634.10        591.54        16.40 o                         
   7   8   2        296.23        310.39        16.29 o                         
   8   8   2        466.42        368.37        17.99 o                         
   9   8   2        181.34        167.81        18.49 o                         
  10   8   2        590.48        547.32        23.10 o                         
  11   8   2         71.13         45.94        21.63 o                         
  12   8   2         60.18         47.62        28.02 o                         
  13   8   2         12.15         11.83        26.54 o                         
  14   8   2         30.68          2.33        33.65 o                         
   1   9   2         38.91         47.72         8.19 o                         
   2   9   2       1259.18       1348.57        20.62 o                         
   3   9   2          0.04         21.25        10.38 o                         
   4   9   2       3553.61       3704.18        40.45 o                         
   5   9   2          8.25         25.68        12.03 o                         
   6   9   2       5196.22       5213.86        55.13 o                         
   7   9   2         60.77         61.22        15.29 o                         
   8   9   2       8142.71       7825.88        89.03 o                         
   9   9   2        200.49        191.05        20.68 o                         
  10   9   2       4024.13       3925.83        54.35 o                         
  11   9   2          3.16         15.80        22.23 o                         
  12   9   2       3634.17       3627.55        55.61 o                         
  13   9   2          4.81         23.35        28.24 o                         
  14   9   2       2877.94       2966.59        62.98 o                         
   0  10   2      41218.67      41702.31       602.51 o                         
   1  10   2          5.57         32.22        10.74 o                         
   2  10   2      16360.53      16754.39       149.08 o                         
   3  10   2        176.36        184.42        14.50 o                         
   4  10   2      13570.14      12687.83       120.47 o                         
   5  10   2         46.05         68.93        13.82 o                         
   6  10   2      15153.09      14204.10       142.66 o                         
   7  10   2         40.86         51.20        18.31 o                         
   8  10   2       2698.77       2703.96        39.51 o                         
   9  10   2         50.40         56.62        20.28 o                         
  10  10   2       1270.68       1224.89        31.79 o                         
  11  10   2         95.80        103.82        24.59 o                         
  12  10   2        331.55        377.16        29.12 o                         
  13  10   2         28.84         30.38        28.99 o                         
   1  11   2         21.31         49.23        15.33 o                         
   2  11   2        919.42       1029.85        20.68 o                         
   3  11   2         69.53         83.97        12.49 o                         
   4  11   2        152.58        206.50        14.90 o                         
   5  11   2         17.59         35.17        13.66 o                         
   6  11   2       1389.65       1296.03        25.05 o                         
   7  11   2          1.10          2.31        18.32 o                         
   8  11   2       1162.91       1178.43        30.48 o                         
   9  11   2         21.98         42.45        21.67 o                         
  10  11   2       1190.48       1328.84        34.75 o                         
  11  11   2          0.38         -4.61        25.92 o                         
  12  11   2        538.39        606.31        32.80 o                         
   0  12   2       2422.62       2235.75        51.93 o                         
   1  12   2          7.34         18.42        17.68 o                         
   2  12   2       1609.50       1471.06        29.98 o                         
   3  12   2          3.75         15.35        18.93 o                         
   4  12   2       1098.39       1055.18        30.92 o                         
   5  12   2          6.75          3.67        21.45 o                         
   6  12   2       1003.10        876.21        25.55 o                         
   7  12   2          0.47         35.75        20.40 o                         
   8  12   2        436.88        315.38        23.43 o                         
   9  12   2          0.85         14.05        23.06 o                         
  10  12   2        147.37        113.39        26.78 o                         
  11  12   2         23.94        102.87        28.62 o                         
  12  12   2         38.24         58.12        30.59 o                         
   1  13   2        199.90        183.52        20.51 o                         
   2  13   2        242.33        296.01        24.47 o                         
   3  13   2        139.25        123.54        20.97 o                         
   4  13   2       1425.82       1503.94        36.12 o                         
   5  13   2        227.53        221.74        24.45 o                         
   6  13   2       1481.23       1469.93        33.56 o                         
   7  13   2         20.06          5.55        21.89 o                         
   8  13   2       2220.80       2278.70        42.41 o                         
   9  13   2         36.59         40.99        26.42 o                         
  10  13   2       1783.47       1820.64        44.43 o                         
  11  13   2          0.43         -7.96        29.96 o                         
   0  14   2       2505.89       2852.14        65.91 o                         
   1  14   2         40.93         52.02        22.70 o                         
   2  14   2       5840.04       6103.91        89.64 o                         
   3  14   2         40.41         41.65        22.86 o                         
   4  14   2       3142.59       3168.28        60.00 o                         
   5  14   2          0.92         31.41        25.77 o                         
   6  14   2       1838.54       1840.72        44.52 o                         
   7  14   2         62.64         30.57        29.75 o                         
   8  14   2        882.90        881.15        40.80 o                         
   9  14   2          6.87         22.74        28.08 o                         
   1  15   2         10.22         32.90        24.69 o                         
   2  15   2         62.05         71.65        24.84 o                         
   3  15   2         40.31         74.52        25.83 o                         
   4  15   2        294.24        466.69        30.29 o                         
   5  15   2          1.47         36.19        28.16 o                         
   6  15   2         12.13         -3.11        31.32 o                         
   7  15   2         14.23        -18.23        34.86 o                         
   8  15   2         12.94         37.14        37.47 o                         
   0  16   2        818.58        697.82        43.15 o                         
   1  16   2         37.12         95.03        27.84 o                         
   2  16   2        387.27        262.41        28.11 o                         
   3  16   2         51.91         64.20        29.69 o                         
   4  16   2        391.78        363.49        33.85 o                         
   5  16   2         22.01          2.03        32.83 o                         
   6  16   2        322.86        343.83        41.60 o                         
   1  17   2         11.81         71.52        29.87 o                         
   2  17   2        124.77        180.16        31.73 o                         
   1   1   3       1472.55       1628.15        14.78 o                         
   2   1   3      14908.03      17309.13       156.72 o                         
   3   1   3         44.36         59.68         5.46 o                         
   4   1   3        226.90        247.63        11.58 o                         
   5   1   3      20349.48      21364.21       178.40 o                         
   6   1   3       8063.62       7991.05        69.04 o                         
   7   1   3      10474.87      10502.59        90.30 o                         
   8   1   3      10480.37       9984.20        86.60 o                         
   9   1   3       6192.15       6084.39        55.81 o                         
  10   1   3       4045.58       4036.48        42.92 o                         
  11   1   3       8969.26       8925.60        89.50 o                         
  12   1   3       4025.50       4042.07        52.45 o                         
  13   1   3       3365.43       3422.57        52.00 o                         
  14   1   3       2410.79       2607.72        47.25 o                         
  15   1   3       2277.78       2484.25        48.74 o                         
  16   1   3       1013.17       1156.36        48.07 o                         
   0   2   3     130798.34     140845.81      1893.39 o                         
   1   2   3      70676.32      72158.42       662.14 o                         
   2   2   3      62186.80      66795.12       606.90 o                         
   3   2   3     112551.20     118665.73      1074.49 o                         
   4   2   3      43137.59      43268.72       375.76 o                         
   5   2   3      14937.31      15034.20       126.49 o                         
   6   2   3      33360.58      32958.92       274.83 o                         
   7   2   3      22710.11      22458.81       188.79 o                         
   8   2   3      11467.38      11548.92        99.79 o                         
   9   2   3       6416.34       6453.60        62.06 o                         
  10   2   3       2576.22       2811.97        33.36 o                         
  11   2   3        772.21        885.42        19.20 o                         
  12   2   3       1625.62       1631.94        31.28 o                         
  13   2   3        166.78        165.30        19.38 o                         
  14   2   3         52.16         78.12        23.18 o                         
  15   2   3          4.09         53.04        33.02 o                         
  16   2   3         61.82         65.18        38.57 o                         
   1   3   3          6.42         25.75         3.18 o                         
   2   3   3        757.39       1184.30        12.64 o                         
   3   3   3       6249.42       6222.83        53.33 o                         
   4   3   3       6626.51       6746.54        59.20 o                         
   5   3   3        311.27        272.74         6.54 o                         
   6   3   3       4018.66       3839.52        37.72 o                         
   7   3   3       4068.61       4128.63        38.92 o                         
   8   3   3       9228.25       8689.81        80.23 o                         
   9   3   3       3181.17       3203.08        35.31 o                         
  10   3   3       3321.25       3418.77        36.44 o                         
  11   3   3       2217.59       2201.14        31.92 o                         
  12   3   3       5062.58       5194.12        62.26 o                         
  13   3   3        996.73       1049.17        30.85 o                         
  14   3   3       1428.82       1458.09        50.77 o                         
  15   3   3        785.05        914.29        45.18 o                         
  16   3   3       1337.99       1569.66       114.89 o                         
   0   4   3         49.34         71.73         5.19 o                         
   1   4   3       7022.47       7875.29        69.68 o                         
   2   4   3       1178.08       1116.61        12.04 o                         
   3   4   3       5144.41       5269.82        45.81 o                         
   4   4   3        385.30        264.48         6.58 o                         
   5   4   3       1849.82       1843.46        19.75 o                         
   6   4   3         65.65         52.74         8.39 o                         
   7   4   3       1464.81       1441.98        22.55 o                         
   8   4   3        129.21        140.54        10.20 o                         
   9   4   3        307.53        287.52        11.95 o                         
  10   4   3        172.74        202.63        17.86 o                         
  11   4   3        125.49        136.26        14.96 o                         
  12   4   3         44.19         65.69        23.74 o                         
  13   4   3        125.15        166.62        26.24 o                         
  14   4   3         55.51         53.10        32.01 o                         
  15   4   3          4.77          6.84        35.91 o                         
  16   4   3          0.06         12.38        40.56 o                         
   1   5   3       1004.00       1269.60        13.76 o                         
   2   5   3        494.09        439.79         9.82 o                         
   3   5   3       7796.25       8193.32        73.34 o                         
   4   5   3       1552.99       1644.83        17.60 o                         
   5   5   3       3887.64       3727.56        34.94 o                         
   6   5   3       2360.34       2301.11        25.83 o                         
   7   5   3       9453.72       9224.32        84.38 o                         
   8   5   3       1563.64       1610.72        22.85 o                         
   9   5   3       4451.67       4603.05        54.74 o                         
  10   5   3       2402.70       2365.28        37.93 o                         
  11   5   3       7032.99       6773.75       112.51 o                         
  12   5   3        959.87       1011.74        39.38 o                         
  13   5   3       2492.98       2479.74        49.78 o                         
  14   5   3        943.61        966.89        37.32 o                         
  15   5   3       1224.87       1275.10        50.37 o                         
  16   5   3        267.85        322.41        44.00 o                         
   0   6   3      29413.74      31112.74       365.72 o                         
   1   6   3      13225.69      12872.63       104.32 o                         
   2   6   3      12112.78      11924.86       100.71 o                         
   3   6   3      18646.14      18868.98       165.39 o                         
   4   6   3      26005.76      25299.58       221.01 o                         
   5   6   3      11375.48      11016.48        98.76 o                         
   6   6   3       2684.93       2414.17        28.03 o                         
   7   6   3       1603.27       1559.58        25.81 o                         
   8   6   3       7949.40       7508.80        79.29 o                         
   9   6   3       2741.71       2604.10        37.05 o                         
  10   6   3       1510.15       1381.45        30.34 o                         
  11   6   3        921.13        860.84        25.75 o                         
  12   6   3        268.66        246.45        26.41 o                         
  13   6   3         20.76         42.87        25.42 o                         
  14   6   3        131.16         73.12        30.88 o                         
  15   6   3          0.19        -38.10        39.37 o                         
   1   7   3        973.00       1065.74        13.97 o                         
   2   7   3         48.42        130.84         6.74 o                         
   3   7   3        493.36        549.44        10.60 o                         
   4   7   3       1576.91       1638.35        22.80 o                         
   5   7   3          2.20         21.53         9.70 o                         
   6   7   3       1918.04       1760.19        25.77 o                         
   7   7   3        132.12        190.11        14.73 o                         
   8   7   3       1155.40       1102.39        23.97 o                         
   9   7   3        238.77        273.67        19.90 o                         
  10   7   3       1931.13       1850.99        35.41 o                         
  11   7   3         46.32         95.47        21.29 o                         
  12   7   3       1441.92       1517.64        33.61 o                         
  13   7   3         27.33         13.98        25.92 o                         
  14   7   3        478.65        490.46        35.34 o                         
  15   7   3         22.47         48.86        50.36 o                         
   0   8   3        340.64        369.26        12.23 o                         
   1   8   3       5482.21       5654.13        50.34 o                         
   2   8   3        900.02        775.95        13.43 o                         
   3   8   3       4210.41       4297.15        44.12 o                         
   4   8   3       1689.78       1323.48        21.01 o                         
   5   8   3       4604.33       4490.70        47.44 o                         
   6   8   3          7.86         28.71        12.25 o                         
   7   8   3        278.16        282.06        15.95 o                         
   8   8   3        580.02        514.27        18.85 o                         
   9   8   3        765.25        760.68        22.72 o                         
  10   8   3         27.95         20.38        19.54 o                         
  11   8   3         27.66        -19.73        21.98 o                         
  12   8   3         63.10         58.87        25.37 o                         
  13   8   3          4.42         19.90        27.30 o                         
  14   8   3          3.43        -12.56        32.41 o                         
   1   9   3        289.06        256.20         9.73 o                         
   2   9   3         80.50         45.43         9.71 o                         
   3   9   3       1521.22       1464.64        23.31 o                         
   4   9   3          4.50          4.75        11.43 o                         
   5   9   3        455.11        487.49        15.54 o                         
   6   9   3         19.15         35.06        14.59 o                         
   7   9   3        823.11        853.34        21.96 o                         
   8   9   3         64.83         75.73        17.20 o                         
   9   9   3       1725.01       1603.37        34.05 o                         
  10   9   3         36.72         60.00        21.66 o                         
  11   9   3        778.61        774.04        25.36 o                         
  12   9   3          2.89          5.30        26.46 o                         
  13   9   3        331.82        327.92        30.22 o                         
  14   9   3         45.49         47.97        34.93 o                         
   0  10   3        541.85        489.55        22.11 o                         
   1  10   3        157.59        126.23        11.33 o                         
   2  10   3       2574.59       2513.27        31.35 o                         
   3  10   3        259.74        253.54        13.11 o                         
   4  10   3         50.84         55.06        13.82 o                         
   5  10   3         17.09         28.17        13.75 o                         
   6  10   3       2524.74       2368.34        44.69 o                         
   7  10   3        657.15        642.95        25.09 o                         
   8  10   3        137.86        142.61        20.20 o                         
   9  10   3         65.17         57.15        21.00 o                         
  10  10   3        226.93        214.04        21.28 o                         
  11  10   3          4.18         33.30        25.54 o                         
  12  10   3        248.58        220.43        28.83 o                         
  13  10   3        134.09        139.74        29.79 o                         
   1  11   3        508.29        464.69        17.83 o                         
   2  11   3        294.34        323.00        14.29 o                         
   3  11   3       1182.19       1146.32        21.53 o                         
   4  11   3         23.81         27.01        13.91 o                         
   5  11   3        118.10         87.05        15.27 o                         
   6  11   3         93.42        105.16        16.79 o                         
   7  11   3        537.73        513.61        21.26 o                         
   8  11   3        347.34        360.88        21.09 o                         
   9  11   3        361.62        300.50        23.20 o                         
  10  11   3         37.88         46.32        25.08 o                         
  11  11   3        556.00        525.23        30.60 o                         
  12  11   3        121.89        180.89        31.58 o                         
   0  12   3        510.07        625.61        30.39 o                         
   1  12   3       1007.59        972.03        24.69 o                         
   2  12   3        697.11        742.43        23.98 o                         
   3  12   3       1137.27       1095.18        25.27 o                         
   4  12   3        332.72        339.68        15.62 o                         
   5  12   3        553.26        527.27        19.06 o                         
   6  12   3        316.63        302.27        18.07 o                         
   7  12   3        181.51        162.38        21.13 o                         
   8  12   3        149.94        159.11        22.60 o                         
   9  12   3        140.82        154.98        25.70 o                         
  10  12   3         75.74         88.26        26.95 o                         
  11  12   3         51.35         51.26        28.84 o                         
   1  13   3         14.47         -7.69        20.09 o                         
   2  13   3          4.60          8.61        20.34 o                         
   3  13   3        149.29        154.35        21.60 o                         
   4  13   3        268.10        297.19        26.28 o                         
   5  13   3        195.45        174.36        23.22 o                         
   6  13   3         61.67         82.02        20.47 o                         
   7  13   3         62.04         75.04        22.14 o                         
   8  13   3        180.59        251.39        26.58 o                         
   9  13   3         17.42         77.59        26.98 o                         
  10  13   3         73.55        102.05        29.22 o                         
   0  14   3        183.84        279.21        33.37 o                         
   1  14   3        598.73        615.43        25.65 o                         
   2  14   3         12.46         87.96        23.00 o                         
   3  14   3        607.35        708.87        27.14 o                         
   4  14   3         81.54        131.88        26.12 o                         
   5  14   3        151.01        171.26        26.35 o                         
   6  14   3          0.74         15.77        31.06 o                         
   7  14   3        232.64        267.44        31.45 o                         
   8  14   3          8.00         73.01        30.57 o                         
   9  14   3          2.53         -1.27        28.25 o                         
   1  15   3         12.52         52.47        24.30 o                         
   2  15   3         64.17        111.22        25.56 o                         
   3  15   3          7.69         -1.91        26.67 o                         
   4  15   3         19.44         52.54        27.42 o                         
   5  15   3        402.73        488.90        34.80 o                         
   6  15   3          0.22         54.70        34.75 o                         
   7  15   3        190.73        195.80        36.77 o                         
   8  15   3         34.44         64.59        38.64 o                         
   0  16   3         55.84        104.78        41.47 o                         
   1  16   3         27.40         49.55        26.59 o                         
   2  16   3        328.01        358.49        31.19 o                         
   3  16   3          0.39         52.27        28.91 o                         
   4  16   3        225.05        311.06        31.48 o                         
   5  16   3         21.67         49.64        36.32 o                         
   6  16   3         31.93         29.31        33.92 o                         
   1  17   3         22.13         51.28        29.66 o                         
   2  17   3         54.22         93.12        31.99 o                         
   0   0   4     166980.44     167223.75      3741.40 o                         
   1   0   4        379.02        168.17        12.83 o                         
   2   0   4     185718.91     189069.52      2215.43 o                         
   3   0   4       5992.79       7765.59        93.08 o                         
   4   0   4      43533.96      41426.93       486.36 o                         
   5   0   4      12520.41      12813.50       152.78 o                         
   6   0   4      94949.26      95606.55      1121.96 o                         
   7   0   4       2335.42       2584.35        41.06 o                         
   8   0   4       8642.10       8567.31       106.39 o                         
   9   0   4        421.36        341.58        14.67 o                         
  10   0   4       7717.63       7935.70       113.19 o                         
  11   0   4        394.99        393.67        23.40 o                         
  12   0   4       1496.98       1560.80        40.52 o                         
  13   0   4          7.46         -7.75        25.23 o                         
  14   0   4         28.83         37.29        32.83 o                         
  15   0   4         24.99         60.59        35.46 o                         
  16   0   4        209.74        272.85        43.78 o                         
   1   1   4         27.42         34.09         4.38 o                         
   2   1   4      12605.00      14723.71       176.97 o                         
   3   1   4        237.87        319.63         8.84 o                         
   4   1   4       2380.02       2333.09        26.46 o                         
   5   1   4       1084.20       1012.59        12.65 o                         
   6   1   4      12390.14      12221.11       103.87 o                         
   7   1   4        184.17        223.43         7.56 o                         
   8   1   4      15376.28      14770.12       126.02 o                         
   9   1   4        319.10        295.01        14.10 o                         
  10   1   4       7553.60       7513.22        71.81 o                         
  11   1   4          1.94         15.02        14.26 o                         
  12   1   4       6579.87       6689.12        71.16 o                         
  13   1   4        179.87        155.95        18.69 o                         
  14   1   4       3809.03       3915.50        62.67 o                         
  15   1   4         11.27         -3.66        26.46 o                         
  16   1   4       1544.83       1757.29        65.90 o                         
   0   2   4        303.03        309.58         9.26 o                         
   1   2   4       5328.33       4870.14        41.96 o                         
   2   2   4       2586.31       3117.46        27.67 o                         
   3   2   4       1708.26       1385.41        16.22 o                         
   4   2   4         18.15         33.71         6.56 o                         
   5   2   4       1722.85       1547.30        20.08 o                         
   6   2   4        848.12        926.07        14.71 o                         
   7   2   4        336.36        299.03        11.76 o                         
   8   2   4         16.19         17.77         8.97 o                         
   9   2   4        612.46        535.00        13.68 o                         
  10   2   4         15.00          5.97        12.15 o                         
  11   2   4          0.70         14.00        14.67 o                         
  12   2   4          0.24         -5.99        16.59 o                         
  13   2   4          0.18        -18.58        19.34 o                         
  14   2   4          0.33         21.81        22.40 o                         
  15   2   4         11.58         63.04        35.73 o                         
  16   2   4         70.78        112.47        39.69 o                         
   1   3   4         54.33         64.56         5.30 o                         
   2   3   4       4970.17       5463.53        45.40 o                         
   3   3   4        901.91        995.52        13.94 o                         
   4   3   4       5879.49       6242.83        56.89 o                         
   5   3   4       4535.52       4703.69        46.12 o                         
   6   3   4      10391.27      10422.35        94.65 o                         
   7   3   4        957.40        926.20        18.53 o                         
   8   3   4      13321.48      13224.88       119.18 o                         
   9   3   4         24.78         43.71        10.97 o                         
  10   3   4       8983.97       9045.19        85.23 o                         
  11   3   4       1409.36       1305.72        22.50 o                         
  12   3   4       5435.49       5496.29        64.90 o                         
  13   3   4        212.67        255.32        23.76 o                         
  14   3   4       4094.33       4128.29        81.13 o                         
  15   3   4         50.15         94.41        41.85 o                         
  16   3   4       1358.58       1509.13        63.45 o                         
   0   4   4      88883.44      92248.40      1083.13 o                         
   1   4   4       2708.41       2881.30        30.83 o                         
   2   4   4      61292.38      63071.98       523.23 o                         
   3   4   4       1943.20       2279.57        24.48 o                         
   4   4   4      49188.29      49189.41       408.29 o                         
   5   4   4        717.30        777.86        14.65 o                         
   6   4   4      22315.31      21838.28       192.17 o                         
   7   4   4        806.53        908.54        24.10 o                         
   8   4   4      12875.70      12762.50       115.24 o                         
   9   4   4         17.37         28.70        11.98 o                         
  10   4   4       3849.42       3985.95        41.30 o                         
  11   4   4         11.00         22.39        14.68 o                         
  12   4   4        691.03        643.27        28.03 o                         
  13   4   4        243.67        249.44        26.94 o                         
  14   4   4         92.11         59.30        30.02 o                         
  15   4   4          2.68         15.00        36.44 o                         
  16   4   4         21.67         73.23        40.68 o                         
   1   5   4       2793.73       3240.76        29.36 o                         
   2   5   4         11.53         34.99         4.89 o                         
   3   5   4       4173.44       4211.09        37.80 o                         
   4   5   4       3882.00       3966.71        36.16 o                         
   5   5   4        252.79        219.32         9.01 o                         
   6   5   4       2969.18       2745.63        29.80 o                         
   7   5   4       2997.58       2896.95        40.03 o                         
   8   5   4       1675.54       1525.79        26.36 o                         
   9   5   4        971.92        954.44        21.32 o                         
  10   5   4       3381.02       3486.20        46.01 o                         
  11   5   4       1093.22       1019.38        27.39 o                         
  12   5   4       1828.93       1941.58        39.38 o                         
  13   5   4        659.14        695.32        34.15 o                         
  14   5   4        873.07        924.06        37.62 o                         
  15   5   4        629.25        655.88        44.46 o                         
   0   6   4       3299.65       3247.19        42.19 o                         
   1   6   4      13182.21      12407.24       104.91 o                         
   2   6   4        862.08       1041.16        13.51 o                         
   3   6   4       7631.70       7436.66        67.35 o                         
   4   6   4        223.38        491.35        13.78 o                         
   5   6   4       8769.72       8126.44        74.24 o                         
   6   6   4       1199.42       1358.84        20.14 o                         
   7   6   4       1285.36       1170.75        20.73 o                         
   8   6   4          4.11         11.12        13.68 o                         
   9   6   4       1521.62       1392.22        33.14 o                         
  10   6   4         25.66         40.92        17.75 o                         
  11   6   4        104.51        136.75        20.31 o                         
  12   6   4          2.54         -3.06        21.40 o                         
  13   6   4          5.83        -20.60        26.37 o                         
  14   6   4          3.25         29.08        30.64 o                         
  15   6   4         15.85          4.20        39.89 o                         
   1   7   4        267.59        326.16        10.22 o                         
   2   7   4        434.83        421.32         8.90 o                         
   3   7   4       1751.98       1738.89        20.62 o                         
   4   7   4       1950.24       1892.28        24.29 o                         
   5   7   4        498.68        478.06        12.81 o                         
   6   7   4       2295.41       2339.03        31.47 o                         
   7   7   4        607.08        605.66        17.22 o                         
   8   7   4       3061.35       3121.83        40.66 o                         
   9   7   4       1878.67       1755.56        30.56 o                         
  10   7   4       1934.64       1853.42        35.82 o                         
  11   7   4        672.07        639.81        25.08 o                         
  12   7   4       2018.06       1943.81        53.54 o                         
  13   7   4        342.49        354.74        29.70 o                         
  14   7   4        652.01        660.81        36.87 o                         
  15   7   4        139.63        135.04        42.19 o                         
   0   8   4       7895.47       7992.48        98.10 o                         
   1   8   4       1077.11       1164.43        16.08 o                         
   2   8   4       6738.83       6828.42        60.32 o                         
   3   8   4        205.32        213.86        10.51 o                         
   4   8   4       6052.80       5767.11        57.88 o                         
   5   8   4        551.31        637.21        23.32 o                         
   6   8   4       2882.39       2881.18        37.37 o                         
   7   8   4        473.14        407.58        16.96 o                         
   8   8   4       2470.99       2270.10        34.59 o                         
   9   8   4         67.40         82.03        18.46 o                         
  10   8   4        759.69        638.91        23.93 o                         
  11   8   4         88.09         74.87        23.89 o                         
  12   8   4        269.66        232.23        24.31 o                         
  13   8   4         16.94        -45.56        30.38 o                         
  14   8   4        112.95         95.93        33.31 o                         
   1   9   4        419.80        425.25        10.80 o                         
   2   9   4          7.92         15.60        10.31 o                         
   3   9   4       2365.75       2233.39        28.24 o                         
   4   9   4          0.29          8.05        11.06 o                         
   5   9   4       1044.47       1023.40        21.00 o                         
   6   9   4          4.18         16.10        14.57 o                         
   7   9   4        861.92        907.19        22.61 o                         
   8   9   4          4.89          3.14        17.35 o                         
   9   9   4       3162.52       3111.47        46.22 o                         
  10   9   4        110.75        185.83        21.64 o                         
  11   9   4       1074.97       1059.31        32.29 o                         
  12   9   4          3.56        -20.35        25.90 o                         
  13   9   4        679.33        641.33        32.60 o                         
  14   9   4        128.23        149.26        36.07 o                         
   0  10   4        687.12        559.62        19.74 o                         
   1  10   4       6397.84       6150.08        61.84 o                         
   2  10   4        139.42        162.93        12.50 o                         
   3  10   4       5813.85       5778.99        56.21 o                         
   4  10   4        157.20        202.17        13.80 o                         
   5  10   4       4739.73       4700.36        51.07 o                         
   6  10   4        136.26        179.04        16.76 o                         
   7  10   4        802.50        775.91        22.16 o                         
   8  10   4          4.88          4.70        19.12 o                         
   9  10   4       1085.89       1048.59        28.93 o                         
  10  10   4          9.84         17.40        25.32 o                         
  11  10   4        155.04        122.46        24.19 o                         
  12  10   4         18.20          0.13        28.10 o                         
  13  10   4          1.54          2.33        29.20 o                         
   1  11   4        529.71        495.02        18.88 o                         
   2  11   4        134.36         80.31        13.36 o                         
   3  11   4        617.03        562.50        18.60 o                         
   4  11   4         65.56         86.16        14.62 o                         
   5  11   4        110.10        155.23        16.47 o                         
   6  11   4          4.37         34.54        16.89 o                         
   7  11   4        479.85        479.32        21.20 o                         
   8  11   4         84.35         71.79        20.74 o                         
   9  11   4        164.11        200.28        25.20 o                         
  10  11   4          2.40         36.58        23.96 o                         
  11  11   4        322.51        344.83        31.18 o                         
  12  11   4         16.20          7.80        29.21 o                         
   0  12   4          2.12        -18.21        24.68 o                         
   1  12   4        406.00        409.10        20.30 o                         
   2  12   4        126.87        165.69        19.10 o                         
   3  12   4        735.96        637.34        20.71 o                         
   4  12   4        132.78        144.61        16.75 o                         
   5  12   4        577.72        526.06        20.97 o                         
   6  12   4        117.57         87.29        18.70 o                         
   7  12   4         41.99         36.66        20.87 o                         
   8  12   4         20.33         57.48        22.09 o                         
   9  12   4         76.49        105.60        25.65 o                         
  10  12   4         26.39         13.66        27.26 o                         
  11  12   4        170.60        168.41        29.73 o                         
   1  13   4         20.90         19.08        19.91 o                         
   2  13   4          6.67          1.22        19.71 o                         
   3  13   4         36.64         68.75        21.00 o                         
   4  13   4        155.31        135.86        23.65 o                         
   5  13   4       1108.31       1145.06        32.66 o                         
   6  13   4        133.58        120.75        19.95 o                         
   7  13   4        352.42        431.18        24.58 o                         
   8  13   4         91.40         87.56        26.09 o                         
   9  13   4        471.09        465.03        29.89 o                         
  10  13   4        176.16        153.50        30.05 o                         
   0  14   4         29.92         41.31        31.35 o                         
   1  14   4       1433.51       1452.62        34.70 o                         
   2  14   4          2.52         35.09        22.81 o                         
   3  14   4        932.07        956.47        27.78 o                         
   4  14   4         57.53         96.04        26.16 o                         
   5  14   4        876.18        963.88        32.75 o                         
   6  14   4         11.17         55.54        34.40 o                         
   7  14   4        280.02        323.63        36.77 o                         
   8  14   4         29.54         56.58        30.93 o                         
   9  14   4        286.43        329.24        31.12 o                         
   1  15   4          7.76         19.58        24.83 o                         
   2  15   4         35.06         79.90        25.01 o                         
   3  15   4          1.99         30.77        28.85 o                         
   4  15   4         87.67        114.13        26.58 o                         
   5  15   4        110.51        109.31        32.04 o                         
   6  15   4        203.12        239.54        35.86 o                         
   7  15   4          0.69         35.54        37.16 o                         
   8  15   4        172.10        190.43        38.35 o                         
   0  16   4        613.13        990.53        46.24 o                         
   1  16   4        186.32        168.46        27.96 o                         
   2  16   4        719.84        886.70        35.00 o                         
   3  16   4        256.77        275.57        30.37 o                         
   4  16   4         98.82        183.31        34.07 o                         
   5  16   4          5.45         39.23        36.37 o                         
   1  17   4          1.60         51.97        31.62 o                         
   1   1   5       2195.91       2409.91        24.23 o                         
   2   1   5       1141.46       1113.08        14.90 o                         
   3   1   5       4569.00       5425.32        47.25 o                         
   4   1   5        200.76        177.29         5.93 o                         
   5   1   5        496.18        508.36        11.30 o                         
   6   1   5         82.01         72.59         6.75 o                         
   7   1   5         64.25         90.36         7.16 o                         
   8   1   5        674.49        750.73        15.17 o                         
   9   1   5       2365.41       2350.94        28.57 o                         
  10   1   5          8.18         24.96        13.06 o                         
  11   1   5        141.93        139.73        15.20 o                         
  12   1   5        173.96        187.21        17.39 o                         
  13   1   5        238.52        232.55        19.49 o                         
  14   1   5         84.66         80.45        22.25 o                         
  15   1   5         66.45         33.20        26.52 o                         
  16   1   5         90.99        109.52        46.17 o                         
   0   2   5        393.50        620.32        23.44 o                         
   1   2   5        433.18        725.22        10.67 o                         
   2   2   5        832.80        825.19         9.84 o                         
   3   2   5          5.46         60.09         9.16 o                         
   4   2   5       1835.92       1625.26        18.22 o                         
   5   2   5       1490.98       1727.30        19.75 o                         
   6   2   5         27.04         28.25         9.15 o                         
   7   2   5        453.14        502.00        14.95 o                         
   8   2   5        779.90        773.62        15.48 o                         
   9   2   5         32.69         31.01        10.54 o                         
  10   2   5        297.25        297.67        20.30 o                         
  11   2   5         83.12         85.28        15.74 o                         
  12   2   5        171.26        153.81        17.24 o                         
  13   2   5        110.14         98.49        19.48 o                         
  14   2   5         47.32         26.54        24.56 o                         
  15   2   5         65.29         68.62        36.20 o                         
  16   2   5        129.47         99.14        42.15 o                         
   1   3   5       8136.02       8739.78        73.87 o                         
   2   3   5        231.26        216.57         7.21 o                         
   3   3   5        325.07        506.42        13.22 o                         
   4   3   5       4552.46       4890.12        45.56 o                         
   5   3   5        597.50        610.75        12.43 o                         
   6   3   5       1083.88        880.67        16.28 o                         
   7   3   5        791.68        803.97        15.18 o                         
   8   3   5        336.87        264.60        11.04 o                         
   9   3   5       1048.20       1062.04        21.27 o                         
  10   3   5       3162.73       3012.82        35.62 o                         
  11   3   5        356.49        352.32        17.51 o                         
  12   3   5        585.29        572.24        20.92 o                         
  13   3   5        517.37        529.01        30.57 o                         
  14   3   5        356.62        356.73        28.25 o                         
  15   3   5         94.58        131.29        38.00 o                         
  16   3   5        378.61        426.54        46.56 o                         
   0   4   5      12379.77      11986.99       142.58 o                         
   1   4   5      14011.29      13233.42       116.24 o                         
   2   4   5      14110.63      13372.15       117.50 o                         
   3   4   5      16922.36      16473.88       132.91 o                         
   4   4   5      16784.13      15170.60       133.53 o                         
   5   4   5       9405.74       9425.13        84.96 o                         
   6   4   5       2134.17       1663.07        20.85 o                         
   7   4   5       2421.40       2314.19        26.90 o                         
   8   4   5       2524.79       2486.22        31.04 o                         
   9   4   5       1151.00       1064.93        21.10 o                         
  10   4   5        784.33        731.97        17.58 o                         
  11   4   5        454.27        487.57        17.84 o                         
  12   4   5         25.86         33.81        23.46 o                         
  13   4   5          9.38        -43.45        28.97 o                         
  14   4   5         12.06         -8.80        27.37 o                         
  15   4   5         24.00         17.61        38.18 o                         
  16   4   5         27.22         21.49        41.25 o                         
   1   5   5        803.16        887.95        15.15 o                         
   2   5   5        554.10        653.63        10.43 o                         
   3   5   5        140.19        134.52         5.98 o                         
   4   5   5        828.35        836.40        12.46 o                         
   5   5   5       5448.45       5411.17        51.27 o                         
   6   5   5       2184.38       1940.74        23.59 o                         
   7   5   5       2569.23       2666.24        30.29 o                         
   8   5   5       1776.77       1739.17        24.27 o                         
   9   5   5       1826.70       1636.14        26.41 o                         
  10   5   5       1406.66       1332.85        27.98 o                         
  11   5   5       2385.11       2354.74        40.42 o                         
  12   5   5        693.08        731.72        44.87 o                         
  13   5   5        933.09        897.68        35.75 o                         
  14   5   5        649.48        676.71        49.87 o                         
  15   5   5        431.80        538.79        66.30 o                         
   0   6   5       1069.80       1354.72        24.10 o                         
   1   6   5         82.76         68.14         6.00 o                         
   2   6   5        673.86        866.54        13.44 o                         
   3   6   5        691.31        724.69        12.06 o                         
   4   6   5       2512.82       2606.83        26.13 o                         
   5   6   5         55.41         54.39         7.07 o                         
   6   6   5        187.15        180.57        11.05 o                         
   7   6   5        214.95        191.29        12.48 o                         
   8   6   5        346.55        347.10        16.33 o                         
   9   6   5         41.58          1.90        15.38 o                         
  10   6   5        335.77        339.28        18.43 o                         
  11   6   5        104.65         88.13        20.35 o                         
  12   6   5        158.68        150.73        23.77 o                         
  13   6   5        100.14         74.94        29.39 o                         
  14   6   5          9.83         50.07        29.24 o                         
  15   6   5         16.18         12.13        40.37 o                         
   1   7   5        226.73        214.14         7.48 o                         
   2   7   5       1441.31       1727.61        18.65 o                         
   3   7   5       1671.52       1543.74        19.31 o                         
   4   7   5       1220.95       1287.09        18.46 o                         
   5   7   5       2027.89       2115.34        25.32 o                         
   6   7   5       3124.84       3071.41        38.24 o                         
   7   7   5       4088.63       3987.59        47.33 o                         
   8   7   5       4529.82       4304.67        50.85 o                         
   9   7   5       2728.40       2603.71        38.54 o                         
  10   7   5       2610.96       2488.00        40.47 o                         
  11   7   5       2791.45       2708.81        64.74 o                         
  12   7   5       1930.77       1932.04        42.46 o                         
  13   7   5       1159.94       1140.31        46.59 o                         
  14   7   5       1278.49       1269.08        43.14 o                         
  15   7   5        984.44       1005.22        42.78 o                         
   0   8   5      21671.72      21445.96       254.76 o                         
   1   8   5      16297.39      15220.21       124.02 o                         
   2   8   5      21038.59      20556.43       172.81 o                         
   3   8   5      23971.76      23770.46       208.66 o                         
   4   8   5       2308.69       2028.23        26.38 o                         
   5   8   5       3426.25       3350.07        36.42 o                         
   6   8   5      21003.23      19756.44       194.45 o                         
   7   8   5       9148.58       8710.33        91.22 o                         
   8   8   5        552.08        607.04        19.92 o                         
   9   8   5       1359.11       1316.43        28.60 o                         
  10   8   5       1124.67       1041.39        31.30 o                         
  11   8   5        160.36        149.71        24.38 o                         
  12   8   5         96.34         81.83        26.34 o                         
  13   8   5         25.98         43.07        29.04 o                         
  14   8   5          5.71         18.50        34.00 o                         
   1   9   5          1.80         20.76         9.05 o                         
   2   9   5       1731.35       1767.16        24.83 o                         
   3   9   5        580.46        537.76        13.47 o                         
   4   9   5         26.93         61.14        11.88 o                         
   5   9   5       1432.92       1404.91        23.96 o                         
   6   9   5       1229.48       1103.77        23.85 o                         
   7   9   5       1318.20       1250.40        26.62 o                         
   8   9   5       2450.81       2339.44        39.57 o                         
   9   9   5        987.79        991.31        26.68 o                         
  10   9   5        508.07        544.84        26.59 o                         
  11   9   5       1304.77       1354.94        38.12 o                         
  12   9   5        508.84        488.08        30.25 o                         
  13   9   5        352.71        338.70        34.59 o                         
  14   9   5        753.54        785.86        59.51 o                         
   0  10   5        771.40        741.01        31.54 o                         
   1  10   5       1328.04       1333.62        22.32 o                         
   2  10   5       1198.51       1174.58        21.67 o                         
   3  10   5        992.52        940.19        19.73 o                         
   4  10   5        831.34        868.22        19.43 o                         
   5  10   5        536.19        492.47        17.84 o                         
   6  10   5        377.85        348.42        19.97 o                         
   7  10   5        475.64        434.87        19.76 o                         
   8  10   5        302.95        245.74        20.05 o                         
   9  10   5        262.28        224.05        24.00 o                         
  10  10   5        223.55        146.56        25.17 o                         
  11  10   5         19.62         24.90        26.83 o                         
  12  10   5          8.27          6.60        26.07 o                         
  13  10   5         32.58         39.93        30.18 o                         
   1  11   5        316.73        303.17        17.64 o                         
   2  11   5        239.98        297.32        14.78 o                         
   3  11   5        258.14        263.65        15.30 o                         
   4  11   5       1022.32       1098.45        23.71 o                         
   5  11   5       2374.30       2390.27        35.62 o                         
   6  11   5       1842.79       1945.79        33.68 o                         
   7  11   5       2534.03       2457.11        38.86 o                         
   8  11   5       1951.61       1916.93        40.00 o                         
   9  11   5       1250.60       1310.49        36.78 o                         
  10  11   5       1308.85       1336.93        38.59 o                         
  11  11   5       2151.75       2283.14        64.20 o                         
  12  11   5       1154.75       1210.65        38.59 o                         
   0  12   5       6081.92       6424.50       105.58 o                         
   1  12   5       5129.81       5103.64        59.42 o                         
   2  12   5       5147.97       5232.11        63.97 o                         
   3  12   5       6291.65       6357.90        78.98 o                         
   4  12   5       4196.27       4078.79        50.36 o                         
   5  12   5       2941.97       3066.06        42.50 o                         
   6  12   5       2475.56       2424.10        39.18 o                         
   7  12   5       1493.86       1453.95        34.03 o                         
   8  12   5        906.96        877.05        30.77 o                         
   9  12   5        827.34        836.26        31.86 o                         
  10  12   5        471.09        498.43        30.64 o                         
  11  12   5        174.23        199.58        30.25 o                         
   1  13   5        177.63        186.03        21.37 o                         
   2  13   5          4.35         12.12        19.74 o                         
   3  13   5          5.49          7.97        20.94 o                         
   4  13   5        255.61        332.91        25.67 o                         
   5  13   5        145.35        152.36        22.91 o                         
   6  13   5        162.48        196.04        23.39 o                         
   7  13   5         63.17        101.78        23.34 o                         
   8  13   5         73.22        121.20        26.61 o                         
   9  13   5        242.15        252.52        28.99 o                         
  10  13   5        434.79        539.90        32.87 o                         
   0  14   5        687.45        530.47        36.19 o                         
   1  14   5        826.12        734.55        26.81 o                         
   2  14   5        344.80        244.84        23.91 o                         
   3  14   5        515.32        446.28        29.58 o                         
   4  14   5        115.63         57.70        25.91 o                         
   5  14   5        593.85        514.28        33.20 o                         
   6  14   5        478.00        460.81        36.80 o                         
   7  14   5        136.31        172.75        35.22 o                         
   8  14   5         43.63        -10.84        31.38 o                         
   9  14   5        186.06        143.02        33.32 o                         
   1  15   5          5.53         16.50        25.16 o                         
   2  15   5         97.69         99.40        25.34 o                         
   3  15   5        292.93        308.02        28.46 o                         
   4  15   5        190.30        174.69        30.18 o                         
   5  15   5        189.58        227.97        32.47 o                         
   6  15   5        130.25        176.48        36.15 o                         
   7  15   5        404.28        414.66        39.61 o                         
   0  16   5        767.31        834.07        44.41 o                         
   1  16   5        548.72        595.02        30.37 o                         
   2  16   5        470.69        490.91        32.12 o                         
   3  16   5        588.01        709.17        36.96 o                         
   4  16   5        639.57        677.40        40.69 o                         
   5  16   5        385.37        384.00        35.95 o                         
   1  17   5         58.98        120.54        32.12 o                         
   0   0   6       3238.25       2987.42        55.00 o                         
   1   0   6      97450.81      96933.34      1140.36 o                         
   2   0   6         83.75        274.96        11.87 o                         
   3   0   6      83143.45      84412.48      1476.52 o                         
   4   0   6        236.32        234.60        10.63 o                         
   5   0   6      48547.46      50027.04       587.76 o                         
   6   0   6        169.22        264.24        10.33 o                         
   7   0   6      16440.41      16308.04       195.55 o                         
   8   0   6        359.29        391.40        15.44 o                         
   9   0   6      10542.72      10601.93       145.18 o                         
  10   0   6         13.10         49.47        19.50 o                         
  11   0   6       1706.55       1796.35        42.24 o                         
  12   0   6        450.01        447.27        27.24 o                         
  13   0   6        194.49        247.38        27.97 o                         
  14   0   6         98.57         47.60        30.97 o                         
  15   0   6         13.56          6.72        38.52 o                         
  16   0   6         17.65         79.94        41.87 o                         
   1   1   6       2104.44       2591.22        27.88 o                         
   2   1   6        212.82        369.64         9.13 o                         
   3   1   6      11773.22      12201.38       107.39 o                         
   4   1   6          0.78         20.37         8.07 o                         
   5   1   6       5660.63       5592.14        51.90 o                         
   6   1   6         11.55         13.84         7.04 o                         
   7   1   6       6348.14       6368.28        59.72 o                         
   8   1   6         27.39          7.85        11.92 o                         
   9   1   6       9878.17       9910.15        91.47 o                         
  10   1   6         32.23         40.57        13.86 o                         
  11   1   6       5120.58       5299.37        62.47 o                         
  12   1   6         37.29         41.48        17.48 o                         
  13   1   6       2566.55       2733.16        43.01 o                         
  14   1   6          7.08          6.13        24.71 o                         
  15   1   6       2619.40       2758.87        56.09 o                         
  16   1   6         52.11         83.17        41.22 o                         
   0   2   6      28204.47      30203.31       388.47 o                         
   1   2   6          5.22         26.84         3.57 o                         
   2   2   6         80.34         79.46         7.51 o                         
   3   2   6       1006.32       1189.42        17.49 o                         
   4   2   6       9921.26      10268.37        91.52 o                         
   5   2   6        940.68        957.72        18.62 o                         
   6   2   6         51.29         85.79         7.80 o                         
   7   2   6        734.19        725.29        14.59 o                         
   8   2   6       3600.06       3616.22        38.12 o                         
   9   2   6        398.41        382.56        12.89 o                         
  10   2   6          9.77          5.44        14.04 o                         
  11   2   6         21.24         -4.02        15.47 o                         
  12   2   6         11.79         17.85        17.17 o                         
  13   2   6         91.59         61.09        21.94 o                         
  14   2   6         19.72         15.20        23.25 o                         
  15   2   6          3.22         28.22        38.28 o                         
  16   2   6          4.22        -45.14        45.11 o                         
   1   3   6       3348.83       3679.27        34.12 o                         
   2   3   6        180.62        247.16         7.16 o                         
   3   3   6       7967.53       8095.95        69.36 o                         
   4   3   6       2968.05       3230.40        31.59 o                         
   5   3   6       8709.14       8737.16        79.04 o                         
   6   3   6       1600.99       1584.80        22.01 o                         
   7   3   6       7211.35       7148.88        66.69 o                         
   8   3   6        975.26       1033.31        18.32 o                         
   9   3   6       5483.28       5416.43        54.09 o                         
  10   3   6       1562.22       1541.49        25.45 o                         
  11   3   6       7758.63       7964.31        81.82 o                         
  12   3   6        517.91        510.11        21.70 o                         
  13   3   6       2761.23       2781.42        51.18 o                         
  14   3   6        509.10        526.51        34.25 o                         
  15   3   6       1366.35       1473.81        55.90 o                         
  16   3   6         77.21         56.61        42.78 o                         
   0   4   6        317.32        359.64        23.45 o                         
   1   4   6      43252.99      42568.21       353.44 o                         
   2   4   6        725.32        765.48        12.40 o                         
   3   4   6      46292.97      46770.81       388.48 o                         
   4   4   6         13.64         39.15         8.62 o                         
   5   4   6      23952.65      23789.87       208.71 o                         
   6   4   6          7.55         10.95         8.48 o                         
   7   4   6      11198.76      10989.41        99.72 o                         
   8   4   6        280.18        318.99        12.10 o                         
   9   4   6       5120.97       5008.80        50.98 o                         
  10   4   6        248.63        273.35        14.66 o                         
  11   4   6       2151.81       2128.55        35.74 o                         
  12   4   6         12.62         34.89        25.65 o                         
  13   4   6         10.32         -7.00        28.09 o                         
  14   4   6        220.68        255.09        31.56 o                         
  15   4   6         28.26         69.60        38.37 o                         
  16   4   6         27.91         38.31        43.92 o                         
   1   5   6        884.19        797.34        11.87 o                         
   2   5   6         20.03         17.01         5.66 o                         
   3   5   6         57.12        146.78         9.29 o                         
   4   5   6       2747.66       2949.99        28.70 o                         
   5   5   6       5371.47       5322.57        50.67 o                         
   6   5   6       2236.33       1931.64        23.76 o                         
   7   5   6       1051.55       1125.57        20.67 o                         
   8   5   6       2587.09       2515.73        30.25 o                         
   9   5   6       2132.79       2100.08        30.61 o                         
  10   5   6        829.00        795.39        22.25 o                         
  11   5   6       1537.74       1547.86        34.65 o                         
  12   5   6       2626.08       2533.36        53.61 o                         
  13   5   6       1266.45       1388.80        47.47 o                         
  14   5   6        361.14        480.63        36.73 o                         
  15   5   6        496.08        625.04        44.98 o                         
   0   6   6      19417.83      19627.87       232.54 o                         
   1   6   6        299.01        474.97         9.76 o                         
   2   6   6      17078.93      16684.29       140.48 o                         
   3   6   6       2577.55       2707.95        26.87 o                         
   4   6   6      14197.19      12746.40       108.79 o                         
   5   6   6          5.55         36.02         8.15 o                         
   6   6   6       5399.19       5002.66        51.90 o                         
   7   6   6        483.01        532.69        16.49 o                         
   8   6   6       3509.40       3320.49        46.32 o                         
   9   6   6         51.39         53.64        15.67 o                         
  10   6   6        439.73        401.26        19.39 o                         
  11   6   6         18.10        -12.30        21.52 o                         
  12   6   6        200.79        232.59        29.68 o                         
  13   6   6          1.35         -6.99        30.32 o                         
  14   6   6         14.39         11.32        36.73 o                         
  15   6   6         12.93         41.91        35.06 o                         
   1   7   6        288.57        278.46         8.37 o                         
   2   7   6       2460.06       2513.42        25.73 o                         
   3   7   6        148.95        204.46         8.04 o                         
   4   7   6        165.10        191.84         9.70 o                         
   5   7   6       2959.57       2843.24        31.17 o                         
   6   7   6       1715.11       1655.47        26.56 o                         
   7   7   6       2018.68       1950.52        32.53 o                         
   8   7   6       2856.41       2786.97        38.13 o                         
   9   7   6       1290.41       1279.73        27.52 o                         
  10   7   6       1527.86       1551.25        33.11 o                         
  11   7   6       1972.51       1967.80        50.21 o                         
  12   7   6        920.31        844.47        30.97 o                         
  13   7   6        739.67        785.55        42.67 o                         
  14   7   6        535.10        619.28        34.88 o                         
  15   7   6        593.17        620.22        40.53 o                         
   0   8   6        290.35        330.32        13.24 o                         
   1   8   6       6203.41       5991.82        51.73 o                         
   2   8   6        945.71       1026.49        20.74 o                         
   3   8   6       4390.50       4336.92        40.92 o                         
   4   8   6        586.25        565.95        14.15 o                         
   5   8   6       4103.74       3991.92        46.60 o                         
   6   8   6        160.44        142.82        14.70 o                         
   7   8   6       1830.70       1794.34        30.52 o                         
   8   8   6        382.59        311.13        17.96 o                         
   9   8   6       1041.94        923.23        25.90 o                         
  10   8   6        116.08         80.27        22.25 o                         
  11   8   6        494.79        489.11        27.03 o                         
  12   8   6         11.48          4.74        26.35 o                         
  13   8   6         92.58         96.99        32.53 o                         
  14   8   6         28.78         21.21        33.98 o                         
   1   9   6         52.60         68.36         9.61 o                         
   2   9   6       2100.92       2163.10        27.90 o                         
   3   9   6        138.37        160.65        12.13 o                         
   4   9   6        295.42        361.20        14.03 o                         
   5   9   6          5.62         24.45        13.57 o                         
   6   9   6       2780.54       2651.18        36.85 o                         
   7   9   6          2.73         41.65        16.32 o                         
   8   9   6       3085.59       3076.60        43.46 o                         
   9   9   6        159.30        180.68        21.67 o                         
  10   9   6       1997.55       2003.25        41.59 o                         
  11   9   6          1.24         -1.85        26.10 o                         
  12   9   6       1660.36       1657.42        56.24 o                         
  13   9   6        101.54        150.22        30.73 o                         
   0  10   6      10828.31      11334.00       152.61 o                         
   1  10   6         41.36         67.12        12.11 o                         
   2  10   6       9895.51       9937.73        95.98 o                         
   3  10   6        976.35        945.03        19.96 o                         
   4  10   6       6912.83       6606.96        67.21 o                         
   5  10   6         71.64         80.90        19.37 o                         
   6  10   6       4727.48       4436.01        53.33 o                         
   7  10   6        174.82        156.72        18.38 o                         
   8  10   6       1614.69       1544.78        34.24 o                         
   9  10   6         26.37         10.14        23.70 o                         
  10  10   6        353.80        374.79        27.59 o                         
  11  10   6         39.36         54.94        27.57 o                         
  12  10   6        336.90        356.00        31.04 o                         
  13  10   6          3.05        -32.36        40.36 o                         
   1  11   6        256.27        241.84        15.79 o                         
   2  11   6         25.73         65.51        15.10 o                         
   3  11   6        222.26        230.97        15.34 o                         
   4  11   6        439.08        460.22        18.33 o                         
   5  11   6          3.89         18.52        15.45 o                         
   6  11   6        365.80        369.32        19.93 o                         
   7  11   6          8.25         10.66        20.89 o                         
   8  11   6        956.61        959.85        32.56 o                         
   9  11   6         23.97         61.20        24.97 o                         
  10  11   6        105.25        109.97        27.42 o                         
  11  11   6         31.19         71.96        28.63 o                         
  12  11   6        740.93        809.68        35.72 o                         
   0  12   6        556.28        410.13        29.28 o                         
   1  12   6          8.31        -10.83        17.60 o                         
   2  12   6        722.97        663.02        22.38 o                         
   3  12   6          6.38         20.44        17.25 o                         
   4  12   6        495.04        498.19        20.27 o                         
   5  12   6         16.11         -3.24        18.42 o                         
   6  12   6        387.95        371.54        23.31 o                         
   7  12   6          0.43         -9.86        22.54 o                         
   8  12   6        124.20         77.92        25.40 o                         
   9  12   6         81.96         68.73        27.28 o                         
  10  12   6         10.34         38.31        28.30 o                         
  11  12   6          5.95         18.63        29.67 o                         
   1  13   6          6.44          4.61        20.12 o                         
   2  13   6        215.90        242.53        22.20 o                         
   3  13   6         26.56          5.87        23.22 o                         
   4  13   6        295.78        298.99        25.83 o                         
   5  13   6        120.33        135.19        25.25 o                         
   6  13   6        872.33        840.45        31.43 o                         
   7  13   6         94.72         61.58        25.65 o                         
   8  13   6        795.36        808.08        32.06 o                         
   9  13   6          3.89         18.44        25.91 o                         
  10  13   6        785.01        749.23        35.17 o                         
   0  14   6       2822.96       2984.35        68.29 o                         
   1  14   6         63.43         70.67        22.98 o                         
   2  14   6       1190.24       1280.27        47.32 o                         
   3  14   6         31.00          5.01        24.90 o                         
   4  14   6       2019.70       1934.35        48.99 o                         
   5  14   6          1.76         43.91        29.71 o                         
   6  14   6        286.09        293.17        33.11 o                         
   7  14   6        170.99        258.90        36.60 o                         
   8  14   6       1060.91       1133.10        41.09 o                         
   9  14   6         33.64        -12.20        33.05 o                         
   1  15   6          0.45         25.38        24.95 o                         
   2  15   6          2.63        -16.86        26.93 o                         
   3  15   6        142.92        167.73        31.12 o                         
   4  15   6         33.59         74.86        31.53 o                         
   5  15   6         21.94         71.36        45.10 o                         
   6  15   6         30.36         13.51        36.26 o                         
   7  15   6         93.26        133.80        37.94 o                         
   0  16   6        334.98        314.02        41.24 o                         
   1  16   6        344.97        430.24        31.38 o                         
   2  16   6        178.96        161.63        33.18 o                         
   3  16   6        225.76        316.34        34.07 o                         
   4  16   6         93.92        124.89        33.67 o                         
   5  16   6        176.41        308.75        36.13 o                         
   1   1   7         46.89         80.33         6.37 o                         
   2   1   7       2223.99       2715.34        29.75 o                         
   3   1   7       7003.94       7094.11        63.67 o                         
   4   1   7       4148.86       4307.90        52.64 o                         
   5   1   7       3972.00       3990.39        41.36 o                         
   6   1   7       6554.71       6490.46        60.39 o                         
   7   1   7       9659.81       9602.69        87.54 o                         
   8   1   7      12759.24      12613.00       113.95 o                         
   9   1   7       5256.08       5124.89        54.66 o                         
  10   1   7       3849.78       3869.46        60.83 o                         
  11   1   7       6417.95       6314.92        68.06 o                         
  12   1   7       3922.98       4105.83        60.02 o                         
  13   1   7       2676.07       2758.70        57.69 o                         
  14   1   7       4133.26       4228.27        77.97 o                         
  15   1   7       1550.88       1590.98        42.03 o                         
  16   1   7        498.69        631.07        69.69 o                         
   0   2   7     158157.80     167488.22      2699.26 o                         
   1   2   7      67421.68      65093.49       539.91 o                         
   2   2   7      28930.78      29392.12       268.35 o                         
   3   2   7      60942.84      61548.80       559.27 o                         
   4   2   7      30002.53      30088.83       262.47 o                         
   5   2   7      29248.96      29288.61       255.83 o                         
   6   2   7      35108.39      35785.98       312.11 o                         
   7   2   7      14880.55      14593.71       130.33 o                         
   8   2   7       5568.53       5524.52        53.84 o                         
   9   2   7       8432.77       8189.37        77.09 o                         
  10   2   7       2648.80       2826.77        44.47 o                         
  11   2   7        903.86        929.24        22.74 o                         
  12   2   7        739.54        785.93        23.53 o                         
  13   2   7        602.46        658.87        26.08 o                         
  14   2   7          0.93         27.90        27.20 o                         
  15   2   7         31.65         59.21        34.53 o                         
  16   2   7         41.28         23.49        42.14 o                         
   1   3   7          6.32         42.00         4.78 o                         
   2   3   7       2665.47       3116.67        28.97 o                         
   3   3   7       2881.30       2661.30        24.73 o                         
   4   3   7       1247.98       1257.66        16.40 o                         
   5   3   7       3415.36       3197.32        32.59 o                         
   6   3   7       2267.63       2252.45        25.69 o                         
   7   3   7       5123.42       4924.91        48.32 o                         
   8   3   7       3349.92       3190.66        35.11 o                         
   9   3   7       5015.78       4868.86        49.42 o                         
  10   3   7       3934.06       4029.38        44.03 o                         
  11   3   7       3055.66       2989.53        39.62 o                         
  12   3   7       1382.88       1451.69        31.41 o                         
  13   3   7       2644.58       2632.25        50.11 o                         
  14   3   7        856.98        934.60        38.05 o                         
  15   3   7        946.97        994.01        45.04 o                         
  16   3   7        756.82        884.74        52.10 o                         
   0   4   7       4763.90       4515.41        56.67 o                         
   1   4   7         99.29        313.77         7.16 o                         
   2   4   7       1620.21       1706.79        17.68 o                         
   3   4   7          2.86         73.24         9.26 o                         
   4   4   7        465.58        589.01        10.44 o                         
   5   4   7         77.84        153.62         9.80 o                         
   6   4   7        796.33        877.66        15.75 o                         
   7   4   7          2.94          5.00         9.49 o                         
   8   4   7        545.48        509.73        16.51 o                         
   9   4   7          0.08         11.56        12.40 o                         
  10   4   7          6.37          2.46        13.51 o                         
  11   4   7          0.55          8.60        19.39 o                         
  12   4   7          0.04          2.47        26.20 o                         
  13   4   7          2.39        -42.42        29.52 o                         
  14   4   7          0.59         15.94        31.65 o                         
  15   4   7          6.11         40.56        36.42 o                         
   1   5   7       4718.33       5369.07        47.58 o                         
   2   5   7       1029.73        960.57        13.66 o                         
   3   5   7        147.41        192.76         7.41 o                         
   4   5   7       3145.20       3185.36        30.87 o                         
   5   5   7       6221.42       6282.15        59.00 o                         
   6   5   7       3751.40       3810.12        39.16 o                         
   7   5   7       1402.38       1484.65        24.31 o                         
   8   5   7       4747.74       4620.20        47.41 o                         
   9   5   7       5246.41       5276.95        56.79 o                         
  10   5   7       4664.03       4547.34        54.70 o                         
  11   5   7       1208.69       1224.78        30.84 o                         
  12   5   7       2346.03       2318.41        51.48 o                         
  13   5   7       2082.97       2198.74        74.52 o                         
  14   5   7       1319.47       1385.86        73.92 o                         
  15   5   7        548.29        518.73        37.95 o                         
   0   6   7       7404.17       7940.40        97.15 o                         
   1   6   7      19898.68      19859.68       166.79 o                         
   2   6   7      16766.30      17088.15       144.14 o                         
   3   6   7      12318.01      12334.21       100.97 o                         
   4   6   7      12723.70      12097.01       103.48 o                         
   5   6   7      11948.64      12251.11       105.11 o                         
   6   6   7       3810.21       3645.51        38.10 o                         
   7   6   7       5219.33       5161.72        54.61 o                         
   8   6   7       2528.05       2474.71        33.51 o                         
   9   6   7       2365.65       2364.58        38.90 o                         
  10   6   7       1335.02       1339.56        31.06 o                         
  11   6   7        752.46        752.67        40.63 o                         
  12   6   7        301.07        272.56        29.83 o                         
  13   6   7        235.31        246.32        32.99 o                         
  14   6   7          4.33         31.59        34.35 o                         
  15   6   7         10.28         14.67        31.59 o                         
   1   7   7        833.25        775.21        13.39 o                         
   2   7   7       1223.46        948.01        17.67 o                         
   3   7   7         82.16         77.27         8.12 o                         
   4   7   7       1928.47       1945.62        23.23 o                         
   5   7   7        412.21        389.76        13.26 o                         
   6   7   7         33.52         39.77        12.85 o                         
   7   7   7       1415.41       1493.99        27.10 o                         
   8   7   7          1.37         34.34        15.67 o                         
   9   7   7        606.43        635.54        23.76 o                         
  10   7   7        389.12        392.33        22.43 o                         
  11   7   7        687.25        719.39        28.85 o                         
  12   7   7         13.92         29.42        29.39 o                         
  13   7   7        581.77        663.23        37.93 o                         
  14   7   7         57.53         67.79        37.18 o                         
   0   8   7       2045.48       1884.56        38.67 o                         
   1   8   7          0.17         31.57         8.25 o                         
   2   8   7       1765.80       1803.39        22.57 o                         
   3   8   7         25.63         65.93         9.66 o                         
   4   8   7       1088.47       1157.33        21.08 o                         
   5   8   7         46.50         80.88        13.68 o                         
   6   8   7        840.93        912.84        22.10 o                         
   7   8   7         25.09         25.72        17.41 o                         
   8   8   7        170.32        171.47        19.35 o                         
   9   8   7         75.57         95.01        20.50 o                         
  10   8   7          4.98         22.47        23.04 o                         
  11   8   7         20.80          4.53        24.36 o                         
  12   8   7        121.41        130.92        27.89 o                         
  13   8   7         82.59         30.93        43.47 o                         
  14   8   7         57.04         -4.23        30.72 o                         
   1   9   7          0.49          6.71         9.61 o                         
   2   9   7       1301.99       1150.04        19.40 o                         
   3   9   7         38.03         73.14        11.64 o                         
   4   9   7         29.80         53.05        12.42 o                         
   5   9   7        347.34        338.01        16.14 o                         
   6   9   7        549.68        515.26        18.62 o                         
   7   9   7         24.88         32.70        17.63 o                         
   8   9   7        928.21        924.88        33.79 o                         
   9   9   7        369.98        373.34        23.78 o                         
  10   9   7        382.02        384.92        30.89 o                         
  11   9   7         90.84         67.72        26.92 o                         
  12   9   7        341.67        279.95        29.60 o                         
  13   9   7        124.45         88.20        34.86 o                         
   0  10   7       2341.55       2196.52        41.18 o                         
   1  10   7        603.22        562.15        15.67 o                         
   2  10   7         38.11         51.45        13.80 o                         
   3  10   7       1466.86       1343.76        25.61 o                         
   4  10   7          3.51          8.12        14.49 o                         
   5  10   7        214.54        175.68        15.51 o                         
   6  10   7        727.61        714.83        21.03 o                         
   7  10   7        649.13        546.23        23.32 o                         
   8  10   7         56.57         73.05        21.60 o                         
   9  10   7        234.76        243.29        24.82 o                         
  10  10   7         35.48         48.38        26.19 o                         
  11  10   7        204.69        155.62        28.63 o                         
  12  10   7         60.58         53.28        29.90 o                         
  13  10   7         54.01         94.28        33.41 o                         
   1  11   7        412.72        394.52        17.61 o                         
   2  11   7         58.62         62.50        15.47 o                         
   3  11   7        294.68        260.71        15.77 o                         
   4  11   7        124.43         99.23        16.27 o                         
   5  11   7        134.63        111.94        16.90 o                         
   6  11   7        295.53        260.63        21.73 o                         
   7  11   7        197.21        219.69        22.23 o                         
   8  11   7         60.50         52.01        22.91 o                         
   9  11   7         96.46         99.09        25.67 o                         
  10  11   7        319.16        323.44        31.25 o                         
  11  11   7        206.81        296.44        32.71 o                         
  12  11   7        143.99        159.18        31.91 o                         
   0  12   7        298.58        233.28        27.60 o                         
   1  12   7         38.21         48.62        18.39 o                         
   2  12   7        373.79        321.66        20.63 o                         
   3  12   7        125.32        131.90        18.34 o                         
   4  12   7        181.27        177.63        18.75 o                         
   5  12   7         26.95         70.95        19.77 o                         
   6  12   7         54.22         40.16        21.61 o                         
   7  12   7         27.43         50.76        23.38 o                         
   8  12   7        108.47        119.08        26.24 o                         
   9  12   7         31.96         49.23        27.45 o                         
  10  12   7          0.31         23.73        28.71 o                         
  11  12   7          5.43        -11.48        27.94 o                         
   1  13   7          1.89          0.82        20.54 o                         
   2  13   7         10.22         14.03        21.14 o                         
   3  13   7         33.79         61.99        23.35 o                         
   4  13   7         44.20         67.76        27.54 o                         
   5  13   7         65.71        105.53        23.77 o                         
   6  13   7          2.99         17.68        26.36 o                         
   7  13   7         73.58        131.61        25.59 o                         
   8  13   7          2.83        -18.59        26.58 o                         
   9  13   7         93.28        122.20        38.21 o                         
  10  13   7        131.00        168.22        28.76 o                         
   0  14   7        770.56       1008.90        40.54 o                         
   1  14   7        148.36        236.22        24.24 o                         
   2  14   7        369.03        393.41        26.67 o                         
   3  14   7         76.97        188.25        29.50 o                         
   4  14   7        306.57        282.71        31.23 o                         
   5  14   7         76.82        175.28        29.81 o                         
   6  14   7        193.86        269.95        33.49 o                         
   7  14   7          0.66         21.21        35.85 o                         
   8  14   7         31.56         39.16        29.73 o                         
   9  14   7         10.66         43.05        34.34 o                         
   1  15   7         14.42         52.94        25.08 o                         
   2  15   7         74.02        100.70        30.64 o                         
   3  15   7         33.08         50.55        31.46 o                         
   4  15   7         26.23         41.83        32.06 o                         
   5  15   7          4.38         64.42        30.90 o                         
   6  15   7        124.85        154.97        38.06 o                         
   7  15   7         31.01         43.61        38.19 o                         
   0  16   7         19.71         21.77        39.69 o                         
   1  16   7        102.77        142.33        33.84 o                         
   2  16   7          0.17         70.78        33.43 o                         
   3  16   7        104.35        116.43        33.77 o                         
   4  16   7         28.94         70.98        33.60 o                         
   0   0   8       6416.16       6585.85       140.16 o                         
   1   0   8        486.19        296.27        10.90 o                         
   2   0   8      43642.41      46623.52       898.88 o                         
   3   0   8        788.51       1001.84        18.70 o                         
   4   0   8      17715.72      16655.48       254.30 o                         
   5   0   8        311.25        373.24        12.41 o                         
   6   0   8       8074.27       7358.64        95.09 o                         
   7   0   8        197.07        197.98        13.14 o                         
   8   0   8       4526.24       4413.07        67.68 o                         
   9   0   8         26.61         39.99        18.73 o                         
  10   0   8        604.77        624.17        54.40 o                         
  11   0   8        700.34        669.91        50.96 o                         
  12   0   8       1280.27       1203.29        42.41 o                         
  13   0   8          4.88         37.39        30.94 o                         
  14   0   8        124.30        165.68        40.71 o                         
  15   0   8        314.14        342.97        46.82 o                         
  16   0   8         12.50        -64.12        42.75 o                         
   1   1   8        135.26        244.69         6.59 o                         
   2   1   8       2027.55       2513.52        30.14 o                         
   3   1   8        619.80        490.12        10.38 o                         
   4   1   8        186.00        186.80         9.28 o                         
   5   1   8        345.64        387.12        14.49 o                         
   6   1   8       5043.53       4807.11        46.53 o                         
   7   1   8       1090.39       1020.13        17.88 o                         
   8   1   8       1563.47       1401.96        21.61 o                         
   9   1   8        128.19        187.20        19.62 o                         
  10   1   8       1963.17       1839.46        37.00 o                         
  11   1   8        289.56        284.22        17.90 o                         
  12   1   8       1731.46       1679.88        32.73 o                         
  13   1   8         88.05         95.05        21.77 o                         
  14   1   8        578.38        560.67        34.72 o                         
  15   1   8         11.67         34.56        29.86 o                         
  16   1   8        347.98        353.45        45.73 o                         
   0   2   8       5837.80       6714.97        90.11 o                         
   1   2   8       4829.19       4209.03        40.05 o                         
   2   2   8       2130.15       2047.56        23.23 o                         
   3   2   8       9019.13       9080.27        85.62 o                         
   4   2   8       1693.00       2053.80        21.03 o                         
   5   2   8       3104.40       2946.90        30.51 o                         
   6   2   8         87.90         72.73         9.61 o                         
   7   2   8       1265.34       1202.82        20.05 o                         
   8   2   8        187.37        207.14        11.37 o                         
   9   2   8        173.72        174.34        12.43 o                         
  10   2   8        369.05        313.88        16.49 o                         
  11   2   8        656.90        611.41        27.56 o                         
  12   2   8        458.21        512.71        21.79 o                         
  13   2   8        104.12         93.86        22.98 o                         
  14   2   8         92.09         97.22        28.51 o                         
  15   2   8          7.07          2.05        41.41 o                         
  16   2   8         22.26         37.19        44.26 o                         
   1   3   8        451.71        598.85        14.00 o                         
   2   3   8       4633.22       5025.76        46.96 o                         
   3   3   8         73.34         91.75         6.29 o                         
   4   3   8         71.90        113.15         6.77 o                         
   5   3   8       4598.17       4818.81        50.85 o                         
   6   3   8       3127.73       3200.87        33.42 o                         
   7   3   8       1053.07       1115.84        22.52 o                         
   8   3   8       2511.11       2429.68        31.75 o                         
   9   3   8       1673.63       1600.71        24.88 o                         
  10   3   8       2168.23       2121.46        34.39 o                         
  11   3   8       1573.44       1572.28        31.57 o                         
  12   3   8        983.58        950.61        25.85 o                         
  13   3   8        741.29        791.91        31.28 o                         
  14   3   8        845.95        883.66        40.16 o                         
  15   3   8         75.03        131.86        43.93 o                         
   0   4   8      10261.68      10932.94       131.65 o                         
   1   4   8        718.61        578.25        10.57 o                         
   2   4   8      15234.34      15997.47       134.78 o                         
   3   4   8          3.33         43.29         5.95 o                         
   4   4   8       8149.26       8451.66        73.24 o                         
   5   4   8        294.23        297.66        11.73 o                         
   6   4   8       3776.42       3613.44        37.36 o                         
   7   4   8       1270.39       1308.73        22.13 o                         
   8   4   8       4109.39       4289.46        44.44 o                         
   9   4   8          6.76          7.79        13.61 o                         
  10   4   8        524.94        533.49        22.05 o                         
  11   4   8        276.33        285.74        21.32 o                         
  12   4   8         66.73         66.25        27.25 o                         
  13   4   8        265.70        260.75        31.67 o                         
  14   4   8         58.27         62.97        34.06 o                         
  15   4   8         30.75         36.83        37.74 o                         
   1   5   8       4153.52       4012.32        36.99 o                         
   2   5   8          1.70         22.14         6.50 o                         
   3   5   8        140.11         96.82         7.10 o                         
   4   5   8        174.57        245.46         8.20 o                         
   5   5   8       3966.63       3754.47        38.40 o                         
   6   5   8       1587.06       1475.97        21.32 o                         
   7   5   8       2124.26       2170.77        27.35 o                         
   8   5   8        113.66         87.55        12.10 o                         
   9   5   8       5660.73       5516.96        62.86 o                         
  10   5   8        613.29        647.88        20.81 o                         
  11   5   8       1683.44       1737.21        48.62 o                         
  12   5   8        311.50        371.54        42.54 o                         
  13   5   8       1545.01       1543.45        46.31 o                         
  14   5   8        320.90        371.26        36.53 o                         
  15   5   8       1074.56       1108.10        56.67 o                         
   0   6   8       1882.22       1769.75        30.46 o                         
   1   6   8      25803.67      23921.12       200.48 o                         
   2   6   8         63.74         97.33         8.73 o                         
   3   6   8      24832.93      23787.23       199.80 o                         
   4   6   8        745.81        926.60        14.99 o                         
   5   6   8      11549.83      11264.73       102.02 o                         
   6   6   8         48.14        100.37        10.49 o                         
   7   6   8       6386.64       6223.93        63.96 o                         
   8   6   8          1.94         -0.58        15.29 o                         
   9   6   8       2597.05       2439.64        40.14 o                         
  10   6   8         61.43         31.54        19.62 o                         
  11   6   8        279.34        281.32        22.43 o                         
  12   6   8         30.12          1.37        29.00 o                         
  13   6   8         11.55        -24.70        30.28 o                         
  14   6   8          2.99        -12.92        34.26 o                         
  15   6   8         30.99         -0.23        52.07 o                         
   1   7   8        100.24        135.94         8.74 o                         
   2   7   8        453.86        471.39        10.79 o                         
   3   7   8        940.35        875.16        15.54 o                         
   4   7   8       1868.88       1863.51        21.18 o                         
   5   7   8       4113.89       3974.35        43.80 o                         
   6   7   8        427.13        451.44        14.97 o                         
   7   7   8       1813.92       1885.29        36.63 o                         
   8   7   8        380.91        389.90        19.62 o                         
   9   7   8       2482.51       2360.21        39.22 o                         
  10   7   8        343.44        319.30        22.97 o                         
  11   7   8       1929.91       1925.97        41.91 o                         
  12   7   8        465.32        414.72        32.64 o                         
  13   7   8       1076.04       1146.06        60.33 o                         
  14   7   8        186.70        197.49        36.20 o                         
   0   8   8        556.79        684.00        19.03 o                         
   1   8   8       1594.57       1559.45        21.14 o                         
   2   8   8       1657.06       1709.05        21.41 o                         
   3   8   8       1060.10       1100.07        22.93 o                         
   4   8   8       1012.98       1102.86        18.58 o                         
   5   8   8        951.90        899.67        21.16 o                         
   6   8   8        268.62        278.70        15.89 o                         
   7   8   8        627.03        595.57        21.13 o                         
   8   8   8        571.11        509.51        25.24 o                         
   9   8   8        273.40        255.84        25.65 o                         
  10   8   8        186.12        221.20        23.32 o                         
  11   8   8        115.62         86.07        29.56 o                         
  12   8   8         11.20         13.42        31.78 o                         
  13   8   8        100.88         42.54        34.06 o                         
  14   8   8         45.93         70.11        35.95 o                         
   1   9   8          4.00          4.01         9.98 o                         
   2   9   8        595.32        619.97        14.11 o                         
   3   9   8       1502.81       1426.39        24.78 o                         
   4   9   8        598.30        548.39        16.87 o                         
   5   9   8       4629.20       4696.91        51.34 o                         
   6   9   8         34.31         64.12        17.99 o                         
   7   9   8       2973.06       2990.76        45.66 o                         
   8   9   8          0.41         10.99        20.50 o                         
   9   9   8       4439.19       4560.93        71.08 o                         
  10   9   8          0.81        -28.18        28.52 o                         
  11   9   8       2936.03       2919.77        54.22 o                         
  12   9   8          1.24         18.40        33.41 o                         
  13   9   8       1941.99       2081.66        57.92 o                         
   0  10   8        359.53        356.54        22.63 o                         
   1  10   8      14415.62      13992.24       132.36 o                         
   2  10   8          1.40         25.10        12.80 o                         
   3  10   8      15706.96      15812.39       149.03 o                         
   4  10   8        127.17        159.27        15.87 o                         
   5  10   8       6967.27       6983.75        81.07 o                         
   6  10   8         10.57         40.63        19.01 o                         
   7  10   8       3918.01       3853.27        54.71 o                         
   8  10   8          2.66         10.50        21.97 o                         
   9  10   8       2420.00       2418.10        45.33 o                         
  10  10   8        101.60        112.19        27.34 o                         
  11  10   8        146.65        135.40        28.56 o                         
  12  10   8        112.91        109.96        29.82 o                         
   1  11   8        200.30        173.68        15.91 o                         
   2  11   8          0.00         21.61        15.49 o                         
   3  11   8         44.43         46.89        15.01 o                         
   4  11   8         15.41         27.48        16.51 o                         
   5  11   8       1312.24       1376.87        32.00 o                         
   6  11   8         36.92         34.89        20.71 o                         
   7  11   8        226.98        268.60        26.91 o                         
   8  11   8         18.68         12.28        23.29 o                         
   9  11   8       1240.91       1318.76        38.08 o                         
  10  11   8          7.61         -8.04        28.04 o                         
  11  11   8        487.72        566.56        37.25 o                         
  12  11   8         17.91         21.79        31.88 o                         
   0  12   8        142.22        171.09        28.28 o                         
   1  12   8       1437.20       1345.39        31.47 o                         
   2  12   8         65.02         63.36        19.17 o                         
   3  12   8        919.21        821.98        24.29 o                         
   4  12   8         16.75         31.43        22.41 o                         
   5  12   8       1043.30        932.97        27.02 o                         
   6  12   8          1.48         31.34        22.16 o                         
   7  12   8        217.59        197.86        24.59 o                         
   8  12   8         25.97         42.10        24.72 o                         
   9  12   8        398.86        421.48        30.40 o                         
  10  12   8          0.22        -29.47        29.57 o                         
  11  12   8         45.11         18.48        31.55 o                         
   1  13   8         28.77         57.53        21.26 o                         
   2  13   8         13.48          7.11        21.39 o                         
   3  13   8        354.53        385.55        29.15 o                         
   4  13   8         44.06         59.71        28.08 o                         
   5  13   8       1403.45       1425.58        38.38 o                         
   6  13   8         56.24         46.95        26.61 o                         
   7  13   8       1254.28       1294.99        36.19 o                         
   8  13   8         16.35         31.85        27.64 o                         
   9  13   8       1125.63       1094.56        37.09 o                         
  10  13   8        138.20        179.77        32.01 o                         
   0  14   8        125.21        165.11        33.34 o                         
   1  14   8       2600.18       2631.75        45.52 o                         
   2  14   8        137.03        181.88        27.78 o                         
   3  14   8       3229.47       3302.50        66.45 o                         
   4  14   8         37.42         60.70        30.40 o                         
   5  14   8       1721.59       1850.18        49.61 o                         
   6  14   8          3.58         -8.23        32.18 o                         
   7  14   8        798.88        811.83        43.06 o                         
   8  14   8          0.05         37.55        34.19 o                         
   1  15   8          0.05        -15.16        31.06 o                         
   2  15   8          1.72         30.97        31.09 o                         
   3  15   8         12.61         -6.18        29.54 o                         
   4  15   8         16.48         40.20        32.40 o                         
   5  15   8         20.77         19.71        33.62 o                         
   6  15   8        155.36        220.42        38.45 o                         
   7  15   8         92.05        152.53        39.83 o                         
   0  16   8         17.15        168.85        47.76 o                         
   1  16   8        378.40        325.07        35.38 o                         
   2  16   8        399.44        495.38        36.62 o                         
   3  16   8        420.89        426.05        39.17 o                         
   4  16   8        104.36        198.19        41.96 o                         
   1   1   9         68.16         57.11         5.51 o                         
   2   1   9       6314.35       6263.61        63.85 o                         
   3   1   9        238.20        196.10         7.83 o                         
   4   1   9         85.82        150.54         6.84 o                         
   5   1   9        510.10        489.15        12.45 o                         
   6   1   9       7026.04       7084.66        66.10 o                         
   7   1   9         22.48         39.20         9.79 o                         
   8   1   9       1333.29       1451.61        30.19 o                         
   9   1   9        940.54        921.21        20.71 o                         
  10   1   9       3881.50       3993.28        64.20 o                         
  11   1   9        370.66        402.10        22.09 o                         
  12   1   9       1125.57       1078.67        28.60 o                         
  13   1   9        120.46        176.07        24.89 o                         
  14   1   9        566.95        645.54        30.50 o                         
  15   1   9        120.05        206.75        43.51 o                         
  16   1   9        441.19        467.21        40.66 o                         
   0   2   9       9105.95       8389.37       102.47 o                         
   1   2   9       9583.36       8838.87        79.43 o                         
   2   2   9      13235.78      13012.90       115.63 o                         
   3   2   9       9594.61      10054.11        87.34 o                         
   4   2   9       4979.39       5050.60        47.86 o                         
   5   2   9       7004.00       7455.21        68.62 o                         
   6   2   9       4339.95       4567.75        45.02 o                         
   7   2   9       2542.43       2621.91        30.18 o                         
   8   2   9       1806.65       1736.19        24.47 o                         
   9   2   9       1607.59       1580.09        28.40 o                         
  10   2   9         13.76         11.55        16.38 o                         
  11   2   9        905.09        933.39        24.65 o                         
  12   2   9        207.77        184.96        20.77 o                         
  13   2   9        116.19        130.72        22.83 o                         
  14   2   9        151.28        124.68        28.78 o                         
  15   2   9         51.03         43.46        42.46 o                         
   1   3   9        678.96        633.20        11.89 o                         
   2   3   9       1661.79       1631.09        21.55 o                         
   3   3   9        132.82         95.72         7.61 o                         
   4   3   9       1213.10       1429.36        18.50 o                         
   5   3   9       3992.54       3886.41        38.87 o                         
   6   3   9        311.07        383.01        10.86 o                         
   7   3   9       2281.74       2342.09        28.18 o                         
   8   3   9         99.79        127.61        11.79 o                         
   9   3   9       2913.87       2862.08        36.17 o                         
  10   3   9        102.69         95.76        17.08 o                         
  11   3   9       1466.86       1492.90        32.96 o                         
  12   3   9          5.70         38.35        20.41 o                         
  13   3   9       1600.72       1665.94        44.61 o                         
  14   3   9         86.82         85.00        34.14 o                         
  15   3   9        817.58        929.66        46.87 o                         
   0   4   9       4620.52       4486.64        80.34 o                         
   1   4   9      11280.05      10711.49       100.65 o                         
   2   4   9      16720.79      16756.50       147.69 o                         
   3   4   9       2811.02       2720.31        27.25 o                         
   4   4   9       7385.51       6999.14        61.73 o                         
   5   4   9       3643.34       3919.61        39.35 o                         
   6   4   9       3818.53       3520.97        36.85 o                         
   7   4   9       3530.19       3366.16        36.47 o                         
   8   4   9       1421.79       1425.13        24.35 o                         
   9   4   9        204.69        224.34        15.29 o                         
  10   4   9        557.24        559.99        20.69 o                         
  11   4   9        131.90        156.19        21.98 o                         
  12   4   9         24.79         77.62        24.92 o                         
  13   4   9          7.25          7.55        32.52 o                         
  14   4   9         10.64          8.94        35.35 o                         
  15   4   9          3.35          4.34        38.09 o                         
   1   5   9        670.66        598.83        11.54 o                         
   2   5   9        556.75        571.51        10.77 o                         
   3   5   9         79.23         79.96         8.13 o                         
   4   5   9       4537.21       4525.58        40.73 o                         
   5   5   9          2.05          0.16         9.61 o                         
   6   5   9       2739.55       2717.30        30.94 o                         
   7   5   9        221.56        228.22        13.32 o                         
   8   5   9       6431.35       6267.23        64.69 o                         
   9   5   9        321.61        303.08        17.97 o                         
  10   5   9       2600.82       2676.47        39.88 o                         
  11   5   9         18.35         -1.88        24.03 o                         
  12   5   9       2400.53       2446.82        67.00 o                         
  13   5   9         19.05         75.54        31.95 o                         
  14   5   9       1578.76       1712.65        56.03 o                         
  15   5   9         28.86         51.37        39.06 o                         
   0   6   9       2871.77       2629.83        37.99 o                         
   1   6   9       5552.90       5128.45        46.83 o                         
   2   6   9       1281.79       1170.95        16.61 o                         
   3   6   9       4484.47       4316.42        41.64 o                         
   4   6   9        797.24        822.70        15.07 o                         
   5   6   9       2466.45       2394.69        28.60 o                         
   6   6   9        544.94        561.72        16.01 o                         
   7   6   9       2341.61       2240.30        33.49 o                         
   8   6   9        632.48        643.92        19.92 o                         
   9   6   9        912.11        840.60        24.26 o                         
  10   6   9          5.77         -4.64        20.36 o                         
  11   6   9        440.42        392.82        27.59 o                         
  12   6   9          8.31          8.63        29.55 o                         
  13   6   9         40.76         57.04        44.34 o                         
  14   6   9          0.99        -21.22        36.24 o                         
   1   7   9         34.56         57.25         8.89 o                         
   2   7   9        525.02        654.12        15.76 o                         
   3   7   9       1565.02       1440.42        19.97 o                         
   4   7   9        710.60        786.65        15.19 o                         
   5   7   9       2695.60       2621.22        32.91 o                         
   6   7   9        851.96        782.02        22.69 o                         
   7   7   9       2850.39       2910.59        42.87 o                         
   8   7   9       1883.62       1835.26        39.39 o                         
   9   7   9       2612.48       2606.45        42.62 o                         
  10   7   9        833.43        751.27        26.26 o                         
  11   7   9       2706.27       2711.55        61.64 o                         
  12   7   9        711.63        708.04        35.58 o                         
  13   7   9       1341.79       1419.10        71.18 o                         
  14   7   9        442.49        453.20        41.38 o                         
   0   8   9      53080.24      52413.32       617.21 o                         
   1   8   9       8249.25       7688.31        68.42 o                         
   2   8   9       1149.54       1183.67        18.57 o                         
   3   8   9       9538.25       9308.67        85.43 o                         
   4   8   9      13732.43      13047.79       123.81 o                         
   5   8   9       5571.64       5559.21        66.27 o                         
   6   8   9       5593.02       5329.95        64.85 o                         
   7   8   9       1626.96       1546.98        31.58 o                         
   8   8   9       2240.09       2171.94        38.66 o                         
   9   8   9       1014.87        991.21        28.21 o                         
  10   8   9        244.57        200.90        23.64 o                         
  11   8   9        452.44        468.67        28.50 o                         
  12   8   9        249.26        291.73        49.43 o                         
  13   8   9          3.18         30.56        36.88 o                         
  14   8   9         28.77         30.74        37.53 o                         
   1   9   9         32.09         46.07        10.56 o                         
   2   9   9       1251.93       1315.78        21.71 o                         
   3   9   9        374.04        328.71        14.36 o                         
   4   9   9        237.48        280.52        15.14 o                         
   5   9   9        292.74        323.22        18.96 o                         
   6   9   9       1044.22        942.76        28.85 o                         
   7   9   9        339.80        394.26        21.50 o                         
   8   9   9       3242.08       3223.40        50.83 o                         
   9   9   9        329.36        371.44        24.66 o                         
  10   9   9        484.68        527.08        28.75 o                         
  11   9   9        465.63        505.07        30.51 o                         
  12   9   9        978.34       1010.08        45.45 o                         
  13   9   9         74.82        107.35        35.50 o                         
   0  10   9        187.17        182.97        21.90 o                         
   1  10   9       1490.07       1504.69        24.83 o                         
   2  10   9         85.90         72.48        13.68 o                         
   3  10   9       1031.10        903.47        20.88 o                         
   4  10   9        115.05        135.82        18.39 o                         
   5  10   9       1331.74       1206.73        28.88 o                         
   6  10   9         13.65         19.34        19.40 o                         
   7  10   9        406.77        367.81        23.33 o                         
   8  10   9         21.10         20.94        22.75 o                         
   9  10   9        290.48        237.00        25.32 o                         
  10  10   9         16.58         41.72        27.77 o                         
  11  10   9        142.93        191.65        29.98 o                         
  12  10   9          7.11         47.97        35.17 o                         
   1  11   9        120.74        103.71        16.05 o                         
   2  11   9         64.13         94.02        16.61 o                         
   3  11   9        624.03        580.02        19.76 o                         
   4  11   9       1257.28       1335.47        31.25 o                         
   5  11   9        511.04        558.93        23.69 o                         
   6  11   9        731.45        682.82        25.16 o                         
   7  11   9       1073.99       1121.96        32.57 o                         
   8  11   9       1923.22       1996.84        41.96 o                         
   9  11   9       1566.96       1646.87        42.77 o                         
  10  11   9        741.29        737.51        33.42 o                         
  11  11   9        832.86        877.36        36.11 o                         
   0  12   9       4263.87       4353.64       131.57 o                         
   1  12   9       4190.52       4288.75        56.60 o                         
   2  12   9       3404.62       3491.44        49.55 o                         
   3  12   9       1972.75       2168.65        42.73 o                         
   4  12   9       2640.35       2561.92        46.94 o                         
   5  12   9       2019.86       2102.00        40.45 o                         
   6  12   9       1952.85       1897.33        40.22 o                         
   7  12   9       1495.81       1655.35        39.15 o                         
   8  12   9        543.64        566.16        29.36 o                         
   9  12   9        252.31        268.78        29.76 o                         
  10  12   9        256.46        217.03        31.48 o                         
  11  12   9        139.72        124.36        32.73 o                         
   1  13   9         90.32         87.73        21.01 o                         
   2  13   9          1.01         -6.23        26.95 o                         
   3  13   9          4.99         25.90        27.54 o                         
   4  13   9        161.02        233.78        29.60 o                         
   5  13   9        144.63        207.47        27.67 o                         
   6  13   9         23.75         65.59        28.15 o                         
   7  13   9        184.12        215.08        27.10 o                         
   8  13   9         40.47         81.03        28.56 o                         
   9  13   9        185.18        284.98        31.86 o                         
   0  14   9        721.23        605.80        51.98 o                         
   1  14   9        156.00        111.31        26.46 o                         
   2  14   9        411.32        387.91        29.85 o                         
   3  14   9        254.52        154.37        31.17 o                         
   4  14   9        223.26        261.57        32.54 o                         
   5  14   9        130.87        115.66        32.23 o                         
   6  14   9        291.78        320.53        35.18 o                         
   7  14   9         51.91         88.80        37.78 o                         
   8  14   9        104.82        109.65        35.09 o                         
   1  15   9          0.24         15.85        30.63 o                         
   2  15   9        161.42        178.39        31.87 o                         
   3  15   9         45.81         86.89        30.99 o                         
   4  15   9         60.47        131.17        33.39 o                         
   5  15   9        120.59        140.51        35.29 o                         
   6  15   9        378.52        413.46        38.89 o                         
   0  16   9        168.02        150.49        66.40 o                         
   1  16   9        586.19        728.16        43.49 o                         
   2  16   9        407.04        405.08        40.98 o                         
   3  16   9        270.08        329.70        38.55 o                         
   0   0  10       2031.02       3296.02        84.14 o                         
   1   0  10     100511.03      98918.43      1161.10 o                         
   2   0  10       1908.82       1692.26        35.99 o                         
   3   0  10     108983.43     107072.72      1256.36 o                         
   4   0  10         45.45         34.62         9.74 o                         
   5   0  10      38344.40      38218.49       551.34 o                         
   6   0  10         39.99         70.74        14.69 o                         
   7   0  10      28580.21      28285.61       616.01 o                         
   8   0  10        511.44        601.28        23.77 o                         
   9   0  10      15966.39      15818.23       295.33 o                         
  10   0  10       1399.92       1309.34        49.74 o                         
  11   0  10        466.38        589.29        61.39 o                         
  12   0  10        880.21        862.56        37.80 o                         
  13   0  10        977.48        978.41        41.96 o                         
  14   0  10         50.78         48.18        35.00 o                         
  15   0  10         15.86         69.12        44.75 o                         
   1   1  10        618.98        526.39        10.14 o                         
   2   1  10       1754.39       2066.54        24.68 o                         
   3   1  10       2088.96       1743.95        21.28 o                         
   4   1  10       1164.12       1103.67        17.33 o                         
   5   1  10      13108.12      13013.82       123.03 o                         
   6   1  10          3.45        -11.93         7.95 o                         
   7   1  10       7497.13       7405.32        69.66 o                         
   8   1  10        114.77         88.56        16.39 o                         
   9   1  10      11307.73      11320.32       116.20 o                         
  10   1  10         63.95         71.88        17.03 o                         
  11   1  10       6675.73       6457.46        77.33 o                         
  12   1  10          5.48         -8.55        23.14 o                         
  13   1  10       4360.96       4503.21        61.64 o                         
  14   1  10          7.17         -7.20        26.79 o                         
  15   1  10       2430.49       2550.64        64.61 o                         
   0   2  10         60.35         81.12         9.74 o                         
   1   2  10        552.28        821.45        19.99 o                         
   2   2  10       1804.53       2045.94        22.66 o                         
   3   2  10        376.57        427.16        10.82 o                         
   4   2  10         29.53         38.86         7.71 o                         
   5   2  10          2.21         25.37         9.70 o                         
   6   2  10        574.89        596.80        13.35 o                         
   7   2  10        364.79        361.44        12.27 o                         
   8   2  10          1.20         12.47        12.15 o                         
   9   2  10          0.29          1.66        16.07 o                         
  10   2  10        159.87        150.38        17.64 o                         
  11   2  10         53.24         60.52        19.46 o                         
  12   2  10        107.87         68.68        24.89 o                         
  13   2  10        178.73        186.05        24.27 o                         
  14   2  10         64.42         71.09        33.90 o                         
  15   2  10         40.88         73.23        44.14 o                         
   1   3  10          5.91         12.70         7.40 o                         
   2   3  10        175.90        244.77         8.98 o                         
   3   3  10       3415.62       3267.50        33.68 o                         
   4   3  10        729.50        798.55        17.44 o                         
   5   3  10      10767.94      11045.69       105.14 o                         
   6   3  10         16.39         36.02        10.42 o                         
   7   3  10      11435.22      11016.03       105.67 o                         
   8   3  10        200.52        215.81        14.56 o                         
   9   3  10       6451.21       6496.33        71.81 o                         
  10   3  10        205.41        224.70        18.45 o                         
  11   3  10       9088.62       8980.22        96.55 o                         
  12   3  10         51.08         47.85        22.06 o                         
  13   3  10       4451.33       4535.71        67.59 o                         
  14   3  10         43.47         70.18        35.51 o                         
  15   3  10       1795.34       1896.59        57.18 o                         
   0   4  10        455.16        347.93        12.56 o                         
   1   4  10      50475.63      49420.46       395.09 o                         
   2   4  10          0.37         25.08         6.33 o                         
   3   4  10      56511.02      57770.17       501.94 o                         
   4   4  10          0.67         -4.22         8.01 o                         
   5   4  10      29414.06      29156.64       268.60 o                         
   6   4  10        128.23        115.28        11.88 o                         
   7   4  10      11821.25      11912.46       114.17 o                         
   8   4  10         28.29         33.40        13.46 o                         
   9   4  10       7635.66       7790.60        78.99 o                         
  10   4  10          4.60         21.98        18.04 o                         
  11   4  10       1869.54       1884.01        41.44 o                         
  12   4  10         12.03         24.59        26.27 o                         
  13   4  10        252.69        313.37        35.71 o                         
  14   4  10          5.87         32.62        35.91 o                         
  15   4  10          3.54         24.70        38.63 o                         
   1   5  10          1.96         31.45         7.54 o                         
   2   5  10         74.52         39.22         7.44 o                         
   3   5  10       3915.40       3600.31        35.11 o                         
   4   5  10        191.38        234.69         8.17 o                         
   5   5  10         78.11         96.84        11.79 o                         
   6   5  10        327.66        332.78        16.73 o                         
   7   5  10       5241.55       5322.32        56.46 o                         
   8   5  10          6.12          5.02        13.85 o                         
   9   5  10       1679.80       1714.59        32.24 o                         
  10   5  10        206.33        206.03        21.56 o                         
  11   5  10       2447.80       2564.35        49.33 o                         
  12   5  10        106.90         90.68        27.24 o                         
  13   5  10       1271.58       1303.66        45.68 o                         
  14   5  10          6.82        -26.10        35.91 o                         
  15   5  10        550.56        583.10        44.28 o                         
   0   6  10         26.47         81.81        12.18 o                         
   1   6  10       1019.06       1292.33        20.35 o                         
   2   6  10       3473.13       3451.48        33.03 o                         
   3   6  10       1406.44       1517.63        22.15 o                         
   4   6  10        664.00        568.81        12.68 o                         
   5   6  10        458.03        407.48        14.28 o                         
   6   6  10        263.31        227.59        13.59 o                         
   7   6  10        164.47        168.16        16.16 o                         
   8   6  10        227.97        224.45        17.50 o                         
   9   6  10         38.67         42.30        19.14 o                         
  10   6  10        134.18        143.53        21.86 o                         
  11   6  10         19.64         51.60        25.66 o                         
  12   6  10          0.30        -18.78        37.93 o                         
  13   6  10         38.38         37.12        35.51 o                         
  14   6  10          1.05         23.45        38.50 o                         
   1   7  10         86.57         92.67        11.03 o                         
   2   7  10        108.94        162.44         9.97 o                         
   3   7  10       1522.52       1569.44        20.82 o                         
   4   7  10         11.56         40.37        12.11 o                         
   5   7  10       1687.99       1624.94        28.47 o                         
   6   7  10        332.01        353.08        17.47 o                         
   7   7  10       1846.18       1822.17        33.30 o                         
   8   7  10        164.09        193.84        19.77 o                         
   9   7  10       3543.12       3521.61        51.11 o                         
  10   7  10         81.22         94.95        22.74 o                         
  11   7  10       1826.50       1856.25        44.77 o                         
  12   7  10        243.10        258.73        33.81 o                         
  13   7  10       1002.55       1002.86        50.65 o                         
  14   7  10         12.25          9.47        45.64 o                         
   0   8  10         49.57         78.55        14.60 o                         
   1   8  10       6458.92       6219.82        56.93 o                         
   2   8  10         55.84         58.82        10.31 o                         
   3   8  10       6800.03       6716.15        64.06 o                         
   4   8  10          6.48         24.26        19.80 o                         
   5   8  10       3977.41       3870.26        47.60 o                         
   6   8  10          0.10         -8.22        17.48 o                         
   7   8  10       2554.31       2491.18        41.46 o                         
   8   8  10         11.09          8.04        20.67 o                         
   9   8  10       1131.17       1062.47        29.98 o                         
  10   8  10          0.60         24.59        22.59 o                         
  11   8  10        651.99        658.25        31.34 o                         
  12   8  10          2.86        -12.67        46.09 o                         
  13   8  10        136.81        122.99        36.07 o                         
   1   9  10         43.56         64.77        11.05 o                         
   2   9  10        232.91        239.13        12.69 o                         
   3   9  10         37.09         55.71        13.09 o                         
   4   9  10         12.89         27.24        16.48 o                         
   5   9  10          0.88         -0.22        17.51 o                         
   6   9  10        263.72        250.81        20.63 o                         
   7   9  10        283.91        330.64        21.97 o                         
   8   9  10        141.99        126.73        22.38 o                         
   9   9  10         83.72         37.64        23.31 o                         
  10   9  10         39.98         44.98        25.07 o                         
  11   9  10         81.26         76.73        28.55 o                         
  12   9  10        185.97        172.23        34.97 o                         
  13   9  10         86.74        127.35        51.82 o                         
   0  10  10        176.35        236.41        20.01 o                         
   1  10  10        168.22        183.50        13.47 o                         
   2  10  10       1195.82       1204.82        24.17 o                         
   3  10  10        517.80        481.14        20.40 o                         
   4  10  10        374.30        339.48        19.46 o                         
   5  10  10        145.79         71.54        19.60 o                         
   6  10  10        229.29        184.47        21.37 o                         
   7  10  10          7.61         -9.09        23.95 o                         
   8  10  10        173.35        174.68        24.21 o                         
   9  10  10         11.24         33.51        24.95 o                         
  10  10  10         15.32          4.62        28.16 o                         
  11  10  10          3.42        -33.79        29.49 o                         
  12  10  10         34.26        -27.53        35.15 o                         
   1  11  10          6.95         10.86        15.77 o                         
   2  11  10         21.32        -10.19        18.20 o                         
   3  11  10        147.94        115.01        19.33 o                         
   4  11  10         72.97         70.38        19.09 o                         
   5  11  10        515.10        452.25        23.19 o                         
   6  11  10        103.87        145.62        22.77 o                         
   7  11  10        109.36        142.08        23.71 o                         
   8  11  10          1.62         23.07        24.59 o                         
   9  11  10         99.20         61.16        26.44 o                         
  10  11  10         80.60         95.50        29.61 o                         
  11  11  10          9.33         23.87        31.73 o                         
   0  12  10        124.43         84.37        39.62 o                         
   1  12  10         35.05         84.26        19.96 o                         
   2  12  10          0.47         25.22        25.98 o                         
   3  12  10          0.57         48.03        22.72 o                         
   4  12  10          2.99         21.63        22.76 o                         
   5  12  10        118.68        171.96        23.66 o                         
   6  12  10         60.63         80.45        23.83 o                         
   7  12  10         99.88         57.55        31.24 o                         
   8  12  10          3.08          4.27        26.09 o                         
   9  12  10         36.73         22.53        29.18 o                         
  10  12  10         32.71         56.98        30.66 o                         
   1  13  10         42.13         47.78        23.15 o                         
   2  13  10         29.60         -7.66        27.02 o                         
   3  13  10        118.41        113.22        28.77 o                         
   4  13  10          2.21          2.83        26.71 o                         
   5  13  10         79.11        106.23        27.50 o                         
   6  13  10         16.16         39.38        28.31 o                         
   7  13  10        207.11        252.27        27.94 o                         
   8  13  10         90.60         61.44        29.62 o                         
   9  13  10         25.40         51.54        30.39 o                         
   0  14  10          7.88          6.81        41.10 o                         
   1  14  10          0.96         50.34        29.46 o                         
   2  14  10        253.58        277.91        29.79 o                         
   3  14  10          5.00         42.34        30.61 o                         
   4  14  10         19.73         23.05        30.20 o                         
   5  14  10         12.05         46.76        32.14 o                         
   6  14  10         58.31         70.93        33.95 o                         
   7  14  10          1.41         11.44        36.05 o                         
   8  14  10         16.73         19.21        34.46 o                         
   1  15  10         64.96         93.47        36.40 o                         
   2  15  10          8.29         85.47        35.48 o                         
   3  15  10         42.07         15.29        30.34 o                         
   4  15  10          4.24         -2.69        47.24 o                         
   5  15  10        108.44        124.50        36.14 o                         
   6  15  10          6.32         74.60        41.51 o                         
   0  16  10         27.03         87.62        63.32 o                         
   1  16  10        500.73        757.31        52.89 o                         
   2  16  10         40.59         72.62        43.72 o                         
   3  16  10        500.97        744.25        64.41 o                         
   1   1  11        226.94        231.00         8.84 o                         
   2   1  11       2774.35       2981.10        38.59 o                         
   3   1  11       1284.67       1144.44        19.74 o                         
   4   1  11       1536.66       1656.22        23.40 o                         
   5   1  11       1585.74       1532.35        24.47 o                         
   6   1  11       2532.65       2600.00        30.11 o                         
   7   1  11        766.65        745.23        19.16 o                         
   8   1  11       7068.98       6709.59        73.06 o                         
   9   1  11       4112.13       3827.82        50.85 o                         
  10   1  11       2341.25       2187.48        37.86 o                         
  11   1  11       1106.00       1124.78        29.34 o                         
  12   1  11       1922.11       1873.07        38.97 o                         
  13   1  11        824.80        762.20        28.89 o                         
  14   1  11       1707.75       1781.54        42.16 o                         
  15   1  11        532.83        585.95        41.79 o                         
   0   2  11      35943.63      38739.54       457.17 o                         
   1   2  11      25786.99      24327.29       213.32 o                         
   2   2  11      13844.41      13985.20       120.57 o                         
   3   2  11      13637.93      13154.35       117.77 o                         
   4   2  11      10590.50      10451.25        99.18 o                         
   5   2  11      18092.63      18136.40       160.75 o                         
   6   2  11      12284.83      11883.94       113.25 o                         
   7   2  11       5776.80       5822.78        60.14 o                         
   8   2  11       1155.91       1213.64        25.52 o                         
   9   2  11       2230.77       2033.68        33.71 o                         
  10   2  11       1090.60       1026.13        29.47 o                         
  11   2  11       1876.82       1869.43        36.83 o                         
  12   2  11        148.19        117.38        22.92 o                         
  13   2  11         38.10         60.02        24.25 o                         
  14   2  11         28.31         25.43        31.65 o                         
  15   2  11         53.40        107.80        38.28 o                         
   1   3  11         10.92         47.76         7.27 o                         
   2   3  11        229.51        344.93        10.68 o                         
   3   3  11       1289.24       1078.50        17.85 o                         
   4   3  11          7.76         15.27         8.24 o                         
   5   3  11       3103.72       2937.86        34.33 o                         
   6   3  11       1501.58       1419.74        23.91 o                         
   7   3  11       3871.66       3725.51        42.48 o                         
   8   3  11         37.97         22.45        13.47 o                         
   9   3  11       2120.83       2087.40        34.04 o                         
  10   3  11        822.85        768.12        22.79 o                         
  11   3  11       2650.60       2537.24        43.22 o                         
  12   3  11        150.36        176.62        25.30 o                         
  13   3  11       1530.89       1683.39        43.50 o                         
  14   3  11        187.73        206.32        37.86 o                         
  15   3  11       1051.15       1069.88        47.52 o                         
   0   4  11       6938.42       6593.21        83.20 o                         
   1   4  11       2597.58       2178.08        24.07 o                         
   2   4  11       5879.40       5980.36        56.67 o                         
   3   4  11       1201.67       1084.27        18.20 o                         
   4   4  11       3243.98       3528.01        36.87 o                         
   5   4  11       1182.60       1082.88        20.48 o                         
   6   4  11       2966.57       3049.25        36.36 o                         
   7   4  11        406.62        387.96        15.22 o                         
   8   4  11        510.50        575.65        17.26 o                         
   9   4  11        341.43        316.86        16.81 o                         
  10   4  11        169.40        195.92        19.50 o                         
  11   4  11         27.47         50.93        22.53 o                         
  12   4  11         16.77         37.70        29.15 o                         
  13   4  11          0.25         32.07        34.82 o                         
  14   4  11          1.09         -7.03        36.41 o                         
  15   4  11          0.65         33.23        39.00 o                         
   1   5  11         50.49         72.80         9.28 o                         
   2   5  11        532.05        524.08        18.05 o                         
   3   5  11       1207.38       1336.50        21.09 o                         
   4   5  11       2868.61       2877.41        32.11 o                         
   5   5  11        312.12        301.41        15.95 o                         
   6   5  11       3302.49       3284.22        39.00 o                         
   7   5  11       1330.36       1245.47        23.99 o                         
   8   5  11       4477.49       4547.52        51.12 o                         
   9   5  11         62.80         92.72        17.75 o                         
  10   5  11       3137.36       3123.45        51.60 o                         
  11   5  11        164.30        220.77        27.08 o                         
  12   5  11       2157.30       2091.27        57.94 o                         
  13   5  11         82.37         85.35        35.84 o                         
  14   5  11       1148.76       1232.18        48.20 o                         
   0   6  11        322.63        490.57        17.13 o                         
   1   6  11      12675.34      12328.54       111.01 o                         
   2   6  11       9183.62       9248.05        75.22 o                         
   3   6  11       2664.53       2698.95        31.92 o                         
   4   6  11        700.28        811.46        19.12 o                         
   5   6  11       4562.34       4753.17        51.39 o                         
   6   6  11       1942.16       1978.88        29.84 o                         
   7   6  11       5775.11       5769.42        64.97 o                         
   8   6  11        600.06        648.68        21.22 o                         
   9   6  11        555.38        582.24        23.49 o                         
  10   6  11        270.08        309.23        23.63 o                         
  11   6  11        377.30        352.44        28.75 o                         
  12   6  11          1.08         -2.28        33.45 o                         
  13   6  11        305.19        328.85        59.13 o                         
  14   6  11         19.58          4.61        38.71 o                         
   1   7  11          4.82          1.32         9.39 o                         
   2   7  11        744.83        674.52        14.55 o                         
   3   7  11       1030.92        865.38        17.39 o                         
   4   7  11          9.28         42.91        12.94 o                         
   5   7  11       1121.30       1074.69        25.06 o                         
   6   7  11        792.95        722.89        20.88 o                         
   7   7  11       1197.28       1295.44        29.10 o                         
   8   7  11        712.09        778.66        24.57 o                         
   9   7  11       2941.28       2946.14        46.35 o                         
  10   7  11        101.98        106.41        22.83 o                         
  11   7  11        817.09        830.38        33.73 o                         
  12   7  11        510.03        509.60        38.23 o                         
  13   7  11        916.59        887.39        44.20 o                         
  14   7  11         55.80         52.74        40.20 o                         
   0   8  11       9967.49       9531.31       118.65 o                         
   1   8  11       2733.99       2452.77        29.86 o                         
   2   8  11       5542.74       5340.05        50.49 o                         
   3   8  11       2634.73       2632.49        32.41 o                         
   4   8  11       4725.73       4702.69        54.28 o                         
   5   8  11       2227.96       2295.03        37.63 o                         
   6   8  11       2603.30       2611.86        41.00 o                         
   7   8  11        522.74        503.60        22.51 o                         
   8   8  11       1207.41       1208.39        30.95 o                         
   9   8  11        259.63        273.85        23.35 o                         
  10   8  11        177.97        149.48        24.87 o                         
  11   8  11        241.72        283.25        33.37 o                         
  12   8  11         31.64         49.51        33.27 o                         
  13   8  11          1.94        -24.72        37.01 o                         
   1   9  11         10.81         15.43        11.24 o                         
   2   9  11        410.37        389.12        15.55 o                         
   3   9  11         27.26         42.54        13.65 o                         
   4   9  11        160.11        161.39        18.37 o                         
   5   9  11        101.61        111.81        19.17 o                         
   6   9  11       1119.17       1076.34        27.54 o                         
   7   9  11         11.42         31.20        20.93 o                         
   8   9  11        910.56        827.84        27.90 o                         
   9   9  11        336.34        360.28        25.93 o                         
  10   9  11        512.91        492.10        27.83 o                         
  11   9  11          2.49        -20.59        31.92 o                         
  12   9  11        786.65        778.75        60.33 o                         
   0  10  11        381.41        347.90        21.82 o                         
   1  10  11        572.64        596.25        15.72 o                         
   2  10  11       1223.16       1234.65        26.72 o                         
   3  10  11       1080.52        947.61        25.84 o                         
   4  10  11         19.32         42.33        19.41 o                         
   5  10  11       1099.33       1019.63        28.19 o                         
   6  10  11         56.94         37.68        21.43 o                         
   7  10  11         41.13         20.16        22.50 o                         
   8  10  11         10.28         18.61        23.64 o                         
   9  10  11        471.65        476.49        27.91 o                         
  10  10  11          1.56         34.23        28.01 o                         
  11  10  11        196.18        204.65        31.53 o                         
  12  10  11         18.05         45.00        36.75 o                         
   1  11  11          5.90        -18.09        18.20 o                         
   2  11  11         77.64         63.43        18.83 o                         
   3  11  11         12.49         -1.11        19.84 o                         
   4  11  11        611.07        592.69        23.86 o                         
   5  11  11       1200.14       1195.63        31.32 o                         
   6  11  11       1125.16       1108.28        30.48 o                         
   7  11  11         12.21         16.55        24.13 o                         
   8  11  11        640.10        626.59        29.28 o                         
   9  11  11        884.13        907.22        40.48 o                         
  10  11  11        897.71        983.17        41.33 o                         
  11  11  11        302.63        358.74        33.51 o                         
   0  12  11       1955.12       1710.61        82.10 o                         
   1  12  11       1294.82       1343.77        35.66 o                         
   2  12  11       2089.22       1955.77        45.66 o                         
   3  12  11       1397.64       1464.75        37.18 o                         
   4  12  11       1199.13       1215.95        35.05 o                         
   5  12  11        865.70        902.67        29.38 o                         
   6  12  11        944.12       1022.96        33.70 o                         
   7  12  11        235.77        256.49        26.77 o                         
   8  12  11        270.82        264.89        28.23 o                         
   9  12  11        345.39        425.02        33.12 o                         
  10  12  11        122.51        188.77        35.26 o                         
   1  13  11         60.64         17.12        29.76 o                         
   2  13  11         17.84         -0.73        27.21 o                         
   3  13  11         38.63         40.67        28.96 o                         
   4  13  11          0.42         14.83        29.96 o                         
   5  13  11        235.37        297.20        29.41 o                         
   6  13  11         23.07         50.46        29.30 o                         
   7  13  11        190.30        284.11        32.04 o                         
   8  13  11        121.06         93.93        29.56 o                         
   9  13  11         31.02         90.98        32.18 o                         
   0  14  11        629.05        653.67        54.44 o                         
   1  14  11          2.59         -1.41        33.77 o                         
   2  14  11        923.70        888.18        44.25 o                         
   3  14  11          1.20         29.10        34.94 o                         
   4  14  11        379.49        398.97        34.96 o                         
   5  14  11          2.94         -8.57        33.07 o                         
   6  14  11        384.48        447.88        37.47 o                         
   7  14  11         10.95         43.05        35.35 o                         
   1  15  11          5.49         24.26        37.23 o                         
   2  15  11        129.89        107.55        37.15 o                         
   3  15  11          6.03         10.67        34.69 o                         
   4  15  11        115.83        145.14        36.11 o                         
   5  15  11         20.91         16.15        35.40 o                         
   0  16  11        153.48        183.38        63.70 o                         
   1  16  11        390.59        501.65        66.22 o                         
   0   0  12        795.58        576.23        37.13 o                         
   1   0  12         29.81         85.79        10.97 o                         
   2   0  12       1348.19       1318.48        25.38 o                         
   3   0  12         28.69         74.46        10.65 o                         
   4   0  12         35.58         94.74        31.83 o                         
   5   0  12        819.16        744.15        27.62 o                         
   6   0  12       1814.56       1940.49        38.84 o                         
   7   0  12       1267.61       1273.85        37.81 o                         
   8   0  12         24.40         55.80        23.25 o                         
   9   0  12         43.70         60.70        26.81 o                         
  10   0  12        115.32        109.54        28.73 o                         
  11   0  12        276.45        310.10        32.52 o                         
  12   0  12         32.70         -5.08        32.63 o                         
  13   0  12         61.93        101.41        36.59 o                         
  14   0  12          0.22        -47.86        38.02 o                         
  15   0  12        131.95        182.06        48.36 o                         
   1   1  12       2215.25       2121.86        23.93 o                         
   2   1  12        906.65        779.93        14.83 o                         
   3   1  12        445.47        588.57        13.09 o                         
   4   1  12        116.44        168.29        12.27 o                         
   5   1  12          4.29         -0.09        10.00 o                         
   6   1  12         10.50         25.90        11.34 o                         
   7   1  12        485.80        477.90        15.32 o                         
   8   1  12        520.49        510.11        20.17 o                         
   9   1  12         56.06         35.62        18.07 o                         
  10   1  12         28.93         67.17        20.08 o                         
  11   1  12         77.50         71.41        21.72 o                         
  12   1  12          6.38         11.06        23.24 o                         
  13   1  12         96.45        103.26        25.87 o                         
  14   1  12         91.81        115.76        27.08 o                         
  15   1  12          1.81         69.21        37.23 o                         
   0   2  12         23.17         41.85        11.90 o                         
   1   2  12       6012.63       5836.94        53.21 o                         
   2   2  12        316.40        310.21        10.97 o                         
   3   2  12       3139.87       3217.98        36.00 o                         
   4   2  12       1758.01       1591.05        21.51 o                         
   5   2  12       4854.96       4733.62        47.16 o                         
   6   2  12       1008.95        952.58        20.19 o                         
   7   2  12        581.81        626.30        17.28 o                         
   8   2  12         56.92         26.44        16.16 o                         
   9   2  12        303.85        332.47        20.46 o                         
  10   2  12         43.47         11.57        19.84 o                         
  11   2  12        286.15        314.68        23.29 o                         
  12   2  12          9.02         16.86        23.34 o                         
  13   2  12          3.02         17.70        25.60 o                         
  14   2  12          2.07         35.61        33.02 o                         
  15   2  12         19.48          5.34        40.33 o                         
   1   3  12       1005.65       1068.93        18.58 o                         
   2   3  12         10.18          8.00         9.52 o                         
   3   3  12       5350.25       5673.12        54.51 o                         
   4   3  12        138.74        160.61        10.26 o                         
   5   3  12        111.92        157.86        12.40 o                         
   6   3  12         59.41         78.12        12.63 o                         
   7   3  12       3670.37       3594.72        41.64 o                         
   8   3  12          7.74         42.03        14.51 o                         
   9   3  12       1159.07       1147.39        31.34 o                         
  10   3  12        331.34        335.98        21.44 o                         
  11   3  12       1625.40       1684.67        46.11 o                         
  12   3  12         17.97         44.22        25.98 o                         
  13   3  12        447.02        487.40        31.64 o                         
  14   3  12         19.48          4.84        37.47 o                         
  15   3  12        346.49        357.68        43.10 o                         
   0   4  12       1337.38       1281.31        25.88 o                         
   1   4  12         22.68          9.11         7.77 o                         
   2   4  12        502.61        487.49        12.57 o                         
   3   4  12        325.95        359.35        11.55 o                         
   4   4  12        140.26        155.29        10.69 o                         
   5   4  12         47.37         52.46        12.25 o                         
   6   4  12        464.02        471.56        15.62 o                         
   7   4  12         92.21         92.40        17.90 o                         
   8   4  12        174.12        174.45        15.48 o                         
   9   4  12        178.31        176.86        18.99 o                         
  10   4  12          6.43         13.75        20.07 o                         
  11   4  12         60.99         58.46        34.99 o                         
  12   4  12         27.76         36.20        29.99 o                         
  13   4  12        263.37        249.75        34.49 o                         
  14   4  12          0.18         37.24        37.65 o                         
   1   5  12        284.22        234.38         9.85 o                         
   2   5  12          2.61         11.45        10.21 o                         
   3   5  12       2021.78       1781.99        24.52 o                         
   4   5  12          8.03          3.38        12.38 o                         
   5   5  12        883.88        857.76        19.24 o                         
   6   5  12        419.33        400.69        15.73 o                         
   7   5  12       3626.67       3679.91        43.22 o                         
   8   5  12          1.95        -15.05        15.43 o                         
   9   5  12       2944.98       2982.73        47.29 o                         
  10   5  12         42.36         66.04        22.75 o                         
  11   5  12       1961.60       1956.09        50.17 o                         
  12   5  12         12.50         77.35        30.88 o                         
  13   5  12       1275.84       1330.46        48.06 o                         
  14   5  12        108.03        168.60        40.05 o                         
   0   6  12        468.50        452.14        16.73 o                         
   1   6  12      19689.81      18637.59       165.60 o                         
   2   6  12         43.53         90.07        11.23 o                         
   3   6  12      24647.88      23959.43       211.67 o                         
   4   6  12         18.26         31.36        12.57 o                         
   5   6  12       7365.85       7678.99        77.09 o                         
   6   6  12        102.60         55.52        14.40 o                         
   7   6  12       7708.61       7332.21        79.45 o                         
   8   6  12          1.95         41.06        18.27 o                         
   9   6  12       1691.28       1641.93        35.28 o                         
  10   6  12         21.85        -17.14        25.29 o                         
  11   6  12        369.16        360.33        29.84 o                         
  12   6  12          9.26        -21.03        31.51 o                         
  13   6  12          2.62          8.15        36.85 o                         
  14   6  12          3.19          7.64        42.51 o                         
   1   7  12        320.92        325.32        11.55 o                         
   2   7  12        230.50        224.41        12.09 o                         
   3   7  12        138.71        119.09        12.83 o                         
   4   7  12         83.40         51.46        14.23 o                         
   5   7  12       4447.66       4593.88        54.27 o                         
   6   7  12         53.99         68.54        16.58 o                         
   7   7  12       2089.11       2174.73        46.10 o                         
   8   7  12        366.02        345.77        22.41 o                         
   9   7  12       1593.55       1621.63        37.02 o                         
  10   7  12         42.36         32.08        23.39 o                         
  11   7  12       2546.43       2722.34        65.76 o                         
  12   7  12         50.79         26.20        34.80 o                         
  13   7  12        694.53        738.42        43.02 o                         
   0   8  12        704.17        642.44        20.59 o                         
   1   8  12        868.92        810.51        16.76 o                         
   2   8  12        115.49         84.51        12.63 o                         
   3   8  12       1003.44        946.91        21.15 o                         
   4   8  12         49.07         67.06        16.39 o                         
   5   8  12        511.46        478.95        21.17 o                         
   6   8  12        271.58        274.48        20.82 o                         
   7   8  12        448.03        397.88        22.25 o                         
   8   8  12         56.02         67.19        22.05 o                         
   9   8  12        201.25        222.52        24.37 o                         
  10   8  12          1.07        -18.95        24.86 o                         
  11   8  12         72.04         -0.51        29.85 o                         
  12   8  12         21.02         38.01        36.27 o                         
  13   8  12         90.01         59.42        39.36 o                         
   1   9  12        533.89        460.77        15.33 o                         
   2   9  12          8.85          8.71        14.11 o                         
   3   9  12        369.87        413.69        19.01 o                         
   4   9  12        111.70         91.56        18.71 o                         
   5   9  12       4204.66       4234.02        52.88 o                         
   6   9  12          0.44          4.88        20.80 o                         
   7   9  12       3430.78       3433.98        51.31 o                         
   8   9  12          2.37         27.26        22.99 o                         
   9   9  12       2488.49       2530.69        46.50 o                         
  10   9  12        147.19        204.07        26.76 o                         
  11   9  12       3405.58       3468.71        84.52 o                         
  12   9  12          0.66         44.92        38.39 o                         
   0  10  12        362.22        378.23        22.67 o                         
   1  10  12      11666.30      11474.95       106.19 o                         
   2  10  12         26.48         33.00        16.90 o                         
   3  10  12      16069.09      16325.54       164.38 o                         
   4  10  12        136.07        199.19        20.53 o                         
   5  10  12       4081.69       4153.14        53.75 o                         
   6  10  12        238.04        231.34        22.90 o                         
   7  10  12       5079.25       5192.46        68.74 o                         
   8  10  12          6.20         38.19        24.09 o                         
   9  10  12       1612.12       1651.39        40.22 o                         
  10  10  12         24.54         37.28        27.82 o                         
  11  10  12        189.40        281.76        36.93 o                         
   1  11  12         10.89         24.75        18.58 o                         
   2  11  12         60.42         63.70        21.67 o                         
   3  11  12        342.27        337.73        21.39 o                         
   4  11  12          0.14         12.21        21.55 o                         
   5  11  12        576.13        635.46        27.30 o                         
   6  11  12         37.85         87.11        23.62 o                         
   7  11  12        449.52        519.81        27.91 o                         
   8  11  12        169.33        197.82        27.55 o                         
   9  11  12        901.35       1072.33        34.72 o                         
  10  11  12          9.56         20.56        30.64 o                         
  11  11  12        509.36        604.97        41.00 o                         
   0  12  12         24.07         16.53        36.22 o                         
   1  12  12       1118.73       1013.23        34.18 o                         
   2  12  12         28.82          4.42        26.27 o                         
   3  12  12        857.19        729.02        27.74 o                         
   4  12  12         92.89        141.40        25.84 o                         
   5  12  12        427.10        331.40        30.38 o                         
   6  12  12          7.87        -15.05        25.40 o                         
   7  12  12        501.14        493.78        28.74 o                         
   8  12  12          4.03         37.74        28.02 o                         
   9  12  12        131.06        142.07        31.33 o                         
  10  12  12         26.74         60.42        33.00 o                         
   1  13  12          1.80         -4.32        30.28 o                         
   2  13  12          0.01         38.65        32.86 o                         
   3  13  12        812.62        811.50        39.63 o                         
   4  13  12          6.03         39.82        30.34 o                         
   5  13  12        411.45        459.44        31.07 o                         
   6  13  12          0.23         -6.45        29.32 o                         
   7  13  12       1816.51       1880.33        48.88 o                         
   8  13  12         14.87         -2.38        29.67 o                         
   0  14  12          4.23         -0.62        59.10 o                         
   1  14  12       2567.47       2600.65       107.96 o                         
   2  14  12         16.56        -17.29        33.99 o                         
   3  14  12       2070.65       2286.87        70.82 o                         
   4  14  12         93.20         70.65        33.48 o                         
   5  14  12       1925.75       2197.05        58.50 o                         
   6  14  12         80.99        115.56        36.06 o                         
   7  14  12        625.97        736.06        42.18 o                         
   1  15  12         92.30        118.74        39.04 o                         
   2  15  12         30.27         77.46        40.54 o                         
   3  15  12          1.07         -7.16        33.93 o                         
   4  15  12         25.25         18.04        40.76 o                         
   1   1  13       1755.22       1921.81        26.02 o                         
   2   1  13         85.49         90.38         9.53 o                         
   3   1  13       3081.45       2804.26        31.75 o                         
   4   1  13       4143.85       3885.63        40.79 o                         
   5   1  13       1965.66       1958.95        25.71 o                         
   6   1  13       5282.40       5129.09        57.71 o                         
   7   1  13        986.16        973.36        25.81 o                         
   8   1  13       3789.07       3777.77        50.92 o                         
   9   1  13       2937.49       2810.67        43.92 o                         
  10   1  13       3096.31       3010.14        46.43 o                         
  11   1  13       1618.55       1616.51        36.98 o                         
  12   1  13       3235.10       3226.30        51.70 o                         
  13   1  13        823.66        838.73        31.42 o                         
  14   1  13       1186.99       1199.35        36.35 o                         
  15   1  13        522.38        628.08        39.60 o                         
   0   2  13      32522.52      31806.76       377.29 o                         
   1   2  13      20009.72      18998.45       168.17 o                         
   2   2  13      20656.64      19462.15       172.74 o                         
   3   2  13      17223.96      17240.49       153.79 o                         
   4   2  13      15716.23      15151.60       131.23 o                         
   5   2  13      14078.86      14386.86       129.46 o                         
   6   2  13      10649.18      10500.97       101.82 o                         
   7   2  13       3914.30       3872.57        47.41 o                         
   8   2  13       3361.84       3298.27        47.12 o                         
   9   2  13       3881.09       3719.31        51.54 o                         
  10   2  13       1571.75       1595.42        35.03 o                         
  11   2  13        711.21        727.16        27.22 o                         
  12   2  13         93.98         99.49        24.49 o                         
  13   2  13         80.97        105.77        26.76 o                         
  14   2  13          0.97         -5.54        30.16 o                         
  15   2  13         38.63         86.29        41.06 o                         
   1   3  13       1065.54       1328.71        20.21 o                         
   2   3  13        897.35        775.36        16.80 o                         
   3   3  13       4229.88       3967.72        41.39 o                         
   4   3  13        136.28        119.87        10.91 o                         
   5   3  13        717.97        720.46        16.99 o                         
   6   3  13        732.52        752.96        22.17 o                         
   7   3  13       3923.54       3933.57        45.16 o                         
   8   3  13       1244.01       1180.53        26.44 o                         
   9   3  13       2075.56       2052.67        37.61 o                         
  10   3  13        868.20        849.10        27.18 o                         
  11   3  13       2166.01       2057.65        40.72 o                         
  12   3  13        452.65        528.19        30.35 o                         
  13   3  13       1070.48       1192.63        37.67 o                         
  14   3  13        348.09        402.10        40.76 o                         
   0   4  13       4456.50       4989.85        79.59 o                         
   1   4  13       2180.91       1921.44        22.75 o                         
   2   4  13       4385.53       4539.39        46.03 o                         
   3   4  13         23.75         47.57        10.63 o                         
   4   4  13       2456.49       2478.93        29.73 o                         
   5   4  13        726.86        714.24        17.60 o                         
   6   4  13        865.24        891.89        19.99 o                         
   7   4  13        654.25        639.22        18.30 o                         
   8   4  13       1437.11       1433.33        27.56 o                         
   9   4  13         29.93         45.49        19.67 o                         
  10   4  13         56.87         64.51        21.73 o                         
  11   4  13          2.24        -26.58        25.04 o                         
  12   4  13          9.76         28.12        31.07 o                         
  13   4  13        153.38        165.02        34.24 o                         
  14   4  13         13.36         36.39        39.40 o                         
   1   5  13          0.39         22.80         9.29 o                         
   2   5  13       1231.42       1130.83        23.24 o                         
   3   5  13          2.37          6.13        11.30 o                         
   4   5  13       2127.65       2196.61        30.44 o                         
   5   5  13       1288.34       1260.83        33.10 o                         
   6   5  13       2937.69       3030.97        38.27 o                         
   7   5  13        325.52        263.72        16.57 o                         
   8   5  13       4819.63       4931.66        55.32 o                         
   9   5  13         66.59         93.95        22.00 o                         
  10   5  13       3572.74       3549.53        56.75 o                         
  11   5  13        874.30        867.11        36.07 o                         
  12   5  13       1784.95       1862.65        49.98 o                         
  13   5  13        122.93        157.27        36.83 o                         
  14   5  13       1457.96       1472.27        60.52 o                         
   0   6  13       4317.94       4257.91        59.36 o                         
   1   6  13       7302.08       7007.66        66.78 o                         
   2   6  13       8004.83       7794.28        73.59 o                         
   3   6  13       5621.80       5715.25        56.78 o                         
   4   6  13       2908.42       2892.17        34.96 o                         
   5   6  13       5397.27       5286.60        56.91 o                         
   6   6  13       4650.64       4695.07        52.56 o                         
   7   6  13       1590.38       1637.64        42.14 o                         
   8   6  13        446.59        513.66        21.50 o                         
   9   6  13       1528.32       1521.13        35.29 o                         
  10   6  13        485.94        529.08        29.04 o                         
  11   6  13        438.47        447.31        46.59 o                         
  12   6  13        213.17        221.00        33.55 o                         
  13   6  13         82.38        122.74        38.61 o                         
  14   6  13          9.23        -11.18        40.97 o                         
   1   7  13         28.91         39.49        12.06 o                         
   2   7  13         51.57         65.60        12.28 o                         
   3   7  13        159.53        129.41        13.40 o                         
   4   7  13          0.99         24.45        14.97 o                         
   5   7  13       1742.19       1767.11        31.52 o                         
   6   7  13        217.15        201.32        18.42 o                         
   7   7  13        655.48        752.37        24.53 o                         
   8   7  13         55.76         47.92        21.04 o                         
   9   7  13       1444.85       1504.71        35.31 o                         
  10   7  13          4.38         -9.86        26.99 o                         
  11   7  13        723.57        739.50        37.10 o                         
  12   7  13        160.93         85.02        37.70 o                         
  13   7  13        960.98        990.32        47.57 o                         
   0   8  13       3811.61       3741.98        61.47 o                         
   1   8  13       1781.78       1681.78        25.89 o                         
   2   8  13       4973.19       4936.10        50.87 o                         
   3   8  13        330.18        382.12        22.21 o                         
   4   8  13       2559.20       2398.39        36.77 o                         
   5   8  13       2979.90       3134.60        44.62 o                         
   6   8  13       3100.73       2900.55        45.25 o                         
   7   8  13         26.55         43.03        20.98 o                         
   8   8  13         95.51         86.80        25.93 o                         
   9   8  13        553.11        598.39        27.67 o                         
  10   8  13        431.56        372.25        30.80 o                         
  11   8  13         80.05         67.07        32.39 o                         
  12   8  13         58.84         42.22        37.67 o                         
  13   8  13          1.02         -2.37        40.69 o                         
   1   9  13         28.57         31.18        14.18 o                         
   2   9  13        545.63        597.69        17.96 o                         
   3   9  13         31.07         35.62        17.01 o                         
   4   9  13        139.67        161.87        20.07 o                         
   5   9  13         99.34        126.12        21.02 o                         
   6   9  13        855.40        846.33        26.79 o                         
   7   9  13         23.89         35.21        22.74 o                         
   8   9  13       1134.66       1160.33        34.23 o                         
   9   9  13         41.09         73.38        25.40 o                         
  10   9  13        488.38        498.11        29.70 o                         
  11   9  13          6.49        -17.16        37.04 o                         
  12   9  13        718.53        782.51        60.62 o                         
   0  10  13        430.23        449.81        41.07 o                         
   1  10  13        705.69        669.05        21.14 o                         
   2  10  13          9.82         39.41        19.38 o                         
   3  10  13        508.61        427.43        26.15 o                         
   4  10  13        183.69        189.47        21.12 o                         
   5  10  13        465.20        425.69        24.49 o                         
   6  10  13          1.40          8.06        22.48 o                         
   7  10  13        431.01        321.08        26.15 o                         
   8  10  13        145.34        148.47        26.26 o                         
   9  10  13         95.33        109.41        27.17 o                         
  10  10  13         24.25         17.22        28.72 o                         
  11  10  13        166.95        167.74        39.42 o                         
   1  11  13          1.30        -21.98        21.60 o                         
   2  11  13        436.70        439.50        25.18 o                         
   3  11  13        158.87        174.97        22.19 o                         
   4  11  13         52.71         28.58        22.41 o                         
   5  11  13         56.78         66.03        21.66 o                         
   6  11  13        218.01        247.01        26.09 o                         
   7  11  13         54.26         50.89        25.93 o                         
   8  11  13        702.27        672.45        31.31 o                         
   9  11  13        589.53        615.16        33.43 o                         
  10  11  13        265.48        233.73        32.74 o                         
   0  12  13       1293.63       1244.84        52.84 o                         
   1  12  13       1142.77       1244.67        43.49 o                         
   2  12  13       1056.18        921.78        39.82 o                         
   3  12  13        105.70        157.73        25.57 o                         
   4  12  13        575.43        496.12        28.96 o                         
   5  12  13        617.59        704.10        27.12 o                         
   6  12  13        504.15        476.11        28.49 o                         
   7  12  13        368.34        486.07        30.83 o                         
   8  12  13        266.35        333.67        30.28 o                         
   9  12  13         38.36         57.16        30.71 o                         
   1  13  13          5.82         14.14        31.27 o                         
   2  13  13         30.27         46.31        33.66 o                         
   3  13  13        211.36        167.03        36.26 o                         
   4  13  13         13.76        -14.26        31.55 o                         
   5  13  13         25.58         11.67        29.46 o                         
   6  13  13         17.89         38.34        30.94 o                         
   7  13  13        324.20        417.70        34.32 o                         
   8  13  13          0.40        -30.36        30.60 o                         
   0  14  13        295.89        323.69        64.16 o                         
   1  14  13         18.47         24.39        34.50 o                         
   2  14  13        302.90        318.09        36.26 o                         
   3  14  13         18.07         -1.11        38.62 o                         
   4  14  13        109.90         53.36        46.61 o                         
   5  14  13         16.65          1.54        39.76 o                         
   6  14  13        171.60        253.65        37.84 o                         
   1  15  13         39.15         17.56        46.06 o                         
   2  15  13          0.93         31.26        39.15 o                         
   3  15  13         15.49        -39.61        36.51 o                         
   4  15  13        117.70        107.49        42.36 o                         
   0   0  14        116.16        275.13        20.11 o                         
   1   0  14      44013.65      43244.98       480.55 o                         
   2   0  14        213.54        264.79        13.89 o                         
   3   0  14      69323.99      70464.45      1584.59 o                         
   4   0  14       7155.28       6976.52       115.87 o                         
   5   0  14      15783.56      16105.98       312.86 o                         
   6   0  14       5114.71       4657.75        82.26 o                         
   7   0  14      18230.46      17359.83       260.93 o                         
   8   0  14       1916.38       1801.23        50.99 o                         
   9   0  14       5924.04       5741.71       101.43 o                         
  10   0  14         11.85        -18.23        29.24 o                         
  11   0  14       1250.87       1237.94        48.49 o                         
  12   0  14         94.10        191.10        37.95 o                         
  13   0  14        176.66        247.29        43.95 o                         
  14   0  14          2.28         54.72        41.59 o                         
   1   1  14        135.54        119.56         9.10 o                         
   2   1  14        249.37        282.20        12.20 o                         
   3   1  14       1824.71       1495.35        32.66 o                         
   4   1  14        336.95        333.47        12.55 o                         
   5   1  14       5763.16       5704.69        73.66 o                         
   6   1  14         27.44         18.69        15.25 o                         
   7   1  14       4774.21       4599.25        59.10 o                         
   8   1  14         57.93         28.77        19.11 o                         
   9   1  14       5140.33       4872.57        63.50 o                         
  10   1  14        101.76         81.50        22.30 o                         
  11   1  14       4923.96       4625.08        63.64 o                         
  12   1  14         58.19         59.83        25.60 o                         
  13   1  14       2108.68       2059.25        45.83 o                         
  14   1  14         12.78         20.49        29.00 o                         
   0   2  14        840.46        846.31        30.29 o                         
   1   2  14        317.52        448.04        15.32 o                         
   2   2  14        385.77        429.91        13.31 o                         
   3   2  14        103.87        140.91        11.62 o                         
   4   2  14         48.87         53.39        11.60 o                         
   5   2  14        117.34        144.11        13.30 o                         
   6   2  14        216.93        195.39        16.30 o                         
   7   2  14         80.14         95.97        16.93 o                         
   8   2  14        171.05        156.74        20.43 o                         
   9   2  14          0.23          6.26        23.09 o                         
  10   2  14          4.21         -2.84        21.46 o                         
  11   2  14          3.70        -16.64        23.58 o                         
  12   2  14         16.48          4.33        25.28 o                         
  13   2  14          0.18         39.71        35.07 o                         
  14   2  14         15.33        -49.22        32.81 o                         
   1   3  14       1467.07       1478.38        22.87 o                         
   2   3  14          1.99         18.24        10.59 o                         
   3   3  14       1163.42       1116.57        20.95 o                         
   4   3  14         39.03         46.36        11.03 o                         
   5   3  14       4722.22       4583.04        50.13 o                         
   6   3  14        185.69        192.96        15.00 o                         
   7   3  14       6190.75       6058.65        67.72 o                         
   8   3  14        121.76        116.16        23.09 o                         
   9   3  14       4976.58       4734.90        61.84 o                         
  10   3  14         26.93         16.04        21.96 o                         
  11   3  14       4629.06       4361.26        60.92 o                         
  12   3  14         18.56         63.61        28.54 o                         
  13   3  14       2223.41       2283.93        52.67 o                         
  14   3  14        142.31        150.58        40.45 o                         
   0   4  14         24.39         22.47        14.02 o                         
   1   4  14      31385.72      30874.41       271.42 o                         
   2   4  14        320.03        318.48        12.76 o                         
   3   4  14      21073.83      21293.56       189.10 o                         
   4   4  14          1.82         -4.01        13.15 o                         
   5   4  14      16724.41      16822.42       158.81 o                         
   6   4  14        138.11        132.68        15.11 o                         
   7   4  14       8664.45       8714.97        87.30 o                         
   8   4  14        161.88        168.08        17.95 o                         
   9   4  14       3241.38       3169.60        57.45 o                         
  10   4  14          8.91          8.85        23.60 o                         
  11   4  14        883.97        887.45        34.00 o                         
  12   4  14          3.23        -47.53        31.69 o                         
  13   4  14        216.29        194.51        36.14 o                         
  14   4  14         44.01         26.78        39.95 o                         
   1   5  14        725.78        567.12        14.43 o                         
   2   5  14        183.79        122.18        12.50 o                         
   3   5  14        244.50        203.89        13.30 o                         
   4   5  14          5.82         29.84        14.15 o                         
   5   5  14        594.35        566.67        17.88 o                         
   6   5  14        477.20        481.63        18.35 o                         
   7   5  14       1897.63       1986.78        31.77 o                         
   8   5  14        898.88        888.44        25.23 o                         
   9   5  14       1347.41       1395.48        42.70 o                         
  10   5  14          9.19         22.01        25.01 o                         
  11   5  14        658.89        644.28        57.49 o                         
  12   5  14        456.15        450.14        35.83 o                         
  13   5  14       1065.48       1147.25        43.57 o                         
  14   5  14        176.53        271.87        42.79 o                         
   0   6  14       2297.08       2220.94        36.44 o                         
   1   6  14        870.50       1055.78        21.21 o                         
   2   6  14       1729.42       1627.12        27.66 o                         
   3   6  14        450.61        521.67        15.68 o                         
   4   6  14        677.93        656.30        18.69 o                         
   5   6  14        630.53        581.43        18.98 o                         
   6   6  14       1207.86       1265.53        26.35 o                         
   7   6  14         15.95         25.28        18.55 o                         
   8   6  14        152.33        166.25        20.46 o                         
   9   6  14        126.46        133.81        27.20 o                         
  10   6  14         41.20         19.90        29.10 o                         
  11   6  14          1.16        -16.53        30.67 o                         
  12   6  14         14.91         64.36        33.14 o                         
  13   6  14          8.88          1.32        38.61 o                         
   1   7  14          2.39          7.66        12.74 o                         
   2   7  14        329.23        286.11        14.04 o                         
   3   7  14        853.04        832.10        20.36 o                         
   4   7  14         56.54         66.75        15.30 o                         
   5   7  14        927.03        911.39        23.21 o                         
   6   7  14          3.35          3.68        18.46 o                         
   7   7  14       1250.36       1136.48        27.37 o                         
   8   7  14        494.99        467.08        24.40 o                         
   9   7  14       1999.59       1952.10        47.14 o                         
  10   7  14         98.52         58.14        29.75 o                         
  11   7  14        604.40        575.61        36.43 o                         
  12   7  14        125.02        116.20        34.98 o                         
  13   7  14       1067.15        987.22        47.76 o                         
   0   8  14         94.38        107.66        21.80 o                         
   1   8  14       3497.08       3425.51        37.90 o                         
   2   8  14        474.05        464.64        16.32 o                         
   3   8  14       2719.47       2549.61        38.10 o                         
   4   8  14         72.79         50.73        17.92 o                         
   5   8  14       2081.80       2210.82        37.38 o                         
   6   8  14        196.33        220.54        24.59 o                         
   7   8  14       1308.99       1284.82        34.70 o                         
   8   8  14         50.74         76.12        23.31 o                         
   9   8  14        639.46        653.34        33.77 o                         
  10   8  14         49.81         47.37        31.97 o                         
  11   8  14        247.50        219.41        34.13 o                         
  12   8  14          8.40         26.15        38.94 o                         
   1   9  14        211.44        206.45        16.84 o                         
   2   9  14        364.91        371.49        19.11 o                         
   3   9  14         82.35         94.37        18.39 o                         
   4   9  14         85.47        106.90        20.87 o                         
   5   9  14          0.18          8.07        21.05 o                         
   6   9  14        223.19        236.76        23.45 o                         
   7   9  14         45.88         59.78        24.02 o                         
   8   9  14        669.24        758.31        29.62 o                         
   9   9  14         71.40         87.38        26.37 o                         
  10   9  14        209.80        277.07        31.88 o                         
  11   9  14        105.28        134.96        35.62 o                         
  12   9  14        488.06        568.39        44.74 o                         
   0  10  14       1099.13       1104.94        41.93 o                         
   1  10  14        327.79        276.45        19.06 o                         
   2  10  14       1202.71       1149.12        33.22 o                         
   3  10  14         53.61         59.44        20.62 o                         
   4  10  14        892.08        914.40        27.49 o                         
   5  10  14        235.04        148.35        23.28 o                         
   6  10  14        526.73        566.10        27.17 o                         
   7  10  14          4.83         32.08        25.11 o                         
   8  10  14        141.54        190.00        26.97 o                         
   9  10  14         23.41         26.57        27.63 o                         
  10  10  14         65.11         70.52        29.46 o                         
  11  10  14          3.63         53.66        40.60 o                         
   1  11  14         62.83         75.68        25.08 o                         
   2  11  14         71.73         72.21        24.24 o                         
   3  11  14         13.35         47.77        22.38 o                         
   4  11  14          2.95         13.22        23.05 o                         
   5  11  14         17.21         20.77        24.27 o                         
   6  11  14         47.95         22.31        25.69 o                         
   7  11  14          4.10         55.82        27.35 o                         
   8  11  14        229.54        223.54        28.96 o                         
   9  11  14         10.91         45.71        35.37 o                         
  10  11  14         10.42         36.49        32.26 o                         
   0  12  14          7.97         60.96        38.33 o                         
   1  12  14        200.98        264.17        33.30 o                         
   2  12  14        283.64        279.46        31.69 o                         
   3  12  14         22.31         10.94        29.71 o                         
   4  12  14        517.09        480.84        32.58 o                         
   5  12  14        136.21        302.39        39.60 o                         
   6  12  14          6.43         10.96        27.29 o                         
   7  12  14          0.10        -10.58        28.15 o                         
   8  12  14         88.63        107.52        29.63 o                         
   9  12  14         24.45         26.53        31.39 o                         
   1  13  14        106.24         77.71        32.29 o                         
   2  13  14         15.27          0.85        32.53 o                         
   3  13  14          7.06          9.18        35.98 o                         
   4  13  14         73.29         70.84        38.08 o                         
   5  13  14         85.63         71.92        35.72 o                         
   6  13  14        219.51        220.75        32.93 o                         
   7  13  14        119.23        160.35        34.51 o                         
   0  14  14        418.55        442.35        63.70 o                         
   1  14  14          0.66         22.03        43.73 o                         
   2  14  14        313.20        331.70        34.92 o                         
   3  14  14         10.93         20.15        38.58 o                         
   4  14  14        102.49        119.72        40.26 o                         
   5  14  14          0.26        -15.57        40.45 o                         
   6  14  14        166.81        197.09        43.71 o                         
   1  15  14          1.45         58.90        46.77 o                         
   2  15  14          0.03         -3.55        37.29 o                         
   1   1  15        120.24        167.83        10.07 o                         
   2   1  15       1665.26       1811.86        25.59 o                         
   3   1  15         41.33          7.49        10.72 o                         
   4   1  15         18.53         17.94        13.39 o                         
   5   1  15          2.74         21.12        13.96 o                         
   6   1  15       1299.70       1263.25        31.77 o                         
   7   1  15         10.38         -5.68        18.74 o                         
   8   1  15        787.14        708.49        24.93 o                         
   9   1  15          9.34         17.30        21.26 o                         
  10   1  15        656.86        566.55        26.93 o                         
  11   1  15          2.34         -3.06        24.53 o                         
  12   1  15        415.76        366.66        28.74 o                         
  13   1  15         77.36         83.61        28.76 o                         
  14   1  15        136.96        117.28        33.59 o                         
   0   2  15        692.38        761.03        22.35 o                         
   1   2  15       2382.89       2283.00        30.98 o                         
   2   2  15       1815.30       1971.43        31.05 o                         
   3   2  15        207.27        254.59        23.88 o                         
   4   2  15       1616.24       1580.55        28.11 o                         
   5   2  15       1876.54       2002.56        32.02 o                         
   6   2  15        149.50        127.73        16.49 o                         
   7   2  15        621.56        568.88        23.01 o                         
   8   2  15        280.60        213.02        21.12 o                         
   9   2  15        202.63        175.94        22.55 o                         
  10   2  15          8.20        -10.71        22.76 o                         
  11   2  15        338.49        301.41        25.80 o                         
  12   2  15         27.97         41.31        27.54 o                         
  13   2  15         14.95         48.12        31.69 o                         
  14   2  15        104.50        113.55        33.74 o                         
   1   3  15       1816.35       1552.97        27.17 o                         
   2   3  15        324.20        263.44        13.48 o                         
   3   3  15         21.42         32.52        12.33 o                         
   4   3  15          8.36        -14.37        12.28 o                         
   5   3  15       1066.83        972.53        21.57 o                         
   6   3  15         26.57         -0.68        15.11 o                         
   7   3  15        554.60        561.84        20.89 o                         
   8   3  15         35.36         49.47        20.58 o                         
   9   3  15       1173.39       1064.41        35.27 o                         
  10   3  15        490.67        477.28        26.46 o                         
  11   3  15        442.86        405.48        27.20 o                         
  12   3  15         73.13         59.55        33.38 o                         
  13   3  15        501.22        526.01        47.40 o                         
  14   3  15        168.86        259.96        39.43 o                         
   0   4  15       6244.95       6308.01        92.22 o                         
   1   4  15       3511.02       3274.80        37.44 o                         
   2   4  15       4750.36       4803.61        49.86 o                         
   3   4  15       4261.39       4283.57        45.34 o                         
   4   4  15       3568.16       3702.17        43.68 o                         
   5   4  15       2148.07       2268.01        33.01 o                         
   6   4  15       2618.15       2600.86        36.16 o                         
   7   4  15        974.68        968.64        24.45 o                         
   8   4  15        649.27        719.03        25.44 o                         
   9   4  15        156.79        123.00        23.45 o                         
  10   4  15         51.67         68.92        26.00 o                         
  11   4  15        349.29        393.90        30.54 o                         
  12   4  15        228.27        263.60        35.69 o                         
  13   4  15         13.15          8.99        34.64 o                         
  14   4  15         52.85         57.80        41.79 o                         
   1   5  15         31.75         18.28        12.57 o                         
   2   5  15        265.53        312.85        13.73 o                         
   3   5  15         28.06         28.64        12.56 o                         
   4   5  15       1057.81        939.93        21.08 o                         
   5   5  15        981.91        987.53        22.34 o                         
   6   5  15       1579.06       1531.32        29.21 o                         
   7   5  15        209.81        257.35        18.21 o                         
   8   5  15       1509.51       1516.68        31.73 o                         
   9   5  15        139.05        177.64        26.21 o                         
  10   5  15       1410.64       1321.41        44.14 o                         
  11   5  15        429.56        435.34        34.74 o                         
  12   5  15        586.00        594.80        38.19 o                         
  13   5  15        140.03        188.66        37.73 o                         
   0   6  15        706.52        806.42        27.31 o                         
   1   6  15       1019.79        952.47        19.13 o                         
   2   6  15        171.37        165.04        13.28 o                         
   3   6  15        638.24        572.50        18.62 o                         
   4   6  15        283.40        306.07        19.44 o                         
   5   6  15        377.35        341.94        18.20 o                         
   6   6  15        388.27        367.76        18.77 o                         
   7   6  15       1125.05       1141.57        31.02 o                         
   8   6  15        460.15        499.50        24.36 o                         
   9   6  15          7.77         56.09        27.17 o                         
  10   6  15        129.00         72.25        30.79 o                         
  11   6  15        169.39        171.97        33.71 o                         
  12   6  15         48.74         17.40        34.46 o                         
  13   6  15        151.08        140.37        41.11 o                         
   1   7  15         35.81         40.89        15.46 o                         
   2   7  15         52.83         64.11        14.55 o                         
   3   7  15       1144.07        980.67        22.96 o                         
   4   7  15       1048.88        966.68        22.89 o                         
   5   7  15        648.53        630.39        21.67 o                         
   6   7  15       1081.91       1032.66        25.99 o                         
   7   7  15       1103.01       1142.18        27.92 o                         
   8   7  15       1006.63       1095.32        30.84 o                         
   9   7  15       1732.58       1730.18        47.42 o                         
  10   7  15       1036.22        989.82        38.18 o                         
  11   7  15        851.47        881.56        39.93 o                         
  12   7  15        737.91        732.61        40.37 o                         
   0   8  15       9923.84       9862.51       138.11 o                         
   1   8  15       5470.32       5158.39        56.70 o                         
   2   8  15       4933.97       4974.02        52.52 o                         
   3   8  15       5202.23       5241.63        61.76 o                         
   4   8  15       5817.33       5786.30        66.95 o                         
   5   8  15       2317.48       2320.67        38.60 o                         
   6   8  15       2304.91       2459.73        42.60 o                         
   7   8  15       1526.28       1489.92        39.03 o                         
   8   8  15       1001.05       1066.26        31.31 o                         
   9   8  15        909.77        913.60        33.09 o                         
  10   8  15        701.40        762.39        39.27 o                         
  11   8  15         48.92         30.69        34.74 o                         
  12   8  15          3.18         37.90        40.37 o                         
   1   9  15        230.80        266.54        18.43 o                         
   2   9  15         10.02         40.00        20.36 o                         
   3   9  15        416.32        415.85        21.00 o                         
   4   9  15        697.24        695.04        25.33 o                         
   5   9  15        391.98        433.41        24.70 o                         
   6   9  15        761.96        746.45        27.81 o                         
   7   9  15        243.74        279.31        25.82 o                         
   8   9  15        291.71        316.80        27.14 o                         
   9   9  15        445.25        469.67        29.72 o                         
  10   9  15        499.88        552.53        37.07 o                         
  11   9  15        388.74        482.35        38.01 o                         
   0  10  15       2259.19       2321.04        69.11 o                         
   1  10  15        420.39        392.08        20.48 o                         
   2  10  15         31.71         42.08        23.32 o                         
   3  10  15        146.03        134.08        24.58 o                         
   4  10  15        648.17        642.08        26.35 o                         
   5  10  15        472.56        440.65        25.90 o                         
   6  10  15         72.09         54.22        25.07 o                         
   7  10  15         19.37         31.66        26.13 o                         
   8  10  15        380.74        365.43        28.79 o                         
   9  10  15        218.75        254.42        29.65 o                         
  10  10  15          1.91         -9.59        34.12 o                         
   1  11  15        122.54        123.23        27.44 o                         
   2  11  15         19.54          4.48        27.05 o                         
   3  11  15        239.87        255.34        38.82 o                         
   4  11  15       1051.48       1085.05        36.64 o                         
   5  11  15        832.97        809.47        30.16 o                         
   6  11  15        720.81        756.45        32.12 o                         
   7  11  15        398.38        402.54        30.34 o                         
   8  11  15        991.79       1067.68        39.08 o                         
   9  11  15        445.37        495.67        32.71 o                         
   0  12  15       2932.58       2961.77       105.99 o                         
   1  12  15       1679.41       1615.89        50.27 o                         
   2  12  15       1845.50       1906.66        55.04 o                         
   3  12  15       2412.17       2621.77        56.01 o                         
   4  12  15       1740.38       1970.27        55.52 o                         
   5  12  15       1036.49       1115.35        55.47 o                         
   6  12  15       1073.08       1180.24        36.06 o                         
   7  12  15        486.93        551.85        32.83 o                         
   8  12  15        413.56        551.46        33.50 o                         
   1  13  15        151.74        149.72        34.79 o                         
   2  13  15        119.96        139.08        37.10 o                         
   3  13  15          7.40        -15.54        37.03 o                         
   4  13  15          5.00        -12.65        37.40 o                         
   5  13  15        248.85        302.43        40.89 o                         
   6  13  15         19.93         14.26        35.52 o                         
   7  13  15         29.82         36.97        38.04 o                         
   0  14  15        516.89        517.17       159.27 o                         
   1  14  15         65.86         72.99        45.37 o                         
   2  14  15        408.26        370.35        39.98 o                         
   3  14  15         80.48         -2.74        40.10 o                         
   4  14  15        604.85        539.50        44.42 o                         
   5  14  15         31.43        -41.96        54.08 o                         
   0   0  16      14518.64      14863.81       255.90 o                         
   1   0  16        246.89        377.75        16.44 o                         
   2   0  16      18304.89      18052.39       298.50 o                         
   3   0  16        106.96         76.71        19.27 o                         
   4   0  16      10492.10      10654.69       217.03 o                         
   5   0  16         39.60         57.13        24.54 o                         
   6   0  16       7480.05       7686.46       125.70 o                         
   7   0  16        254.66        139.87        29.88 o                         
   8   0  16       3308.06       3162.24        69.34 o                         
   9   0  16         81.12         83.72        32.33 o                         
  10   0  16        597.90        625.63        69.85 o                         
  11   0  16          6.76          0.58        36.80 o                         
  12   0  16        571.04        605.53        79.23 o                         
  13   0  16        166.06        142.61        42.44 o                         
  14   0  16          9.89         -1.80        46.79 o                         
   1   1  16         83.17         63.03        11.29 o                         
   2   1  16       2124.07       2149.53        30.41 o                         
   3   1  16          2.33         -0.78        13.46 o                         
   4   1  16         32.69         26.01        13.86 o                         
   5   1  16        109.79        128.67        16.80 o                         
   6   1  16       2909.00       2809.87        43.26 o                         
   7   1  16         71.89         44.02        19.92 o                         
   8   1  16       1987.39       1942.24        47.42 o                         
   9   1  16          1.43          0.16        21.67 o                         
  10   1  16       1199.47       1201.97        34.46 o                         
  11   1  16          3.94          5.72        26.02 o                         
  12   1  16       1369.21       1245.49        36.31 o                         
  13   1  16          0.78         29.89        29.61 o                         
  14   1  16        537.43        665.43        40.99 o                         
   0   2  16         60.50         44.40        19.13 o                         
   1   2  16       4208.86       4218.44        44.89 o                         
   2   2  16        139.00        205.50        13.46 o                         
   3   2  16         89.49         89.97        13.20 o                         
   4   2  16        496.74        449.48        19.43 o                         
   5   2  16       2099.75       2089.68        50.86 o                         
   6   2  16        172.72        136.04        19.37 o                         
   7   2  16        867.81        822.08        25.74 o                         
   8   2  16        144.78        152.87        22.09 o                         
   9   2  16         96.67         92.05        22.92 o                         
  10   2  16          7.05          7.48        24.27 o                         
  11   2  16          1.18        -17.62        25.44 o                         
  12   2  16         12.60         10.73        27.58 o                         
  13   2  16         31.79         26.97        32.10 o                         
  14   2  16          9.10         65.51        34.59 o                         
   1   3  16       2267.62       2123.80        29.38 o                         
   2   3  16        665.00        713.05        17.67 o                         
   3   3  16         78.08         42.97        13.30 o                         
   4   3  16        856.85        787.33        23.57 o                         
   5   3  16       1588.73       1668.26        32.29 o                         
   6   3  16       1910.39       1892.34        34.36 o                         
   7   3  16        571.31        590.07        23.95 o                         
   8   3  16       1682.47       1672.09        36.93 o                         
   9   3  16       1821.04       1845.99        42.88 o                         
  10   3  16       1927.44       1902.95        41.65 o                         
  11   3  16         63.39         58.51        26.41 o                         
  12   3  16       1077.55       1138.40        38.27 o                         
  13   3  16        860.81        905.35        38.34 o                         
   0   4  16      11493.38      11389.89       156.94 o                         
   1   4  16         13.53         44.31        17.63 o                         
   2   4  16       8863.52       8934.89        81.67 o                         
   3   4  16          8.31         -1.49        13.48 o                         
   4   4  16       6524.02       6534.09        68.30 o                         
   5   4  16          4.42         -3.27        14.43 o                         
   6   4  16       3911.79       3974.99        50.48 o                         
   7   4  16          5.53         26.22        18.82 o                         
   8   4  16       2809.67       2912.21        66.82 o                         
   9   4  16         67.37         66.66        23.14 o                         
  10   4  16        335.66        364.58        30.84 o                         
  11   4  16         24.22         -5.53        29.06 o                         
  12   4  16        240.67        310.82        35.66 o                         
  13   4  16          7.21         26.58        36.70 o                         
   1   5  16         14.94         19.93        14.77 o                         
   2   5  16        161.54        176.36        14.38 o                         
   3   5  16        280.11        192.17        14.14 o                         
   4   5  16         90.09        101.63        17.52 o                         
   5   5  16       1177.72       1205.32        26.07 o                         
   6   5  16        751.63        751.99        21.13 o                         
   7   5  16       1035.45       1087.21        26.80 o                         
   8   5  16        624.06        660.13        25.93 o                         
   9   5  16        879.63        891.59        32.16 o                         
  10   5  16        262.91        311.24        29.19 o                         
  11   5  16        521.74        486.70        36.20 o                         
  12   5  16        356.24        403.95        37.40 o                         
  13   5  16        885.18        838.96        43.09 o                         
   0   6  16       1961.84       1769.55        42.42 o                         
   1   6  16       8746.91       8606.48        86.51 o                         
   2   6  16         22.80         17.42        13.21 o                         
   3   6  16       7509.24       7471.88        76.99 o                         
   4   6  16        183.50        185.55        17.21 o                         
   5   6  16       5030.77       5283.28        58.96 o                         
   6   6  16        277.01        235.00        18.92 o                         
   7   6  16       1705.32       1717.00        37.76 o                         
   8   6  16          0.83         -0.80        22.11 o                         
   9   6  16       1253.59       1226.75        38.94 o                         
  10   6  16          6.92          7.47        31.44 o                         
  11   6  16         64.46         81.67        33.61 o                         
  12   6  16          1.22         -6.92        34.96 o                         
  13   6  16         45.13         67.87        42.05 o                         
   1   7  16          3.66         -1.32        15.49 o                         
   2   7  16        239.77        226.45        17.53 o                         
   3   7  16       1010.43        914.19        22.72 o                         
   4   7  16        189.97        177.04        18.46 o                         
   5   7  16        503.49        588.04        23.10 o                         
   6   7  16        365.89        394.87        21.89 o                         
   7   7  16       1132.38       1252.66        29.64 o                         
   8   7  16       1271.30       1217.68        34.91 o                         
   9   7  16       1067.73       1133.89        37.95 o                         
  10   7  16        185.96        125.66        32.17 o                         
  11   7  16       1163.41       1256.51        43.80 o                         
  12   7  16        289.42        294.27        38.15 o                         
   0   8  16       1926.25       1854.89        44.98 o                         
   1   8  16        262.92        245.56        18.01 o                         
   2   8  16       1560.87       1485.15        31.97 o                         
   3   8  16        141.53        137.59        19.33 o                         
   4   8  16        999.22        963.68        31.25 o                         
   5   8  16        113.75        114.63        20.86 o                         
   6   8  16        894.84        870.65        28.06 o                         
   7   8  16        158.11        178.50        24.50 o                         
   8   8  16        592.00        629.71        33.88 o                         
   9   8  16         28.62         -1.64        31.53 o                         
  10   8  16         85.24        104.35        34.09 o                         
  11   8  16         33.58         75.69        35.96 o                         
   1   9  16          8.39         18.68        18.85 o                         
   2   9  16          9.15         28.83        21.44 o                         
   3   9  16        853.53        779.78        26.85 o                         
   4   9  16          0.13         23.55        21.27 o                         
   5   9  16        721.19        730.28        27.89 o                         
   6   9  16         47.33         72.28        24.33 o                         
   7   9  16       1235.54       1269.19        33.42 o                         
   8   9  16         10.71         55.49        25.81 o                         
   9   9  16       1294.13       1418.78        40.27 o                         
  10   9  16         92.04        162.93        35.42 o                         
  11   9  16       1282.82       1363.74        48.51 o                         
   0  10  16       1464.82       1422.18        73.22 o                         
   1  10  16       4815.36       4708.54        66.62 o                         
   2  10  16        116.07        158.18        25.15 o                         
   3  10  16       5413.24       5717.58        78.10 o                         
   4  10  16         12.21          4.32        26.35 o                         
   5  10  16       2896.29       2918.38        49.64 o                         
   6  10  16        318.48        265.29        26.63 o                         
   7  10  16       1190.03       1332.21        36.59 o                         
   8  10  16         33.03         37.43        28.07 o                         
   9  10  16        861.55        864.68        36.60 o                         
  10  10  16          2.95         12.68        35.87 o                         
   1  11  16         45.22         47.03        27.96 o                         
   2  11  16         67.30         55.58        29.37 o                         
   3  11  16        222.58        247.76        30.43 o                         
   4  11  16          6.24         36.50        27.81 o                         
   5  11  16        198.59        258.73        30.27 o                         
   6  11  16          4.91        -10.57        26.31 o                         
   7  11  16        337.18        426.63        30.32 o                         
   8  11  16         48.78         92.04        29.93 o                         
   9  11  16        285.82        430.13        34.65 o                         
   0  12  16         13.72         30.42        57.25 o                         
   1  12  16        255.21        188.60        32.54 o                         
   2  12  16         29.39         -6.69        35.15 o                         
   3  12  16        350.46        245.62        32.40 o                         
   4  12  16         16.77         16.62        32.91 o                         
   5  12  16        229.14        259.47        35.40 o                         
   6  12  16          8.84         26.41        34.33 o                         
   7  12  16         63.14         36.91        32.54 o                         
   8  12  16          4.31         64.09        31.48 o                         
   1  13  16        325.04        316.59        37.95 o                         
   2  13  16          1.85        -35.60        37.61 o                         
   3  13  16         13.18        -11.22        38.68 o                         
   4  13  16         16.32         41.98        44.27 o                         
   5  13  16        499.27        445.51        43.45 o                         
   6  13  16          2.05        -15.28        36.41 o                         
   0  14  16          6.72        -13.19        84.14 o                         
   1  14  16       1500.46       1615.40        61.48 o                         
   2  14  16          2.66         16.80        42.33 o                         
   3  14  16        311.58        284.04        42.48 o                         
   4  14  16         13.68         32.88        41.99 o                         
   1   1  17        205.47        267.02        13.07 o                         
   2   1  17         25.26         31.65        13.86 o                         
   3   1  17        678.06        605.59        21.91 o                         
   4   1  17       4440.94       4451.53        56.23 o                         
   5   1  17       3578.79       3489.23        48.53 o                         
   6   1  17       1452.18       1404.10        49.22 o                         
   7   1  17       1636.93       1595.55        35.65 o                         
   8   1  17       3031.77       2933.98        47.91 o                         
   9   1  17       1737.40       1657.01        38.12 o                         
  10   1  17       2330.90       2245.69        45.32 o                         
  11   1  17       1874.60       1693.64        41.11 o                         
  12   1  17       1835.76       1855.00        44.85 o                         
  13   1  17       1095.89       1086.13        41.17 o                         
   0   2  17      21476.62      21920.77       323.83 o                         
   1   2  17      13505.74      13540.52       129.64 o                         
   2   2  17      14592.68      14938.21       151.89 o                         
   3   2  17      16051.71      16618.78       195.75 o                         
   4   2  17      15488.20      15378.80       146.63 o                         
   5   2  17       6138.89       6197.70        69.93 o                         
   6   2  17       6707.15       6788.18        75.77 o                         
   7   2  17       3948.42       3814.40        63.61 o                         
   8   2  17       2511.37       2507.24        49.13 o                         
   9   2  17       2916.08       2853.76        48.81 o                         
  10   2  17       2303.95       2338.94        63.04 o                         
  11   2  17        118.26        105.47        28.27 o                         
  12   2  17         42.93         20.83        28.57 o                         
  13   2  17         85.44         84.00        35.86 o                         
   1   3  17        709.51        595.17        18.95 o                         
   2   3  17         64.73         34.20        13.64 o                         
   3   3  17        173.46        129.06        14.65 o                         
   4   3  17       1286.96       1275.39        28.61 o                         
   5   3  17       1091.13       1024.72        24.86 o                         
   6   3  17        895.42        842.96        23.72 o                         
   7   3  17        629.59        639.61        25.29 o                         
   8   3  17       1637.77       1670.92        37.87 o                         
   9   3  17       1994.15       1848.32        47.34 o                         
  10   3  17        864.04        849.39        31.36 o                         
  11   3  17        734.00        743.07        31.53 o                         
  12   3  17       1237.52       1368.18        42.17 o                         
  13   3  17        478.46        456.80        46.73 o                         
   0   4  17        278.31        272.05        24.28 o                         
   1   4  17        274.88        351.37        17.48 o                         
   2   4  17        487.31        536.99        29.10 o                         
   3   4  17         26.19         13.95        14.10 o                         
   4   4  17        264.98        249.08        17.54 o                         
   5   4  17        119.08        103.56        18.79 o                         
   6   4  17         45.53         34.85        18.89 o                         
   7   4  17          0.58          3.47        19.38 o                         
   8   4  17        127.96        110.50        23.00 o                         
   9   4  17        111.35        120.37        24.91 o                         
  10   4  17         11.14        -34.68        27.68 o                         
  11   4  17         17.56         23.34        30.29 o                         
  12   4  17         15.99        -27.21        36.44 o                         
  13   4  17         21.85        -16.12        37.45 o                         
   1   5  17        441.02        368.41        17.95 o                         
   2   5  17        535.21        512.80        18.66 o                         
   3   5  17         93.47        103.94        16.39 o                         
   4   5  17        537.31        525.79        19.89 o                         
   5   5  17       1460.61       1312.73        29.42 o                         
   6   5  17       1833.81       1825.18        35.21 o                         
   7   5  17        740.62        681.32        24.78 o                         
   8   5  17       1322.37       1327.87        56.25 o                         
   9   5  17       1347.72       1275.94        36.72 o                         
  10   5  17       1859.37       1771.67        45.45 o                         
  11   5  17        777.91        698.54        38.96 o                         
  12   5  17        682.63        633.53        40.18 o                         
  13   5  17        661.47        558.88        42.33 o                         
   0   6  17      10028.31       9779.71       137.74 o                         
   1   6  17       3522.52       3453.94        43.22 o                         
   2   6  17       3046.73       2990.84        37.96 o                         
   3   6  17       4142.43       4079.54        44.80 o                         
   4   6  17       4805.74       4675.13        55.49 o                         
   5   6  17       2662.94       2688.46        39.30 o                         
   6   6  17       2213.31       2173.80        37.87 o                         
   7   6  17       1223.25       1203.48        31.77 o                         
   8   6  17       1818.12       1823.11        47.21 o                         
   9   6  17        244.23        239.06        32.17 o                         
  10   6  17         88.39         10.26        32.79 o                         
  11   6  17        635.16        623.27        38.31 o                         
  12   6  17        514.06        492.83        39.99 o                         
   1   7  17         83.22         57.91        17.45 o                         
   2   7  17         19.13         43.62        18.08 o                         
   3   7  17         32.86         14.78        19.44 o                         
   4   7  17        159.50        128.92        18.92 o                         
   5   7  17          4.38         -6.58        19.91 o                         
   6   7  17          9.89         -0.91        20.78 o                         
   7   7  17        455.48        461.50        26.02 o                         
   8   7  17        431.93        485.23        29.05 o                         
   9   7  17          3.79          3.95        31.08 o                         
  10   7  17         81.77        124.83        34.37 o                         
  11   7  17        119.41        123.38        37.03 o                         
  12   7  17         21.22         72.14        37.03 o                         
   0   8  17        162.78        225.51        26.62 o                         
   1   8  17         26.49         53.50        20.46 o                         
   2   8  17       1599.31       1475.72        33.00 o                         
   3   8  17        456.98        381.46        24.21 o                         
   4   8  17         56.42         38.01        22.12 o                         
   5   8  17         34.73        -12.37        21.48 o                         
   6   8  17        109.75         83.63        24.20 o                         
   7   8  17          2.17        -13.89        26.43 o                         
   8   8  17         35.16         19.07        27.17 o                         
   9   8  17          8.34         -4.12        32.34 o                         
  10   8  17          2.88        -16.90        34.15 o                         
  11   8  17          2.28        -44.21        36.75 o                         
   1   9  17         15.91         21.60        19.83 o                         
   2   9  17         18.88         11.89        22.36 o                         
   3   9  17         14.77          4.16        23.16 o                         
   4   9  17         27.84         22.26        26.17 o                         
   5   9  17        197.72        153.34        27.24 o                         
   6   9  17        527.56        511.16        28.08 o                         
   7   9  17          3.63         16.56        32.37 o                         
   8   9  17         31.00         44.40        28.93 o                         
   9   9  17        349.36        310.49        36.53 o                         
  10   9  17        205.28        213.95        36.91 o                         
   0  10  17          8.99        -37.01        31.44 o                         
   1  10  17         81.31         70.95        25.83 o                         
   2  10  17        568.51        537.44        29.20 o                         
   3  10  17         73.12         47.94        25.87 o                         
   4  10  17        113.46        104.53        24.93 o                         
   5  10  17         19.26         15.36        27.82 o                         
   6  10  17        262.11        257.44        30.38 o                         
   7  10  17         50.31         39.86        27.61 o                         
   8  10  17          4.00         -2.89        30.78 o                         
   9  10  17        169.54        116.06        35.70 o                         
   1  11  17        175.34        167.23        30.43 o                         
   2  11  17        186.59        179.32        30.31 o                         
   3  11  17          6.85          7.19        30.33 o                         
   4  11  17         86.88         74.55        26.58 o                         
   5  11  17         75.54         94.22        34.70 o                         
   6  11  17         59.70         44.29        30.30 o                         
   7  11  17          1.48          8.90        30.92 o                         
   8  11  17         26.64         63.82        35.03 o                         
   0  12  17         17.19         26.08        48.63 o                         
   1  12  17         18.11        -17.00        35.56 o                         
   2  12  17         31.50         32.42        36.50 o                         
   3  12  17          7.66        -27.32        32.02 o                         
   4  12  17          5.26          3.23        30.54 o                         
   5  12  17         11.30        -31.16        36.00 o                         
   6  12  17          3.39        -44.42        36.10 o                         
   7  12  17          3.12         21.11        33.65 o                         
   1  13  17        214.51        164.64        41.13 o                         
   2  13  17          3.43          5.13        42.98 o                         
   3  13  17          0.55         -7.86        42.66 o                         
   4  13  17         10.70         13.70        34.24 o                         
   5  13  17          1.36        -12.37        41.80 o                         
   0  14  17        191.77        282.19        57.77 o                         
   1  14  17        168.31        241.42        49.44 o                         
   2  14  17         13.77         19.45        42.99 o                         
   0   0  18       6432.14       6475.28       151.56 o                         
   1   0  18       9678.99       9473.35       131.80 o                         
   2   0  18       3545.56       3776.21        63.00 o                         
   3   0  18      11329.85      11792.74       150.69 o                         
   4   0  18        735.81        729.57        38.10 o                         
   5   0  18       7017.18       7193.90       156.94 o                         
   6   0  18         10.71          7.26        30.44 o                         
   7   0  18       2025.64       2050.25        88.48 o                         
   8   0  18        192.11        204.74        34.22 o                         
   9   0  18       1243.20       1151.30        72.87 o                         
  10   0  18         22.81         58.05        37.87 o                         
  11   0  18        804.75        794.25        47.55 o                         
  12   0  18          1.56        -61.51        41.01 o                         
  13   0  18          8.17        -56.91        43.31 o                         
   1   1  18        191.08        176.34        14.72 o                         
   2   1  18         31.52         61.72        14.40 o                         
   3   1  18       1121.83       1016.84        22.13 o                         
   4   1  18         50.04         38.39        15.82 o                         
   5   1  18        901.66        912.98        24.42 o                         
   6   1  18         16.46         13.41        20.32 o                         
   7   1  18       1108.49        988.60        32.17 o                         
   8   1  18         10.65        -17.43        23.14 o                         
   9   1  18       1023.83        930.72        31.29 o                         
  10   1  18         83.81         65.92        27.00 o                         
  11   1  18       1341.17       1294.64        37.31 o                         
  12   1  18          0.73        -10.91        29.47 o                         
  13   1  18        381.56        417.44        33.77 o                         
   0   2  18       2007.26       2256.54        43.64 o                         
   1   2  18         49.32         88.46        14.88 o                         
   2   2  18        717.16        784.69        20.35 o                         
   3   2  18         19.58         17.12        15.84 o                         
   4   2  18       1180.33       1206.17        29.98 o                         
   5   2  18        213.03        170.35        19.91 o                         
   6   2  18        348.96        381.27        22.85 o                         
   7   2  18         27.29         -2.30        21.83 o                         
   8   2  18        251.54        278.55        25.28 o                         
   9   2  18         21.81        -18.71        24.47 o                         
  10   2  18          7.30         13.16        25.95 o                         
  11   2  18          6.45        -27.94        27.51 o                         
  12   2  18         35.38         16.47        29.93 o                         
  13   2  18         20.37         50.20        35.16 o                         
   1   3  18        255.84        219.32        16.60 o                         
   2   3  18        134.38        147.16        18.47 o                         
   3   3  18        915.40        890.42        21.60 o                         
   4   3  18        476.33        462.25        20.47 o                         
   5   3  18        360.22        321.22        20.71 o                         
   6   3  18         49.42         39.81        19.77 o                         
   7   3  18       1337.97       1169.20        31.19 o                         
   8   3  18       1302.90       1247.09        39.57 o                         
   9   3  18       1840.73       1625.42        48.08 o                         
  10   3  18        209.77        180.39        27.91 o                         
  11   3  18        775.54        664.93        35.47 o                         
  12   3  18        132.23        183.64        33.06 o                         
  13   3  18        436.07        412.69        40.57 o                         
   0   4  18         58.74         38.84        23.33 o                         
   1   4  18       8198.24       7819.27        83.01 o                         
   2   4  18          8.11        -11.52        14.88 o                         
   3   4  18       2357.10       2371.67        35.62 o                         
   4   4  18        171.24        172.42        19.85 o                         
   5   4  18       3464.40       3444.47        47.09 o                         
   6   4  18         12.27         15.94        20.77 o                         
   7   4  18       3318.90       3224.32        50.19 o                         
   8   4  18         41.65         38.54        24.37 o                         
   9   4  18        211.19        185.93        26.27 o                         
  10   4  18         98.03         85.31        30.10 o                         
  11   4  18        303.61        283.15        32.53 o                         
  12   4  18         21.98         18.88        36.51 o                         
   1   5  18        372.61        308.01        18.41 o                         
   2   5  18        577.70        553.43        22.58 o                         
   3   5  18         44.15         28.74        18.59 o                         
   4   5  18        100.97         85.54        19.22 o                         
   5   5  18        475.82        417.44        21.69 o                         
   6   5  18        832.57        825.97        29.33 o                         
   7   5  18        164.75        209.76        22.37 o                         
   8   5  18        992.63       1008.84        32.83 o                         
   9   5  18        414.73        373.42        30.21 o                         
  10   5  18        558.72        624.25        43.39 o                         
  11   5  18         32.10          6.30        33.86 o                         
  12   5  18        483.50        537.87        40.74 o                         
   0   6  18       5658.11       5874.09        94.77 o                         
   1   6  18        202.75        287.11        18.89 o                         
   2   6  18       5455.59       5544.53        65.53 o                         
   3   6  18        223.28        174.67        19.90 o                         
   4   6  18       3282.33       3269.71        43.66 o                         
   5   6  18         49.32         54.89        19.18 o                         
   6   6  18       2223.23       2336.09        40.63 o                         
   7   6  18         52.09         89.59        23.39 o                         
   8   6  18       1058.90       1148.31        39.31 o                         
   9   6  18         27.48         38.54        33.60 o                         
  10   6  18         91.23         72.57        32.72 o                         
  11   6  18          9.77         -4.05        35.44 o                         
  12   6  18        117.15        113.94        38.35 o                         
   1   7  18          3.89         -8.94        18.07 o                         
   2   7  18        204.93        211.55        20.87 o                         
   3   7  18        119.15        118.68        19.74 o                         
   4   7  18         84.63         88.47        20.38 o                         
   5   7  18        102.43         67.06        20.78 o                         
   6   7  18       1415.10       1307.09        40.31 o                         
   7   7  18        814.82        704.92        29.32 o                         
   8   7  18        215.03        162.09        30.34 o                         
   9   7  18         95.84         90.76        32.81 o                         
  10   7  18        783.80        841.18        40.48 o                         
  11   7  18        200.16        168.35        36.80 o                         
   0   8  18        505.32        526.06        30.47 o                         
   1   8  18        711.74        682.03        22.62 o                         
   2   8  18        205.59        159.10        21.48 o                         
   3   8  18        180.21        131.18        22.06 o                         
   4   8  18        394.77        357.21        25.74 o                         
   5   8  18        437.13        364.12        26.23 o                         
   6   8  18        143.27        186.74        27.31 o                         
   7   8  18        259.94        263.68        29.40 o                         
   8   8  18        129.16         92.41        29.30 o                         
   9   8  18         73.24         67.26        33.95 o                         
  10   8  18         39.60         -8.69        34.26 o                         
  11   8  18         51.87         66.83        37.98 o                         
   1   9  18          1.33         -6.05        21.80 o                         
   2   9  18        436.93        434.01        24.65 o                         
   3   9  18          1.43          1.94        24.55 o                         
   4   9  18         96.26         88.94        27.46 o                         
   5   9  18          4.42         23.59        27.75 o                         
   6   9  18       2111.31       2103.10        51.73 o                         
   7   9  18        177.41        193.53        30.21 o                         
   8   9  18        531.78        558.33        33.69 o                         
   9   9  18         38.90         50.96        34.93 o                         
  10   9  18       1049.30       1106.75        45.14 o                         
   0  10  18       3399.67       3505.46        88.04 o                         
   1  10  18        140.83        175.32        28.33 o                         
   2  10  18       3953.23       4184.04        64.71 o                         
   3  10  18         13.32         -0.10        27.29 o                         
   4  10  18       2105.63       2220.21        54.44 o                         
   5  10  18          6.51        -12.06        29.32 o                         
   6  10  18       1595.22       1714.88        51.17 o                         
   7  10  18         99.57        120.40        34.94 o                         
   8  10  18        714.24        717.27        49.28 o                         
   9  10  18          1.28          2.24        36.19 o                         
   1  11  18         59.00         32.06        32.13 o                         
   2  11  18        157.33        189.34        32.46 o                         
   3  11  18        100.49         63.99        31.03 o                         
   4  11  18          8.98          6.31        30.36 o                         
   5  11  18         86.97        109.17        31.18 o                         
   6  11  18        236.97        274.32        33.24 o                         
   7  11  18         19.12         28.87        35.31 o                         
   8  11  18        224.57        270.21        37.07 o                         
   0  12  18         98.85        212.24        62.93 o                         
   1  12  18        194.94        257.60        39.91 o                         
   2  12  18        736.61        672.57        45.42 o                         
   3  12  18          2.40         24.14        33.53 o                         
   4  12  18        193.72         59.90        35.39 o                         
   5  12  18         10.68         63.03        36.22 o                         
   6  12  18        108.02         86.28        37.49 o                         
   1  13  18        109.27        147.41        41.70 o                         
   2  13  18         44.38          8.93        45.35 o                         
   3  13  18         13.49         38.32        40.46 o                         
   4  13  18        308.65        315.57        58.41 o                         
   1   1  19          1.03         -0.10        16.14 o                         
   2   1  19         19.50         21.49        14.66 o                         
   3   1  19        562.25        675.43        19.76 o                         
   4   1  19          3.56         -1.79        18.11 o                         
   5   1  19        318.18        325.69        22.18 o                         
   6   1  19         87.57        111.43        22.22 o                         
   7   1  19        249.80        236.32        24.53 o                         
   8   1  19         11.11         19.62        24.45 o                         
   9   1  19       1103.61       1046.22        32.97 o                         
  10   1  19         87.55        123.32        37.40 o                         
  11   1  19        246.24        277.10        30.59 o                         
  12   1  19         52.93         19.50        30.51 o                         
  13   1  19        159.71        130.68        33.11 o                         
   0   2  19       1786.65       1910.42        52.84 o                         
   1   2  19       1275.73       1452.81        30.34 o                         
   2   2  19        179.07        231.20        18.82 o                         
   3   2  19       1247.19       1229.54        35.56 o                         
   4   2  19        649.02        612.32        29.03 o                         
   5   2  19        819.61        738.10        27.74 o                         
   6   2  19        486.49        487.52        24.88 o                         
   7   2  19        195.55        152.57        23.91 o                         
   8   2  19        171.62        228.63        26.18 o                         
   9   2  19         56.51         37.75        26.11 o                         
  10   2  19         98.72         85.56        28.08 o                         
  11   2  19         33.53         43.98        28.46 o                         
  12   2  19        115.21         94.07        34.06 o                         
   1   3  19         37.09         29.53        18.11 o                         
   2   3  19        200.10        234.95        19.67 o                         
   3   3  19        254.29        203.67        20.89 o                         
   4   3  19         85.28        103.50        19.63 o                         
   5   3  19        571.59        541.39        22.83 o                         
   6   3  19        524.76        496.94        25.39 o                         
   7   3  19        486.36        475.45        25.51 o                         
   8   3  19        645.38        654.80        33.89 o                         
   9   3  19         10.47        -11.45        25.43 o                         
  10   3  19        271.35        297.15        29.28 o                         
  11   3  19          4.68        -42.69        31.36 o                         
  12   3  19        260.36        236.24        34.23 o                         
   0   4  19       3658.30       3812.39        66.27 o                         
   1   4  19       3259.09       3196.70        47.48 o                         
   2   4  19       1876.77       1914.43        46.31 o                         
   3   4  19       1941.25       1979.06        39.02 o                         
   4   4  19        996.18        930.67        25.53 o                         
   5   4  19       2275.06       2358.27        39.23 o                         
   6   4  19       1224.56       1241.99        31.23 o                         
   7   4  19        626.40        605.29        33.79 o                         
   8   4  19        566.84        612.77        28.17 o                         
   9   4  19        165.66        152.80        27.47 o                         
  10   4  19         10.23        -13.68        31.95 o                         
  11   4  19        107.43         64.16        32.64 o                         
  12   4  19         41.85         29.52        37.72 o                         
   1   5  19          1.42        -26.36        17.57 o                         
   2   5  19         34.54         27.50        17.80 o                         
   3   5  19        645.24        668.08        34.55 o                         
   4   5  19        204.19        175.07        22.79 o                         
   5   5  19        632.36        665.71        29.17 o                         
   6   5  19         84.11         57.97        25.27 o                         
   7   5  19       1649.63       1627.89        39.14 o                         
   8   5  19        236.88        233.71        28.66 o                         
   9   5  19        618.70        674.70        47.76 o                         
  10   5  19        211.33        183.37        31.64 o                         
  11   5  19       1037.90        979.21        47.93 o                         
  12   5  19         59.00         21.94        58.25 o                         
   0   6  19       1431.48       1349.91        40.50 o                         
   1   6  19        367.93        418.08        21.30 o                         
   2   6  19        397.57        429.89        22.38 o                         
   3   6  19         64.38         50.27        20.45 o                         
   4   6  19        420.98        400.57        25.05 o                         
   5   6  19         72.77         33.63        23.51 o                         
   6   6  19        357.65        414.41        26.04 o                         
   7   6  19        139.45        101.44        24.95 o                         
   8   6  19        385.65        406.98        30.17 o                         
   9   6  19          0.36         -8.09        32.03 o                         
  10   6  19         18.41         29.43        33.05 o                         
  11   6  19         17.31         -6.97        36.32 o                         
   1   7  19         26.47         -2.38        19.21 o                         
   2   7  19         21.35         12.13        20.63 o                         
   3   7  19         79.18         47.49        21.85 o                         
   4   7  19        814.15        773.49        28.19 o                         
   5   7  19        578.44        546.83        29.57 o                         
   6   7  19        812.70        811.92        29.28 o                         
   7   7  19        285.91        269.32        26.83 o                         
   8   7  19        718.30        704.53        36.94 o                         
   9   7  19        482.47        499.36        37.72 o                         
  10   7  19        860.53        840.27        41.55 o                         
  11   7  19        352.94        306.56        38.70 o                         
   0   8  19        758.93        946.72        36.15 o                         
   1   8  19       3122.88       2926.00        56.31 o                         
   2   8  19       5254.14       5381.77        65.60 o                         
   3   8  19       5394.04       5408.63        71.46 o                         
   4   8  19       2083.78       2242.72        44.70 o                         
   5   8  19       1062.50       1065.51        34.62 o                         
   6   8  19       1472.02       1513.06        50.77 o                         
   7   8  19        988.05        934.37        45.54 o                         
   8   8  19         69.06         84.40        33.50 o                         
   9   8  19       1186.98       1270.01        44.51 o                         
  10   8  19       1093.79       1198.77        44.99 o                         
   1   9  19         20.98         42.32        22.80 o                         
   2   9  19         26.18         -2.69        24.59 o                         
   3   9  19        109.48         59.20        23.92 o                         
   4   9  19        381.71        374.38        29.83 o                         
   5   9  19        913.52        954.22        40.11 o                         
   6   9  19        193.89        236.85        33.26 o                         
   7   9  19        185.43        174.11        34.08 o                         
   8   9  19         25.54         51.89        38.89 o                         
   9   9  19        492.24        487.12        55.18 o                         
   0  10  19        589.21        528.39        47.67 o                         
   1  10  19         48.56         66.19        27.74 o                         
   2  10  19        362.38        321.04        29.52 o                         
   3  10  19         14.28         -2.92        25.99 o                         
   4  10  19        267.05        265.83        30.53 o                         
   5  10  19          1.21        -26.01        29.90 o                         
   6  10  19        388.17        437.32        47.57 o                         
   7  10  19         90.37        122.40        35.12 o                         
   8  10  19         51.62         72.23        35.67 o                         
   1  11  19         11.87         -0.50        35.39 o                         
   2  11  19         64.14         27.57        37.18 o                         
   3  11  19         92.32         77.61        33.55 o                         
   4  11  19        427.24        368.74        36.52 o                         
   5  11  19        314.99        327.11        32.89 o                         
   6  11  19        191.87        304.79        36.91 o                         
   7  11  19        535.49        565.66        39.50 o                         
   0  12  19       1265.32       1404.57       126.21 o                         
   1  12  19       1183.56       1072.28        53.41 o                         
   2  12  19       1168.56       1299.73        44.78 o                         
   3  12  19       1251.95       1234.88        43.57 o                         
   4  12  19        719.82        826.06        42.09 o                         
   5  12  19        678.84        692.29        41.51 o                         
   1  13  19          1.55         41.98        48.42 o                         
   2  13  19         12.35         47.39        42.80 o                         
   3  13  19        112.68        115.52        42.26 o                         
   0   0  20      23431.96      24425.01       511.34 o                         
   1   0  20        181.33        300.61        28.89 o                         
   2   0  20      16980.27      17752.45       303.91 o                         
   3   0  20        122.48        133.40        24.02 o                         
   4   0  20      13158.54      13413.40       208.22 o                         
   5   0  20          3.92         61.44        29.85 o                         
   6   0  20       8049.85       7990.35       140.01 o                         
   7   0  20        234.89        252.64        36.28 o                         
   8   0  20       3906.76       3827.51       108.43 o                         
   9   0  20         20.79        -48.97        37.17 o                         
  10   0  20       1478.35       1536.46        81.30 o                         
  11   0  20          1.30         -0.51        42.14 o                         
  12   0  20        128.79         55.57        44.93 o                         
   1   1  20         41.94         99.76        19.23 o                         
   2   1  20        404.63        403.79        21.22 o                         
   3   1  20          1.40        -22.25        15.71 o                         
   4   1  20        916.01        890.31        24.49 o                         
   5   1  20         10.73          9.60        20.96 o                         
   6   1  20       2870.62       2801.18        46.70 o                         
   7   1  20        174.07        182.72        25.33 o                         
   8   1  20       1927.05       1858.55        42.56 o                         
   9   1  20         84.50         31.33        26.64 o                         
  10   1  20       1487.75       1495.59        50.25 o                         
  11   1  20         45.57          9.86        29.66 o                         
  12   1  20       2079.35       2115.80        50.11 o                         
   0   2  20        229.93        332.47        40.19 o                         
   1   2  20        610.76        566.70        20.41 o                         
   2   2  20       1444.97       1494.38        31.96 o                         
   3   2  20         26.07         23.91        18.10 o                         
   4   2  20        348.93        344.38        20.85 o                         
   5   2  20         69.10         55.45        20.24 o                         
   6   2  20        288.93        315.35        24.78 o                         
   7   2  20        509.23        516.42        27.64 o                         
   8   2  20         47.48          7.96        24.97 o                         
   9   2  20         23.45         54.92        26.98 o                         
  10   2  20          1.80        -42.67        28.45 o                         
  11   2  20          4.60        -44.84        29.89 o                         
  12   2  20         22.11         22.97        34.52 o                         
   1   3  20        192.72        196.27        20.19 o                         
   2   3  20        237.48        242.31        20.09 o                         
   3   3  20        185.67        212.73        21.52 o                         
   4   3  20       1522.17       1500.12        35.21 o                         
   5   3  20         68.21         57.43        20.81 o                         
   6   3  20       2257.73       2183.45        65.81 o                         
   7   3  20        897.62        945.80        34.17 o                         
   8   3  20       2398.41       2320.09        45.86 o                         
   9   3  20         72.64         53.66        26.98 o                         
  10   3  20       1856.46       1792.49        72.56 o                         
  11   3  20         81.84        120.63        32.99 o                         
  12   3  20       1442.66       1378.21        44.13 o                         
   0   4  20      11454.80      11802.02       164.61 o                         
   1   4  20         65.98         86.64        20.07 o                         
   2   4  20      10467.62      10656.35       112.43 o                         
   3   4  20         31.52         55.52        26.31 o                         
   4   4  20       7468.09       7271.96        87.13 o                         
   5   4  20          2.26        -16.55        25.44 o                         
   6   4  20       5685.59       5561.36       116.37 o                         
   7   4  20         61.73         80.18        24.90 o                         
   8   4  20       1693.06       1611.18        58.31 o                         
   9   4  20          4.70         -3.62        28.43 o                         
  10   4  20        898.19        956.56        38.20 o                         
  11   4  20          4.67        -15.94        32.17 o                         
   1   5  20         84.59         54.13        23.64 o                         
   2   5  20        231.10        233.98        25.65 o                         
   3   5  20        124.13         87.84        22.66 o                         
   4   5  20        458.22        439.78        25.68 o                         
   5   5  20         31.79        -11.64        23.38 o                         
   6   5  20         29.03          2.61        22.02 o                         
   7   5  20        219.22        225.56        26.29 o                         
   8   5  20       1535.33       1483.40        51.59 o                         
   9   5  20         16.21        -12.14        31.79 o                         
  10   5  20        298.78        423.14        47.34 o                         
  11   5  20        124.52         84.15        37.38 o                         
   0   6  20        186.21        123.92        27.93 o                         
   1   6  20       1412.44       1334.23        29.55 o                         
   2   6  20        536.70        554.87        22.93 o                         
   3   6  20        536.38        507.04        26.65 o                         
   4   6  20        117.78        105.98        23.93 o                         
   5   6  20       1071.99       1078.60        31.53 o                         
   6   6  20        305.39        240.69        30.25 o                         
   7   6  20        210.67        151.94        30.01 o                         
   8   6  20          5.38         -2.55        29.14 o                         
   9   6  20         84.90         59.28        33.49 o                         
  10   6  20         73.16         20.69        35.69 o                         
  11   6  20         79.09         68.71        37.63 o                         
   1   7  20          1.19         -4.59        21.20 o                         
   2   7  20        369.72        331.36        23.48 o                         
   3   7  20         98.92         96.68        24.46 o                         
   4   7  20        290.35        263.68        28.42 o                         
   5   7  20        176.43        210.11        32.35 o                         
   6   7  20        299.51        232.11        29.21 o                         
   7   7  20         59.83         16.15        30.65 o                         
   8   7  20       1115.67       1028.51        42.41 o                         
   9   7  20        408.17        466.39        37.99 o                         
  10   7  20        556.84        423.34        39.21 o                         
   0   8  20       1518.65       1416.06        43.17 o                         
   1   8  20          4.50          3.33        21.09 o                         
   2   8  20       1572.44       1521.06        34.48 o                         
   3   8  20         11.55        -15.74        25.04 o                         
   4   8  20       1162.82       1126.12        37.38 o                         
   5   8  20         13.88        -41.71        27.81 o                         
   6   8  20        880.98        824.06        37.78 o                         
   7   8  20          0.17        -47.84        31.89 o                         
   8   8  20        399.34        409.24        41.48 o                         
   9   8  20          1.13        -12.77        40.14 o                         
   1   9  20         21.00          9.19        25.51 o                         
   2   9  20         61.22         60.93        25.45 o                         
   3   9  20        114.75        100.92        24.97 o                         
   4   9  20         15.62          9.68        32.25 o                         
   5   9  20        123.98         69.10        30.08 o                         
   6   9  20         33.51         47.65        30.33 o                         
   7   9  20         29.33         50.77        34.73 o                         
   8   9  20         22.81         36.85        39.62 o                         
   9   9  20        304.78        335.23        43.97 o                         
   0  10  20        218.71        131.90        44.32 o                         
   1  10  20        802.67        741.84        36.30 o                         
   2  10  20         50.14         -9.50        29.26 o                         
   3  10  20        303.24        355.88        29.31 o                         
   4  10  20         66.85         24.26        29.95 o                         
   5  10  20        704.16        727.87        40.77 o                         
   6  10  20        175.42        172.84        37.40 o                         
   7  10  20         93.07        113.53        36.38 o                         
   8  10  20         35.74          0.26        40.37 o                         
   1  11  20          1.74         39.11        37.41 o                         
   2  11  20         11.66        -42.24        33.00 o                         
   3  11  20         22.57         -4.41        30.95 o                         
   4  11  20         35.42         26.14        32.01 o                         
   5  11  20         10.83         66.82        36.09 o                         
   6  11  20        188.42        206.70        37.61 o                         
   0  12  20          2.78        110.61        77.13 o                         
   1  12  20          6.81         87.18        52.99 o                         
   2  12  20          1.73         16.20        43.89 o                         
   3  12  20         23.77        -41.35        35.89 o                         
   4  12  20          1.24        -31.19        34.14 o                         
   1   1  21        392.04        429.02        27.26 o                         
   2   1  21         99.67        116.63        20.75 o                         
   3   1  21         36.64          2.87        19.04 o                         
   4   1  21        620.30        611.97        28.30 o                         
   5   1  21       1733.58       1652.91        38.22 o                         
   6   1  21        519.53        477.94        26.84 o                         
   7   1  21        744.86        704.36        29.63 o                         
   8   1  21        382.43        376.57        33.59 o                         
   9   1  21        856.94        767.51        31.94 o                         
  10   1  21       1321.29       1191.16        42.89 o                         
  11   1  21       1405.43       1302.99        66.26 o                         
  12   1  21        327.75        346.23        34.78 o                         
   0   2  21       3684.81       4059.17        92.82 o                         
   1   2  21       3953.66       3861.84        70.57 o                         
   2   2  21       6514.12       6872.59       102.43 o                         
   3   2  21       8005.05       8093.95       102.81 o                         
   4   2  21       5892.03       6174.81        90.01 o                         
   5   2  21       1045.25       1021.86        30.68 o                         
   6   2  21       1331.25       1379.86        35.14 o                         
   7   2  21       2194.35       2122.45        49.88 o                         
   8   2  21       1603.14       1655.28        40.27 o                         
   9   2  21        468.76        429.14        30.63 o                         
  10   2  21        604.22        647.42        33.37 o                         
  11   2  21        104.26         74.25        31.42 o                         
   1   3  21         14.08          2.42        20.12 o                         
   2   3  21         37.11         26.70        20.07 o                         
   3   3  21         49.10         -4.49        21.77 o                         
   4   3  21        312.50        365.48        24.49 o                         
   5   3  21        192.78        203.22        24.40 o                         
   6   3  21       1271.87       1322.40        40.23 o                         
   7   3  21        178.71        160.21        25.72 o                         
   8   3  21        447.78        437.60        29.63 o                         
   9   3  21        217.25        190.02        29.46 o                         
  10   3  21        596.97        647.27        33.31 o                         
  11   3  21        121.82        143.57        33.80 o                         
   0   4  21        210.92        258.25        30.74 o                         
   1   4  21       1024.51       1078.14        28.01 o                         
   2   4  21        132.42        166.83        23.04 o                         
   3   4  21        702.72        667.69        27.20 o                         
   4   4  21          3.75         18.89        23.20 o                         
   5   4  21        478.71        435.91        26.25 o                         
   6   4  21        145.38        164.99        28.06 o                         
   7   4  21        268.43        254.06        27.44 o                         
   8   4  21         47.27         66.84        27.25 o                         
   9   4  21         30.12         29.51        30.38 o                         
  10   4  21          0.42          5.18        37.57 o                         
  11   4  21         34.44        -21.82        39.95 o                         
   1   5  21         32.12        -18.84        20.08 o                         
   2   5  21          2.16          2.36        23.11 o                         
   3   5  21       1373.48       1275.56        38.33 o                         
   4   5  21        152.34        154.59        24.81 o                         
   5   5  21         36.02         18.38        24.73 o                         
   6   5  21        195.98        101.63        28.28 o                         
   7   5  21       2193.40       1955.09        55.25 o                         
   8   5  21        217.72        189.29        30.43 o                         
   9   5  21        518.80        481.18        36.83 o                         
  10   5  21        100.58         95.78        42.76 o                         
  11   5  21        772.72        705.28        45.71 o                         
   0   6  21       2651.57       2649.43        58.10 o                         
   1   6  21       1702.13       1563.31        37.20 o                         
   2   6  21       2138.96       2065.20        42.02 o                         
   3   6  21        198.12        124.19        25.13 o                         
   4   6  21        774.49        729.91        29.82 o                         
   5   6  21       1017.46        988.80        31.87 o                         
   6   6  21       1414.32       1412.30        49.54 o                         
   7   6  21        424.17        419.24        39.64 o                         
   8   6  21        679.56        612.08        37.17 o                         
   9   6  21         40.70         22.87        38.53 o                         
  10   6  21        123.16         62.78        36.58 o                         
   1   7  21        329.42        320.27        23.85 o                         
   2   7  21        202.56        161.54        24.16 o                         
   3   7  21        108.71         92.56        29.53 o                         
   4   7  21         25.73        -41.35        27.56 o                         
   5   7  21        239.52        254.40        29.49 o                         
   6   7  21        234.10        194.97        29.95 o                         
   7   7  21         19.49         13.35        37.47 o                         
   8   7  21        470.79        491.35        41.72 o                         
   9   7  21        172.23        154.37        57.31 o                         
   0   8  21         68.83         60.93        35.07 o                         
   1   8  21       1369.74       1372.80        43.01 o                         
   2   8  21        350.92        359.49        28.04 o                         
   3   8  21        670.62        654.89        38.54 o                         
   4   8  21         65.71         38.13        35.40 o                         
   5   8  21       1169.32       1083.38        46.83 o                         
   6   8  21        278.14        283.63        55.70 o                         
   7   8  21         38.02          4.95        50.59 o                         
   8   8  21          1.87        -37.43        48.62 o                         
   9   8  21        376.23        429.93        43.59 o                         
   1   9  21        141.56        111.88        26.73 o                         
   2   9  21         68.05          0.38        26.71 o                         
   3   9  21        203.85        161.89        45.27 o                         
   4   9  21         23.97         -9.05        47.63 o                         
   5   9  21        150.12         73.53        45.10 o                         
   6   9  21          7.77        -56.44        37.63 o                         
   7   9  21         90.69         32.27        42.11 o                         
   8   9  21         15.77        -28.05        40.96 o                         
   0  10  21         55.43         99.99        40.04 o                         
   1  10  21        120.18        200.18        39.89 o                         
   2  10  21        136.88         89.05        33.27 o                         
   3  10  21         67.50         25.10        34.18 o                         
   4  10  21        464.65        444.94        43.33 o                         
   5  10  21        102.37         99.55        35.63 o                         
   6  10  21          8.89        -65.61        46.51 o                         
   7  10  21          5.54        -10.59        60.54 o                         
   1  11  21         50.36          5.20        38.87 o                         
   2  11  21         14.63        -15.74        38.36 o                         
   3  11  21        482.60        479.40        42.75 o                         
   4  11  21         15.57        -59.19        39.46 o                         
   5  11  21         10.19        -37.32        35.97 o                         
   0  12  21        153.93        300.52        68.17 o                         
   1  12  21        482.57        567.76        44.57 o                         
   2  12  21        190.85        186.07        46.15 o                         
   3  12  21        166.79        175.38        68.24 o                         
   0   0  22          1.98         49.15        39.36 o                         
   1   0  22        347.62        341.89        31.94 o                         
   2   0  22         62.62         50.53        28.89 o                         
   3   0  22        161.05        201.40        32.23 o                         
   4   0  22        240.19        224.55        40.96 o                         
   5   0  22        703.52        762.46        40.07 o                         
   6   0  22          0.19        -39.16        45.72 o                         
   7   0  22         75.38         74.34        37.23 o                         
   8   0  22         95.48         99.65        39.10 o                         
   9   0  22        140.88        101.87        53.50 o                         
  10   0  22          7.32         -8.60        42.72 o                         
  11   0  22          2.48        -55.39        44.59 o                         
   1   1  22         17.65         26.66        20.68 o                         
   2   1  22          9.16         -0.53        20.74 o                         
   3   1  22         12.98         47.81        23.23 o                         
   4   1  22         29.60         32.29        24.04 o                         
   5   1  22         76.44         46.76        25.20 o                         
   6   1  22         39.53         16.34        24.57 o                         
   7   1  22          1.87         14.89        25.87 o                         
   8   1  22          3.86         11.17        27.32 o                         
   9   1  22         51.12         50.01        28.36 o                         
  10   1  22         42.10         44.93        29.95 o                         
  11   1  22          9.61         -7.03        31.73 o                         
   0   2  22        355.73        500.11        35.42 o                         
   1   2  22          3.40         29.76        21.55 o                         
   2   2  22       1842.18       1997.34        39.79 o                         
   3   2  22          5.95          8.71        22.03 o                         
   4   2  22        205.37        181.35        23.43 o                         
   5   2  22         33.59         24.12        25.64 o                         
   6   2  22       1062.42       1033.56        35.51 o                         
   7   2  22         36.05         24.25        26.07 o                         
   8   2  22         20.31         10.53        26.63 o                         
   9   2  22          0.25        -15.63        28.13 o                         
  10   2  22         42.18         37.68        30.28 o                         
  11   2  22          2.00         -3.56        31.17 o                         
   1   3  22          3.08         10.60        21.10 o                         
   2   3  22        370.51        436.49        27.55 o                         
   3   3  22          4.78         12.97        22.29 o                         
   4   3  22        152.26        114.66        23.52 o                         
   5   3  22         39.82         25.12        25.99 o                         
   6   3  22        241.61        268.90        28.08 o                         
   7   3  22         10.13          3.09        28.27 o                         
   8   3  22        834.35        851.98        46.34 o                         
   9   3  22        129.74         84.48        28.88 o                         
  10   3  22        371.24        401.96        42.40 o                         
  11   3  22         27.54         53.73        36.32 o                         
   0   4  22          1.44         31.62        33.44 o                         
   1   4  22         77.70         54.84        23.52 o                         
   2   4  22          6.68         -8.40        22.65 o                         
   3   4  22         25.59         18.63        23.55 o                         
   4   4  22         21.05         -4.75        23.87 o                         
   5   4  22         74.04         70.07        24.92 o                         
   6   4  22         20.85         22.03        27.95 o                         
   7   4  22         19.46        -36.34        28.00 o                         
   8   4  22         18.47        -21.87        29.44 o                         
   9   4  22          7.11         -3.59        30.80 o                         
  10   4  22         83.43         97.77        32.86 o                         
   1   5  22         50.93         54.73        28.20 o                         
   2   5  22        203.26        179.90        24.60 o                         
   3   5  22        236.74        199.51        25.36 o                         
   4   5  22        241.93        284.84        26.16 o                         
   5   5  22        310.06        331.33        27.17 o                         
   6   5  22        432.39        410.17        31.01 o                         
   7   5  22         65.36         68.61        33.90 o                         
   8   5  22        508.98        578.12        36.75 o                         
   9   5  22          0.45         -5.48        45.47 o                         
  10   5  22        705.38        752.43        42.02 o                         
   0   6  22       4771.32       5068.32        96.83 o                         
   1   6  22          2.35          4.98        28.22 o                         
   2   6  22       4116.12       4409.87        66.10 o                         
   3   6  22         16.23          8.97        25.52 o                         
   4   6  22       2924.50       2970.67        51.08 o                         
   5   6  22          5.68        -43.02        28.68 o                         
   6   6  22       1960.94       2016.40        56.30 o                         
   7   6  22         35.44        -20.97        32.36 o                         
   8   6  22        536.70        657.58        47.03 o                         
   9   6  22         18.94        -40.65        39.22 o                         
   1   7  22        436.54        454.35        27.59 o                         
   2   7  22          3.35        -24.32        26.81 o                         
   3   7  22         28.06          3.33        45.05 o                         
   4   7  22        527.77        628.25        38.76 o                         
   5   7  22         26.81         -0.57        28.90 o                         
   6   7  22        811.97        786.41        44.59 o                         
   7   7  22         22.36        -37.12        42.98 o                         
   8   7  22        379.47        377.57        42.42 o                         
   9   7  22          1.31        -54.91        41.15 o                         
   0   8  22        289.92        255.22        38.29 o                         
   1   8  22          5.37         37.02        26.46 o                         
   2   8  22        104.33         51.77        29.07 o                         
   3   8  22         40.31         35.20        45.27 o                         
   4   8  22         86.95         24.44        33.28 o                         
   5   8  22          1.31         -4.20        38.97 o                         
   6   8  22        199.03        129.81        42.11 o                         
   7   8  22          0.14        -27.99        46.47 o                         
   8   8  22         13.85        -80.17        57.10 o                         
   1   9  22        410.03        404.13        31.00 o                         
   2   9  22         30.61        -14.74        27.96 o                         
   3   9  22         28.90          9.33        30.70 o                         
   4   9  22        563.03        498.46        43.15 o                         
   5   9  22          1.23        -40.71        44.89 o                         
   6   9  22        849.42        866.69        69.29 o                         
   7   9  22         68.42         15.25        60.58 o                         
   0  10  22       3727.90       4121.02       145.74 o                         
   1  10  22          8.65         -4.40        33.58 o                         
   2  10  22       2359.84       2452.95        64.68 o                         
   3  10  22          2.23        -15.57        34.17 o                         
   4  10  22       2194.52       2515.24        77.35 o                         
   5  10  22          1.51        -27.62        41.06 o                         
   6  10  22       1233.60       1243.28        60.60 o                         
   1  11  22         93.06         23.69        42.69 o                         
   2  11  22         53.66         76.53        44.60 o                         
   3  11  22         86.56         18.55        41.22 o                         
   4  11  22         49.23         31.43        46.62 o                         
   1   1  23          2.06          5.56        21.52 o                         
   2   1  23        206.36        274.43        23.43 o                         
   3   1  23        321.50        360.83        26.02 o                         
   4   1  23         33.03         26.59        28.16 o                         
   5   1  23        809.54        825.93        46.44 o                         
   6   1  23        129.02         92.01        28.38 o                         
   7   1  23        720.63        739.32        43.36 o                         
   8   1  23        374.32        410.57        30.30 o                         
   9   1  23       1170.41       1189.71        51.37 o                         
  10   1  23         92.63        102.01        31.41 o                         
   0   2  23       2143.10       2318.28        60.76 o                         
   1   2  23       4338.91       4809.88        91.12 o                         
   2   2  23       2285.92       2374.18        43.60 o                         
   3   2  23       2443.63       2591.39        59.76 o                         
   4   2  23       1536.14       1607.31        47.93 o                         
   5   2  23       2319.70       2381.97        58.20 o                         
   6   2  23       1119.10       1104.19        54.31 o                         
   7   2  23       1007.59       1051.07        44.99 o                         
   8   2  23        546.46        542.07        31.26 o                         
   9   2  23        468.25        504.88        32.39 o                         
  10   2  23        170.48        205.39        31.65 o                         
   1   3  23          3.67         -2.30        22.98 o                         
   2   3  23        163.03        188.20        24.81 o                         
   3   3  23         22.78         44.65        26.06 o                         
   4   3  23         86.31         75.08        23.94 o                         
   5   3  23        263.20        279.15        29.06 o                         
   6   3  23        405.51        407.64        30.28 o                         
   7   3  23          3.68        -16.29        29.48 o                         
   8   3  23        834.35        841.49        36.63 o                         
   9   3  23        216.03        275.43        32.92 o                         
  10   3  23         83.71         62.94        33.01 o                         
   0   4  23        456.61        576.59        39.44 o                         
   1   4  23       2031.13       2072.50        40.70 o                         
   2   4  23        360.35        406.97        28.60 o                         
   3   4  23        127.13        119.07        27.13 o                         
   4   4  23        128.03        110.33        25.44 o                         
   5   4  23       1059.12       1011.59        35.10 o                         
   6   4  23        239.24        245.19        29.47 o                         
   7   4  23        412.69        386.34        34.45 o                         
   8   4  23         52.67         30.62        30.78 o                         
   9   4  23         65.97         53.20        34.97 o                         
  10   4  23         34.61        -15.00        56.59 o                         
   1   5  23        501.66        480.14        30.02 o                         
   2   5  23         16.10        -10.90        27.65 o                         
   3   5  23        221.80        206.17        26.07 o                         
   4   5  23          0.90        -25.60        24.98 o                         
   5   5  23        461.13        486.64        29.13 o                         
   6   5  23         23.47        -11.46        29.64 o                         
   7   5  23       1058.33       1090.97        41.13 o                         
   8   5  23         22.37         -9.51        33.73 o                         
   9   5  23        991.98       1003.16        54.87 o                         
   0   6  23       1325.42       1309.56        45.24 o                         
   1   6  23        956.19        963.93        40.33 o                         
   2   6  23        882.85        830.76        34.58 o                         
   3   6  23        926.53        959.56        32.00 o                         
   4   6  23        512.83        534.95        30.86 o                         
   5   6  23        624.61        661.24        31.31 o                         
   6   6  23        569.13        570.93        36.27 o                         
   7   6  23        346.53        346.94        35.98 o                         
   8   6  23        368.85        397.93        36.90 o                         
   9   6  23         50.10         -5.20        39.42 o                         
   1   7  23          1.44          4.70        26.71 o                         
   2   7  23         58.77         26.14        26.33 o                         
   3   7  23          0.94        -19.52        26.66 o                         
   4   7  23        124.10        100.65        31.69 o                         
   5   7  23        199.58        165.43        45.38 o                         
   6   7  23        301.15        325.94        36.11 o                         
   7   7  23          4.89        -60.62        40.41 o                         
   8   7  23        271.04        236.89        41.70 o                         
   0   8  23        562.20        673.48        51.41 o                         
   1   8  23        695.32        578.92        33.96 o                         
   2   8  23        206.06        214.71        36.36 o                         
   3   8  23       3043.32       3071.83        65.39 o                         
   4   8  23       1634.88       1813.73        62.31 o                         
   5   8  23        260.54        302.66        69.01 o                         
   6   8  23         93.44         39.69        48.20 o                         
   7   8  23        378.89        380.95        65.94 o                         
   1   9  23          0.70        -20.88        36.71 o                         
   2   9  23         15.47         14.69        33.92 o                         
   3   9  23         48.44         40.41        45.10 o                         
   4   9  23         63.44         87.74        44.41 o                         
   5   9  23        466.80        547.85        67.93 o                         
   6   9  23          4.47        -54.42        36.28 o                         
   0  10  23         71.43        -21.20        47.62 o                         
   1  10  23         13.34         -5.56        45.27 o                         
   2  10  23        223.18        224.86        44.38 o                         
   3  10  23          5.14         11.79        50.51 o                         
   4  10  23        117.13         75.86        40.51 o                         
   1  11  23        141.97        227.85        73.00 o                         
   2  11  23         15.98         22.27        46.78 o                         
   0   0  24      12950.64      13423.52       294.56 o                         
   1   0  24         77.41        137.79        35.73 o                         
   2   0  24       5877.67       6187.02       127.68 o                         
   3   0  24         52.58         75.55        39.67 o                         
   4   0  24       9986.53      10139.22       251.67 o                         
   5   0  24        300.30        375.82        46.85 o                         
   6   0  24       2695.75       2846.96       144.46 o                         
   7   0  24          1.01        -35.00        43.23 o                         
   8   0  24       1578.45       1683.64        59.26 o                         
   9   0  24         31.72         33.47        53.78 o                         
  10   0  24       1159.95       1198.20        55.85 o                         
   1   1  24        254.34        312.54        23.86 o                         
   2   1  24         15.32         35.96        22.73 o                         
   3   1  24         14.63         26.14        25.67 o                         
   4   1  24       1065.12       1114.80        38.07 o                         
   5   1  24         11.67          9.10        35.10 o                         
   6   1  24       1025.25        986.45        42.56 o                         
   7   1  24         47.92         48.80        29.63 o                         
   8   1  24        873.99        825.92        43.32 o                         
   9   1  24          2.62        -32.13        32.14 o                         
  10   1  24        985.44       1019.05        42.78 o                         
   0   2  24        503.32        456.71        42.51 o                         
   1   2  24         55.69        102.32        23.52 o                         
   2   2  24         19.24         57.82        24.98 o                         
   3   2  24         34.56          5.80        25.02 o                         
   4   2  24        217.24        209.55        30.80 o                         
   5   2  24         36.40         20.16        30.58 o                         
   6   2  24         19.25        -18.22        32.55 o                         
   7   2  24          9.01         25.60        36.43 o                         
   8   2  24        130.35         85.24        31.69 o                         
   9   2  24         59.74        -17.89        32.45 o                         
  10   2  24         13.35        -28.61        36.89 o                         
   1   3  24         25.93         27.37        24.12 o                         
   2   3  24         99.77        112.26        26.60 o                         
   3   3  24         25.90         17.34        26.05 o                         
   4   3  24       1026.37        973.98        39.57 o                         
   5   3  24        111.42         27.72        30.05 o                         
   6   3  24        775.17        775.07        34.27 o                         
   7   3  24         14.17        -16.67        37.43 o                         
   8   3  24       1289.33       1224.37        44.30 o                         
   9   3  24          2.68        -47.74        31.83 o                         
   0   4  24       6121.60       6559.89       183.85 o                         
   1   4  24         73.68        118.61        26.67 o                         
   2   4  24       4601.14       4612.07        82.42 o                         
   3   4  24          1.94        -22.40        30.52 o                         
   4   4  24       3481.69       3465.35        74.34 o                         
   5   4  24         17.92          3.31        27.76 o                         
   6   4  24       2539.19       2489.81        70.03 o                         
   7   4  24         14.76        -19.85        30.43 o                         
   8   4  24       1106.58       1154.33        56.54 o                         
   9   4  24         42.23         70.06        35.62 o                         
   1   5  24        579.41        547.33        29.11 o                         
   2   5  24         96.03         94.16        28.38 o                         
   3   5  24        148.48        189.77        29.34 o                         
   4   5  24         63.44         61.42        29.43 o                         
   5   5  24         12.97        -42.52        28.35 o                         
   6   5  24        207.58        178.29        32.48 o                         
   7   5  24         42.06        -15.32        33.82 o                         
   8   5  24        204.80        174.60        43.11 o                         
   0   6  24        127.39         59.02        37.30 o                         
   1   6  24         11.19        -12.03        28.28 o                         
   2   6  24        219.65        209.64        31.00 o                         
   3   6  24        107.54         76.36        32.26 o                         
   4   6  24        352.13        307.84        30.32 o                         
   5   6  24         10.92        -14.16        32.85 o                         
   6   6  24          2.79         -9.98        34.03 o                         
   7   6  24          0.40        -51.09        34.06 o                         
   8   6  24        108.31        109.76        40.62 o                         
   1   7  24         59.27         47.99        31.73 o                         
   2   7  24         97.94        102.27        31.66 o                         
   3   7  24          2.75        -48.94        32.63 o                         
   4   7  24         67.90         22.87        30.67 o                         
   5   7  24          8.21         -6.16        30.90 o                         
   6   7  24        589.35        468.14        37.88 o                         
   7   7  24          0.17        -59.83        39.89 o                         
   0   8  24        687.47        492.15        50.96 o                         
   1   8  24         34.47         17.60        32.92 o                         
   2   8  24        576.02        558.88        61.37 o                         
   3   8  24         44.04        -22.04        44.05 o                         
   4   8  24        471.17        414.14        44.30 o                         
   5   8  24          5.94        -44.83        41.36 o                         
   6   8  24        378.78        356.92        65.54 o                         
   1   9  24         18.23          1.69        48.71 o                         
   2   9  24         60.57         -3.24        39.41 o                         
   3   9  24         22.81        -28.62        35.31 o                         
   4   9  24         76.42         79.03        52.56 o                         
   5   9  24          1.83        -19.60        36.88 o                         
   0  10  24         39.35         -9.46        65.86 o                         
   1  10  24         13.11         15.97        46.47 o                         
   2  10  24        110.06         31.92        68.97 o                         
   3  10  24        117.55         72.37        68.53 o                         
   1   1  25          2.05         -8.63        23.54 o                         
   2   1  25          1.11         27.04        25.48 o                         
   3   1  25        332.96        378.18        31.58 o                         
   4   1  25          4.78          5.72        30.00 o                         
   5   1  25         84.21         57.03        48.83 o                         
   6   1  25        139.90         98.07        32.31 o                         
   7   1  25        191.69        138.72        34.49 o                         
   8   1  25         11.38         -3.66        35.38 o                         
   9   1  25        299.59        192.15        49.72 o                         
   0   2  25         16.13         42.54        34.84 o                         
   1   2  25        673.21        564.82        27.53 o                         
   2   2  25       1421.82       1506.24        43.25 o                         
   3   2  25        698.54        680.28        34.28 o                         
   4   2  25        188.50        220.31        31.56 o                         
   5   2  25        462.38        390.12        33.04 o                         
   6   2  25        145.83        105.10        33.31 o                         
   7   2  25         79.58         58.25        34.17 o                         
   8   2  25        350.15        368.38        37.26 o                         
   9   2  25         97.27        107.87        33.78 o                         
   1   3  25         76.48        118.23        27.00 o                         
   2   3  25         87.59         45.26        27.42 o                         
   3   3  25          1.56        -18.34        27.03 o                         
   4   3  25         38.98         35.57        30.95 o                         
   5   3  25          8.31        -15.59        31.81 o                         
   6   3  25        150.05        100.41        33.44 o                         
   7   3  25          0.04        -22.22        33.03 o                         
   8   3  25        150.10        156.69        32.93 o                         
   0   4  25        613.61        683.26        42.21 o                         
   1   4  25        748.54        818.02        33.00 o                         
   2   4  25        288.33        337.72        30.06 o                         
   3   4  25        816.06        888.96        34.18 o                         
   4   4  25        361.88        336.81        33.31 o                         
   5   4  25        501.98        521.87        49.42 o                         
   6   4  25        144.46        153.38        45.26 o                         
   7   4  25        156.89        182.67        32.31 o                         
   8   4  25        123.57        175.73        36.18 o                         
   1   5  25        425.15        434.23        31.36 o                         
   2   5  25         15.21         16.80        26.60 o                         
   3   5  25          7.44        -16.64        29.85 o                         
   4   5  25          0.93        -27.09        29.45 o                         
   5   5  25        346.98        348.25        37.33 o                         
   6   5  25         23.20        -14.00        33.06 o                         
   7   5  25        336.42        307.27        36.39 o                         
   8   5  25         17.42        -44.54        35.58 o                         
   0   6  25         61.55         77.25        45.43 o                         
   1   6  25        372.84        310.54        29.44 o                         
   2   6  25        394.93        384.28        31.65 o                         
   3   6  25        183.41        273.03        31.77 o                         
   4   6  25        103.50         95.69        31.97 o                         
   5   6  25        142.91         99.33        37.41 o                         
   6   6  25        271.24        262.70        47.37 o                         
   7   6  25         88.24         20.77        35.96 o                         
   1   7  25          5.68        -36.85        32.13 o                         
   2   7  25        153.21        156.05        31.18 o                         
   3   7  25         46.70         80.93        40.32 o                         
   4   7  25          3.99         -1.25        34.52 o                         
   5   7  25        272.69        287.14        53.50 o                         
   6   7  25        445.43        428.94        44.47 o                         
   0   8  25        425.89        420.72        43.61 o                         
   1   8  25       1268.92       1320.98        48.48 o                         
   2   8  25        918.65        984.75        45.76 o                         
   3   8  25        971.28       1091.71        43.88 o                         
   4   8  25        294.44        301.25        37.59 o                         
   5   8  25        368.96        308.52        75.93 o                         
   1   9  25          3.20        -67.77        45.18 o                         
   2   9  25         29.28         15.06        45.78 o                         
   3   9  25         13.96         60.41        44.48 o                         
   0   0  26        159.00        259.68        73.12 o                         
   1   0  26        997.48       1151.32        62.17 o                         
   2   0  26        904.82        958.48        59.29 o                         
   3   0  26       1644.16       1769.22        69.23 o                         
   4   0  26         30.48        -41.44        42.99 o                         
   5   0  26        694.11        702.36        92.36 o                         
   6   0  26         69.51         78.37        91.19 o                         
   7   0  26        313.48        338.37        52.48 o                         
   8   0  26         10.90        -12.49        60.33 o                         
   1   1  26         24.75        -36.18        24.12 o                         
   2   1  26          0.24         -2.52        26.00 o                         
   3   1  26         48.01         50.77        30.35 o                         
   4   1  26          6.51          8.86        31.23 o                         
   5   1  26        393.90        416.40        59.68 o                         
   6   1  26        126.22        110.83        33.50 o                         
   7   1  26          7.63          6.51        34.54 o                         
   8   1  26         36.20          5.01        34.97 o                         
   0   2  26       1025.95       1158.41        45.27 o                         
   1   2  26         25.79         52.86        26.96 o                         
   2   2  26        171.84        189.14        28.13 o                         
   3   2  26         14.19         25.47        29.96 o                         
   4   2  26        219.02        177.35        33.03 o                         
   5   2  26         47.20         59.70        32.97 o                         
   6   2  26        100.62         31.61        33.32 o                         
   7   2  26         15.48         19.99        34.92 o                         
   8   2  26        330.42        325.56        61.52 o                         
   1   3  26        424.50        421.60        30.22 o                         
   2   3  26         74.19         70.50        27.31 o                         
   3   3  26          2.67         -1.32        37.63 o                         
   4   3  26         40.01         56.40        32.68 o                         
   5   3  26        193.93        182.91        33.44 o                         
   6   3  26        472.72        509.67        45.99 o                         
   7   3  26         68.37         33.53        34.95 o                         
   8   3  26        117.85        113.53        37.35 o                         
   0   4  26          6.00         14.85        57.80 o                         
   1   4  26       1054.80       1138.86        41.87 o                         
   2   4  26         59.38         35.53        28.85 o                         
   3   4  26        443.11        535.54        31.86 o                         
   4   4  26         24.71        -23.15        32.27 o                         
   5   4  26        594.43        592.52        41.81 o                         
   6   4  26          0.52        -24.68        34.66 o                         
   7   4  26        250.02        189.01        46.04 o                         
   1   5  26         65.62         57.01        29.06 o                         
   2   5  26          1.57          9.02        29.71 o                         
   3   5  26         40.46         37.51        30.09 o                         
   4   5  26        133.48        114.03        34.30 o                         
   5   5  26         58.95          1.35        34.01 o                         
   6   5  26        211.66        146.38        39.85 o                         
   7   5  26         54.69          8.18        39.97 o                         
   0   6  26       1986.71       2124.95        75.06 o                         
   1   6  26         10.24         -2.59        31.84 o                         
   2   6  26       1278.97       1419.89        50.17 o                         
   3   6  26         85.00         33.60        34.73 o                         
   4   6  26       1589.08       1658.70        77.35 o                         
   5   6  26          1.59        -37.97        40.28 o                         
   6   6  26        594.42        661.24        44.28 o                         
   1   7  26         73.89         62.55        35.26 o                         
   2   7  26          2.30        -13.22        42.41 o                         
   3   7  26         19.65        -14.19        34.90 o                         
   4   7  26        487.12        553.27        39.48 o                         
   5   7  26        185.71        169.27        40.58 o                         
   0   8  26        102.52        135.60        71.63 o                         
   1   8  26        202.00        199.01        36.27 o                         
   2   8  26          7.77        -28.68        38.10 o                         
   3   8  26        164.98        161.06        48.41 o                         
   1   1  27         85.28         37.34        27.54 o                         
   2   1  27         35.78         28.52        30.98 o                         
   3   1  27        205.02        186.25        32.61 o                         
   4   1  27         24.01          1.07        32.05 o                         
   5   1  27         86.18         48.90        33.13 o                         
   6   1  27        832.83        783.49        39.84 o                         
   7   1  27       1050.85       1114.64        43.92 o                         
   0   2  27       1645.55       1684.75        57.20 o                         
   1   2  27       2668.81       3035.93        54.84 o                         
   2   2  27       1805.57       1882.20        46.46 o                         
   3   2  27       2033.63       2198.69        53.39 o                         
   4   2  27        985.67        882.36        38.73 o                         
   5   2  27       1213.86       1313.17        43.41 o                         
   6   2  27        830.44        819.22        40.51 o                         
   7   2  27       1024.98       1094.97        74.81 o                         
   1   3  27         85.64         83.15        27.97 o                         
   2   3  27        123.88        107.91        29.38 o                         
   3   3  27        323.62        334.01        33.59 o                         
   4   3  27         35.99         39.89        31.93 o                         
   5   3  27          9.69         -9.94        33.34 o                         
   6   3  27        136.61        103.23        40.32 o                         
   0   4  27          0.25         36.72        43.68 o                         
   1   4  27        341.85        291.12        30.27 o                         
   2   4  27         28.71         -6.26        28.78 o                         
   3   4  27         22.51         10.29        34.90 o                         
   4   4  27         47.27         13.77        33.08 o                         
   5   4  27         98.11          5.53        34.29 o                         
   6   4  27          2.87        -25.59        34.40 o                         
   1   5  27         70.60         84.21        32.37 o                         
   2   5  27         40.48         23.98        29.79 o                         
   3   5  27        153.99        105.51        30.91 o                         
   4   5  27        107.22         29.75        39.27 o                         
   5   5  27        118.64         64.93        35.65 o                         
   0   6  27        696.48        677.84        52.68 o                         
   1   6  27        789.41        792.27        38.12 o                         
   2   6  27        310.86        246.78        34.72 o                         
   3   6  27        627.36        717.84        35.62 o                         
   4   6  27        609.43        588.58        42.83 o                         
   1   7  27         84.64         20.31        33.54 o                         
   2   7  27         10.26        -40.70        34.72 o                         
   3   7  27         21.88         -0.53        44.35 o                         
   0   0  28        453.90        475.16        56.73 o                         
   1   0  28         70.80        150.27        44.27 o                         
   2   0  28       3688.48       3565.38        92.11 o                         
   3   0  28        457.74        359.77        49.63 o                         
   4   0  28       1140.36       1182.82        58.83 o                         
   5   0  28        114.49        161.71        49.11 o                         
   6   0  28       1286.42       1415.79        64.91 o                         
   1   1  28         41.14         68.37        28.91 o                         
   2   1  28         14.81        -15.37        30.73 o                         
   3   1  28          0.45         35.46        32.56 o                         
   4   1  28        189.83        111.24        32.61 o                         
   5   1  28         32.47          2.98        33.62 o                         
   6   1  28        238.06        223.19        37.78 o                         
   0   2  28          1.14         30.01        65.16 o                         
   1   2  28        119.90        137.79        28.20 o                         
   2   2  28         13.32         20.64        30.92 o                         
   3   2  28         60.85         81.75        32.50 o                         
   4   2  28         68.49         46.77        32.82 o                         
   5   2  28         42.21         -2.05        34.06 o                         
   6   2  28          1.50        -17.86        34.99 o                         
   1   3  28         13.53        -21.79        28.70 o                         
   2   3  28         34.03         52.05        32.95 o                         
   3   3  28         47.03         11.73        32.80 o                         
   4   3  28        266.24        186.46        34.93 o                         
   5   3  28          1.68        -12.65        34.07 o                         
   0   4  28       1128.60       1086.52        57.01 o                         
   1   4  28          3.75          2.90        31.45 o                         
   2   4  28       1141.72       1037.87        37.22 o                         
   3   4  28         37.17         26.34        33.62 o                         
   4   4  28        667.30        626.66        38.05 o                         
   1   5  28          8.48          3.13        32.59 o                         
   2   5  28          3.98        -40.46        32.20 o                         
   3   5  28          2.69        -50.18        33.46 o                         
   4   5  28          1.54        -50.92        33.94 o                         
   0   6  28         20.64          6.26        46.59 o                         
   1   6  28        448.71        522.20        36.76 o                         
   2   6  28        123.98         97.94        34.95 o                         
   1   1  29         69.26         68.03        32.77 o                         
   2   1  29         52.98         45.93        32.48 o                         
   3   1  29         15.90        -13.73        31.98 o                         
   4   1  29         14.57        -33.10        33.70 o                         
   0   2  29         15.09         22.29        43.88 o                         
   1   2  29         20.66         14.14        32.35 o                         
   2   2  29        139.23        161.26        33.76 o                         
   3   2  29         70.52         39.56        33.36 o                         
   4   2  29         37.68         11.59        33.28 o                         
   1   3  29          1.86        -35.35        32.15 o                         
   2   3  29          0.42        -47.80        31.86 o                         
   3   3  29         10.15        -50.60        33.73 o                         
   0   4  29        349.54        276.60        48.50 o                         
   1   4  29        341.43        415.37        35.34 o                         
   2   4  29        322.24        401.83        43.99 o                         
   0   0  30        188.62        284.48        86.15 o                         
   1   0  30       2157.78       2306.42        91.49 o                         
   1   1  30         95.51        141.14        36.37 o                         
   0   2  30        107.22        126.52        47.56 o                         
                                                                                
